# Supplementary material for: Biogeographic patterns, assembly processes, and functional potential of root-associated microbiomes across the native range of the endangered orchid Changnienia amoena
Source: Front Microbiol. 2026 Feb 10;17:1752368. doi: 10.3389/fmicb.2026.1752368 (PMC12929374; doi:10.3389/fmicb.2026.1752368)
Supplement: Supplementary file 1 [file Table_1.xlsx]

## Sheet: Table S1
Supplementary Table S1 Bacterial amplicon sequence variant (ASV) table containing the ASV identifier and number of reads in the root endosphere (E) and rhizosphere (R) of Changnienia amoena in different habitats and their taxonomic classification.
OTU_ID	XiangXi_E_1	XiangXi_E_2	XiangXi_E_3	XiangXi_R_1	XiangXi_R_2	XiangXi_R_3	XinYang_E_1	XinYang_E_2	XinYang_E_3	XinYang_E_4	XinYang_E_5	XinYang_E_6	XinYang_R_1	XinYang_R_2	XinYang_R_3	XinYang_R_4	XinYang_R_5	XinYang_R_6	EnShi_E_1	EnShi_E_2	EnShi_E_3	EnShi_E_4	EnShi_E_5	EnShi_E_6	EnShi_R_1	EnShi_R_2	EnShi_R_3	EnShi_R_4	EnShi_R_5	EnShi_R_6	ShenNongJia_E_1	ShenNongJia_E_2	ShenNongJia_E_3	ShenNongJia_E_4	ShenNongJia_E_5	ShenNongJia_R_1	ShenNongJia_R_2	ShenNongJia_R_3	ShenNongJia_R_4	ShenNongJia_R_5	BaZhong_E_1	BaZhong_E_2	BaZhong_E_3	BaZhong_E_4	BaZhong_E_5	BaZhong_E_6	BaZhong_R_1	BaZhong_R_2	BaZhong_R_3
ASV1	2435	1344	2401	1516	963	1434	1027	1341	1098	1750	2139	1709	795	840	1392	1023	1112	1470	1773	953	1223	1356	1075	1005	752	889	1190	882	1101	860	1316	1917	1026	1447	1283	960	1827	1448	1086	927	2804	2179	2144	1488	1353	1561	1600	1912	1765
ASV2	1517	710	1357	698	471	728	1045	874	1551	1312	2558	2238	646	604	1295	827	915	1223	1652	1152	1345	1740	1362	1411	648	838	1389	897	1019	675	1725	2285	1060	2014	2000	1239	1712	1272	1128	1070	2906	2097	1973	1219	1174	1197	1475	1428	1300
ASV3	556	0	239	293	75	208	150	75	145	2676	57	274	162	262	143	346	192	381	427	646	315	1554	4356	1654	557	1366	500	872	446	649	2436	678	11361	677	789	304	443	577	409	702	69	142	80	302	86	55	79	104	80
ASV4	1290	1931	1298	2244	2402	1811	431	759	302	693	541	559	929	1174	961	826	723	1022	700	289	571	543	264	473	626	529	974	645	657	545	746	235	131	711	741	1329	494	381	772	993	1408	742	762	373	251	443	1199	794	851
ASV5	4381	810	444	702	65	105	0	443	2691	114	114	387	38	1264	1648	366	1454	734	7930	3961	3343	0	0	39	329	50	335	0	92	155	65	48	0	28	352	16	28	22	0	20	46	87	83	0	0	47	103	0	38
ASV6	118	30	235	117	84	210	127	92	74	1665	58	131	223	156	186	414	218	239	426	617	125	1126	2398	609	487	862	257	628	315	639	841	518	3633	532	1012	250	258	246	378	542	58	150	100	267	113	87	134	161	106
ASV7	0	316	48	0	99	49	10668	1020	1701	164	150	0	1341	412	485	937	896	374	0	48	1070	353	0	101	68	80	790	141	138	77	43	229	113	0	52	32	90	79	0	53	393	190	1021	1260	485	1614	310	25	142
ASV8	1363	681	1023	342	413	355	451	1021	463	902	1295	667	357	341	347	180	465	278	556	252	581	629	155	389	131	142	395	198	182	171	644	494	233	320	529	221	263	310	153	163	714	604	1177	399	179	286	184	187	316
ASV9	72	31	93	105	43	154	94	137	147	345	159	231	201	309	517	420	460	513	484	460	299	681	301	283	465	406	548	507	665	614	487	626	204	707	341	409	565	599	629	361	447	552	533	294	378	301	432	669	589
ASV10	0	0	0	0	0	58	0	0	0	0	0	0	0	0	0	0	22	0	0	0	0	51	0	0	0	0	0	0	0	0	0	0	0	0	0	0	0	0	0	38	0	0	0	29	0	0	0	9	0
ASV11	166	70	136	195	94	126	81	112	141	356	123	175	292	357	437	426	257	345	342	188	232	560	126	187	312	351	482	331	404	278	422	371	163	703	886	448	393	356	497	624	323	777	834	556	197	465	671	658	692
ASV12	158	102	115	251	134	217	256	225	376	405	250	480	475	323	866	869	494	911	266	241	127	451	200	169	242	236	153	180	289	285	187	136	61	534	167	116	188	194	389	230	130	199	205	1043	1279	1434	142	165	150
ASV13	74	0	11	0	0	0	0	0	2517	0	77	0	0	0	1228	0	485	0	674	530	312	556	670	26	71	64	116	53	93	109	94	114	91	0	187	40	49	0	0	110	58	202	1214	733	195	219	59	62	341
ASV14	128	118	329	199	234	231	57	135	20	476	117	119	125	237	68	181	109	123	202	74	93	331	37	50	220	124	277	198	293	158	541	96	112	339	443	748	236	250	331	535	826	221	270	46	0	11	567	276	249
ASV15	0	0	13	0	0	0	133	23	152	100	27	289	245	66	199	186	169	182	251	687	126	258	507	738	374	372	227	472	377	576	151	138	141	388	137	142	298	173	259	206	0	142	182	669	831	564	136	203	228
ASV16	82	27	96	41	59	45	549	103	972	580	908	293	305	51	312	137	394	143	123	276	432	246	417	378	72	88	132	100	140	83	148	267	137	414	180	83	171	67	96	123	54	201	132	545	567	380	73	84	41
ASV17	191	43	200	66	56	98	519	99	746	420	599	543	237	200	132	126	270	120	302	418	202	194	167	512	98	190	130	163	143	121	305	131	231	375	378	136	98	147	136	173	315	417	305	329	228	517	175	121	106
ASV18	185	241	152	232	323	247	38	290	11	61	43	22	37	251	70	55	85	54	84	20	54	97	17	152	90	93	224	175	218	66	164	89	64	49	136	385	300	182	21	248	1122	94	164	30	0	31	678	129	314
ASV19	0	0	30	27	0	0	177	0	98	78	21	128	317	84	130	388	155	221	198	274	77	222	291	340	389	373	207	357	317	439	89	285	204	277	212	187	461	353	466	301	0	58	156	175	278	209	53	379	351
ASV20	122	100	175	70	98	148	127	217	253	255	167	232	243	272	251	356	205	360	172	163	211	244	175	94	111	153	189	137	150	153	110	499	240	386	247	78	284	313	249	218	167	189	154	266	302	318	166	194	167
ASV21	429	1197	316	570	888	572	103	280	0	218	86	144	147	317	269	212	177	376	86	0	182	75	0	0	74	106	349	107	86	0	207	0	0	0	284	408	0	0	0	281	483	92	83	45	18	41	216	0	0
ASV22	13	5	15	199	41	264	46	68	0	38	0	27	350	219	116	626	128	286	49	71	44	124	170	93	369	557	137	368	323	305	29	28	0	12	52	251	169	37	80	396	11	19	23	71	185	125	153	212	174
ASV23	56	0	195	0	0	0	160	128	257	262	399	334	155	95	154	143	192	201	174	239	74	150	168	94	90	104	153	94	231	125	200	292	177	258	171	249	309	286	310	237	398	257	151	312	285	504	243	207	212
ASV24	0	0	0	0	0	0	0	2216	0	602	0	550	0	1098	0	553	0	519	0	0	0	0	0	0	0	40	0	49	69	0	0	0	54	0	0	0	0	59	0	0	0	0	0	0	0	0	0	0	0
ASV25	0	0	0	41	0	22	0	0	765	0	0	0	16	40	105	73	88	43	89	117	61	54	449	171	315	398	208	360	202	267	0	367	345	0	0	22	127	44	123	82	0	0	0	0	0	0	72	28	0
ASV26	81	67	147	122	211	164	116	42	77	73	236	141	269	133	196	242	220	231	133	125	141	175	188	274	202	249	193	220	188	358	135	153	120	121	94	188	226	226	307	291	0	168	76	150	218	116	292	231	148
ASV27	363	87	268	77	76	97	393	111	600	276	813	979	139	86	91	83	152	101	40	64	112	130	56	15	64	71	62	39	52	70	173	214	181	130	138	83	111	115	46	76	439	124	553	138	173	247	146	46	78
ASV28	0	0	90	33	0	21	73	0	45	0	0	43	49	0	55	217	38	91	27	198	116	49	102	38	236	200	147	222	296	290	62	241	236	155	113	245	398	541	341	237	0	52	65	0	25	35	144	376	319
ASV29	233	177	305	373	270	317	141	312	52	296	790	180	234	458	0	222	0	206	378	34	186	86	21	150	161	135	169	197	153	50	85	0	0	0	157	164	0	0	0	126	268	232	149	0	0	0	217	168	194
ASV30	46	0	0	0	0	0	381	21	3325	71	109	116	142	29	183	45	77	102	322	773	333	347	598	295	58	150	55	89	0	0	0	50	60	19	0	0	0	0	15	0	0	206	169	154	213	97	0	0	0
ASV31	0	0	0	0	0	0	91	0	59	90	0	119	197	8	64	255	41	114	82	245	93	329	214	115	152	219	95	150	156	250	97	424	210	466	284	124	358	294	309	246	13	152	119	187	262	114	88	199	170
ASV32	0	0	0	0	0	0	59	9	52	91	42	69	248	42	198	765	141	125	29	86	57	258	15	20	108	90	173	109	238	205	75	113	35	75	189	106	308	76	192	398	86	98	54	156	101	122	226	206	162
ASV33	183	464	662	48	42	45	0	28	0	280	73	41	67	97	83	146	100	82	27	265	123	285	95	47	38	45	66	62	94	90	256	63	102	155	228	113	53	35	31	83	239	288	96	53	29	96	100	101	56
ASV34	215	162	259	77	138	183	0	514	40	846	1119	105	0	251	48	101	144	71	42	62	92	145	0	0	55	68	106	0	113	74	84	90	73	152	103	140	140	163	192	108	212	299	207	0	55	69	119	155	189
ASV35	0	0	0	0	0	0	0	0	0	0	0	3	93	0	48	157	0	2	58	137	83	55	389	209	592	1137	734	870	522	805	0	45	16	15	0	86	280	154	283	155	0	0	0	0	14	0	47	99	0
ASV36	0	80	173	60	72	48	425	65	138	199	225	458	633	280	140	134	260	239	86	102	66	77	81	83	42	33	58	42	53	79	159	463	207	43	70	77	144	88	109	44	0	334	199	167	176	192	28	100	69
ASV37	140	172	80	140	138	152	47	17	94	114	28	40	57	21	92	60	40	107	132	67	57	56	129	131	103	107	68	64	74	67	153	313	158	262	140	239	288	192	168	132	180	306	267	65	118	112	144	233	265
ASV38	154	50	0	0	0	0	49	172	256	124	60	398	93	170	104	188	100	111	0	230	50	195	233	687	65	53	0	66	0	57	288	0	167	0	0	0	0	0	0	0	0	0	513	175	0	53	0	0	94
ASV39	150	82	273	180	153	202	135	55	36	317	237	214	269	143	174	177	147	200	228	37	90	99	0	36	71	49	102	48	54	40	57	47	13	105	138	174	42	38	44	146	0	61	57	482	369	379	54	53	68
ASV40	0	0	0	0	78	0	0	0	60	0	0	0	0	0	0	0	0	0	0	0	6450	0	0	0	75	69	426	110	135	163	0	0	0	0	0	2	0	0	0	0	0	0	0	0	0	0	0	0	0
ASV41	0	0	0	0	0	0	0	0	0	0	0	0	0	0	0	0	72	0	149	151	45	279	437	137	156	308	65	224	75	174	0	297	1031	174	111	0	64	60	144	176	0	0	0	0	0	0	0	0	35
ASV42	203	169	434	168	171	205	112	119	66	105	142	192	130	95	151	0	0	274	332	0	182	113	0	26	153	0	207	149	73	130	152	144	0	336	224	178	103	0	215	183	110	189	142	0	0	0	116	194	153
ASV43	0	0	16	0	0	0	117	0	0	16	0	14	0	15	0	64	0	13	110	194	63	103	321	210	113	180	70	104	294	240	0	337	176	190	53	41	473	299	295	79	6	130	110	105	374	91	30	156	104
ASV44	122	64	177	64	56	91	30	0	15	57	15	21	66	19	51	94	29	46	100	52	78	125	61	54	114	105	153	120	208	81	177	149	59	225	195	234	188	178	267	245	238	141	144	83	61	80	265	273	264
ASV45	23	0	0	0	0	0	0	128	0	15	10	0	0	252	0	126	219	464	138	33	0	0	0	19	21	36	0	26	0	11	1569	78	13	38	87	14	63	22	0	0	0	0	0	7	0	0	155	0	0
ASV46	220	0	165	94	0	90	0	186	0	385	584	512	148	140	85	0	139	72	0	0	0	173	0	74	0	0	114	0	0	0	488	0	0	182	313	248	0	0	0	229	0	312	304	0	0	0	0	0	0
ASV47	45	0	96	46	37	35	100	0	76	63	74	87	52	0	69	95	0	121	156	144	139	120	138	98	100	94	135	113	79	138	158	573	121	320	151	100	230	212	224	133	152	271	171	134	156	103	88	144	142
ASV48	329	212	267	140	86	96	252	88	56	267	121	386	75	80	0	45	0	61	188	163	415	177	56	94	41	49	91	62	70	0	54	84	0	117	119	57	60	49	56	0	50	94	201	321	46	300	54	71	68
ASV49	640	33	244	127	17	108	0	0	0	35	50	0	0	0	0	0	93	0	295	0	76	570	14	276	67	76	90	117	105	19	85	267	193	0	353	69	96	118	40	96	234	227	99	56	0	0	115	41	51
ASV50	19	0	0	0	0	16	1077	186	115	218	750	604	105	142	245	129	413	192	50	14	192	37	173	45	21	22	44	24	33	0	0	53	53	0	16	0	142	59	12	28	164	102	80	268	70	89	123	70	89
ASV51	0	0	0	0	0	0	14	0	13	58	28	27	39	19	91	149	91	65	71	56	16	246	113	0	166	163	137	134	267	231	16	63	52	55	58	30	222	174	170	87	78	85	86	120	167	191	88	224	319
ASV52	0	0	0	0	0	0	0	0	0	0	0	0	0	0	0	0	0	0	309	49	0	127	130	51	416	40	0	44	52	33	306	0	0	218	0	0	0	0	858	70	0	0	0	0	0	25	0	0	0
ASV53	233	326	184	557	475	422	65	283	49	86	172	76	211	567	387	203	449	217	89	7	32	0	0	44	67	38	84	62	33	0	82	0	0	0	35	230	0	0	0	85	30	0	0	0	0	0	35	0	21
ASV54	33	51	49	52	49	56	49	356	89	0	0	0	56	87	107	53	56	67	93	162	96	296	201	237	129	175	138	205	135	157	93	268	127	101	122	82	166	156	107	101	19	112	139	75	0	75	89	122	91
ASV55	0	0	67	0	0	25	0	35	0	50	35	83	85	0	76	146	59	89	116	126	62	138	71	87	111	111	82	99	108	121	107	170	142	194	127	105	214	185	103	147	45	181	181	141	224	136	102	242	153
ASV56	244	250	138	100	164	129	0	153	0	0	38	0	0	73	0	0	0	0	0	0	74	152	0	0	68	0	159	83	190	68	407	176	141	75	161	217	171	188	92	147	390	0	73	0	0	0	134	63	52
ASV57	9	0	19	39	64	63	74	10	71	36	0	88	132	81	64	135	44	143	59	93	317	29	88	99	136	143	90	104	195	148	45	78	76	128	64	101	150	175	134	111	17	93	42	21	68	35	108	156	138
ASV58	0	70	94	75	108	36	75	0	44	60	0	63	171	110	88	246	61	167	46	54	32	55	85	45	121	93	78	91	110	134	0	198	0	89	23	91	244	115	155	122	0	108	141	29	52	117	44	319	250
ASV59	0	0	0	0	0	0	65	0	87	0	0	0	0	0	0	47	0	0	86	85	90	104	72	112	71	63	44	62	95	102	76	358	282	163	133	94	334	321	234	197	0	402	303	0	69	29	53	344	283
ASV60	98	59	129	57	55	71	24	0	28	31	0	39	161	0	25	32	26	43	81	64	45	93	65	32	100	58	83	57	98	118	138	140	142	115	83	152	127	244	180	95	18	64	69	52	66	38	111	162	94
ASV61	0	71	0	0	42	0	517	0	222	15	0	110	260	152	278	84	314	258	105	238	0	369	81	0	46	57	50	65	0	32	1189	35	29	43	0	0	18	12	36	0	0	17	73	54	0	0	0	0	0
ASV62	51	0	0	0	0	0	0	0	0	52	0	0	0	47	99	75	0	0	172	67	102	127	0	53	133	0	156	86	123	118	87	228	145	145	184	94	253	295	278	141	175	116	107	0	0	0	138	215	201
ASV63	0	0	0	34	0	0	68	0	70	123	0	96	85	0	140	238	86	148	85	40	116	117	48	72	77	76	110	53	77	84	30	91	68	172	83	31	50	198	133	87	64	134	116	237	247	285	63	139	128
ASV64	76	39	72	60	24	40	51	0	50	75	87	155	91	33	26	36	51	82	44	39	66	45	55	52	51	0	82	0	62	65	165	149	175	63	118	86	132	181	101	120	41	254	97	89	104	55	106	107	89
ASV65	0	48	0	0	0	0	0	56	0	0	0	0	0	0	0	0	0	0	0	0	0	48	0	0	68	18	100	163	148	0	85	42	75	0	0	108	88	135	113	0	1338	86	107	0	0	0	548	24	85
ASV66	118	107	157	70	59	79	52	25	26	65	56	105	87	38	64	53	29	92	77	76	59	101	38	51	57	52	76	74	75	46	255	167	102	185	100	166	157	134	111	87	120	148	116	52	31	40	116	90	103
ASV67	149	100	189	134	96	154	10	79	18	178	82	17	34	224	105	59	123	48	81	14	77	32	12	38	46	70	136	76	72	46	108	77	18	28	69	137	94	93	61	113	182	127	114	12	0	0	179	135	101
ASV68	85	0	88	54	0	42	63	0	0	105	105	128	109	0	0	89	58	73	186	47	0	86	110	86	72	66	98	54	83	64	79	175	86	80	169	67	192	222	113	160	95	136	143	108	142	79	172	208	201
ASV69	0	0	0	0	0	0	304	0	135	29	0	63	59	0	16	87	29	60	41	97	18	94	112	28	65	82	37	68	71	133	22	285	210	206	44	16	199	251	115	91	0	76	52	189	318	291	39	88	69
ASV70	0	0	0	0	0	0	0	0	0	0	0	0	0	0	0	0	0	0	73	2526	66	0	294	211	50	227	191	150	58	194	0	0	0	0	0	0	0	0	0	0	0	0	0	0	0	0	0	0	0
ASV71	67	0	31	0	92	79	165	0	160	134	94	125	96	65	66	87	70	64	74	72	56	104	80	105	137	116	112	97	127	134	85	134	123	167	148	93	84	106	140	116	0	0	0	160	272	110	0	59	68
ASV72	0	0	0	0	0	15	0	0	38	94	0	42	33	23	55	43	37	0	141	101	88	124	142	92	121	106	85	101	85	91	135	326	128	212	137	87	153	173	118	98	37	134	157	61	110	80	84	101	64
ASV73	0	0	0	0	0	0	0	4258	0	0	0	0	0	819	0	0	0	0	0	0	0	0	0	0	0	0	0	0	0	0	0	0	0	0	0	0	0	0	0	0	0	0	0	0	0	0	0	0	0
ASV74	65	96	98	139	169	93	35	74	0	29	0	22	37	0	0	51	55	64	55	24	64	49	18	28	75	91	88	60	63	80	120	113	89	120	86	151	115	160	120	156	105	109	168	0	0	37	122	143	166
ASV75	0	0	4	0	0	0	34	0	16	44	0	35	231	14	71	168	66	111	54	65	25	72	127	60	169	130	61	111	100	126	19	21	26	112	57	98	88	107	147	170	0	26	21	93	175	93	67	111	105
ASV76	160	40	261	37	0	46	159	53	157	178	342	216	201	47	54	73	104	96	130	33	52	133	43	60	35	30	47	49	39	0	198	125	68	83	171	50	28	26	36	50	92	85	104	167	121	177	49	35	15
ASV77	0	0	0	0	0	0	0	0	0	0	0	0	0	0	0	0	0	0	0	0	0	0	13	0	0	0	0	0	0	0	0	0	0	0	0	0	0	0	0	17	0	0	0	5	0	0	0	0	0
ASV78	45	38	182	37	46	55	0	0	0	114	0	23	0	0	0	12	0	0	148	45	39	169	34	33	65	45	58	88	123	67	210	128	77	202	248	137	140	131	142	213	40	383	236	0	0	54	93	209	168
ASV79	114	97	120	145	91	127	0	45	0	99	0	67	0	66	113	110	76	62	103	84	117	62	89	120	0	68	129	94	107	76	76	65	0	76	101	0	0	63	124	79	85	134	146	153	178	215	95	140	98
ASV80	0	0	65	0	0	0	41	80	94	130	41	111	43	73	76	86	57	145	0	0	36	41	42	0	0	33	62	0	49	46	102	219	155	178	112	79	120	144	132	71	130	128	110	104	124	147	89	117	94
ASV81	303	174	205	433	984	327	0	54	291	152	144	77	45	174	693	104	351	403	0	0	0	0	0	0	0	0	0	0	0	0	0	0	0	0	0	0	0	0	0	0	0	0	0	0	0	0	0	0	0
ASV82	41	39	54	301	51	133	0	0	0	67	44	47	14	31	33	65	30	29	151	116	81	112	65	58	168	145	158	208	214	162	49	32	32	129	103	95	58	134	237	206	77	51	79	0	0	0	113	152	148
ASV83	0	0	18	38	21	47	0	15	0	0	0	0	46	33	26	53	38	51	60	64	15	112	81	45	158	160	64	110	172	116	78	120	14	69	79	331	502	35	207	193	0	52	89	122	72	103	31	308	180
ASV84	0	0	0	0	0	0	37	10	50	31	0	0	124	0	37	42	54	0	80	248	54	94	225	338	164	148	99	150	129	142	39	33	56	174	55	77	138	72	107	64	0	30	54	136	193	103	54	57	89
ASV85	0	282	0	32	0	0	0	0	0	0	0	0	0	0	0	0	22	0	69	73	55	92	80	0	60	61	74	72	78	77	136	68	0	132	231	89	84	0	66	70	121	75	54	159	130	127	106	55	45
ASV86	0	0	0	24	0	24	38	0	0	111	0	0	98	0	79	264	67	83	52	66	58	104	87	92	125	99	90	85	84	100	0	109	54	88	0	76	85	82	100	121	0	50	52	114	98	110	66	106	73
ASV87	0	0	0	0	0	0	21	0	0	31	0	0	0	42	40	74	0	37	0	68	110	207	32	0	82	78	141	109	349	138	116	112	181	92	109	89	166	219	139	139	93	77	42	0	0	0	108	78	70
ASV88	0	0	0	0	0	23	0	0	0	0	0	0	0	0	0	25	0	0	67	112	27	177	73	53	49	115	61	86	112	95	72	338	244	117	100	79	210	199	67	70	0	192	235	51	0	0	62	285	158
ASV89	318	318	377	492	293	456	0	311	69	143	126	137	82	247	161	110	133	250	0	0	0	0	0	87	0	0	85	0	0	0	0	88	0	0	0	0	0	0	0	0	0	0	87	0	91	0	0	0	121
ASV90	179	65	118	30	0	40	55	0	69	158	115	100	32	18	28	20	0	27	74	82	25	93	79	103	0	0	59	25	49	23	389	121	163	175	185	67	61	65	43	0	159	99	98	153	171	182	48	0	0
ASV91	20	0	11	51	21	20	31	63	26	61	32	39	39	66	134	91	176	91	102	54	37	94	98	75	121	139	119	114	116	123	69	46	32	46	102	58	95	149	76	52	71	43	0	116	87	73	135	123	120
ASV92	83	474	529	90	44	94	26	49	31	553	151	108	123	203	208	206	234	143	0	63	35	23	81	0	0	0	0	0	0	0	0	0	0	31	0	0	0	0	0	0	21	96	0	88	76	224	0	41	25
ASV93	0	0	0	0	0	0	47	0	0	12	0	0	38	0	25	0	0	0	0	26	64	114	192	0	36	31	61	29	16	22	0	33	143	0	0	26	0	55	0	0	0	306	616	32	31	56	53	59	101
ASV94	580	102	48	74	8	6	0	37	300	18	27	40	0	179	86	32	119	43	924	348	268	0	0	0	34	0	28	0	18	20	7	0	0	0	46	0	0	0	0	0	0	0	0	0	0	0	0	0	0
ASV95	0	0	0	0	0	0	91	0	175	78	360	638	53	29	31	41	34	80	0	67	27	183	76	120	0	0	0	22	0	0	76	189	121	96	88	36	37	37	41	41	0	159	110	140	216	62	0	45	24
ASV96	0	0	0	0	0	0	0	0	0	0	0	0	0	0	9	151	0	0	57	205	33	19	33	196	465	489	359	444	556	734	0	16	95	0	5	14	154	121	20	55	0	0	0	0	0	0	0	0	0
ASV97	24	0	32	0	0	33	0	0	0	0	0	27	32	0	0	0	0	0	45	95	36	137	76	50	43	83	55	75	112	76	242	72	26	235	164	252	91	101	211	222	71	39	0	64	89	84	125	80	40
ASV98	0	0	67	0	0	67	65	84	0	0	0	0	76	80	121	104	78	108	47	55	117	61	91	103	62	136	137	102	90	94	58	90	102	99	94	59	84	80	85	113	171	100	74	0	0	0	134	128	123
ASV99	0	0	0	0	0	0	0	0	0	0	0	0	0	0	0	0	0	0	83	187	0	0	0	240	481	580	161	586	290	985	0	28	0	12	18	0	218	21	115	146	0	0	0	0	0	0	0	47	0
ASV100	0	0	0	0	0	0	0	0	0	0	113	21	0	0	0	0	26	0	26	12	0	17	56	0	23	34	0	0	0	0	26	0	0	186	0	0	0	0	43	0	0	0	0	1036	797	697	0	0	0
ASV101	83	32	49	24	0	46	96	70	167	86	22	64	128	85	96	99	126	147	101	64	34	108	78	79	45	0	49	35	60	43	33	91	54	137	93	26	46	77	56	50	35	93	59	84	59	51	40	34	24
ASV102	59	0	73	52	0	56	43	0	11	100	0	225	0	16	0	11	0	0	50	0	21	64	33	19	75	42	0	54	45	58	298	99	82	347	367	289	90	78	99	150	49	64	88	27	0	65	71	66	61
ASV103	110	57	98	0	0	71	32	0	0	0	0	0	39	0	0	0	0	46	143	61	79	118	39	58	49	53	98	80	116	42	193	170	108	205	128	91	73	147	75	112	71	139	134	52	54	86	102	106	73
ASV104	14	18	36	0	0	8	72	0	0	65	0	0	43	0	0	88	0	23	0	91	39	76	136	65	32	77	43	111	58	73	67	179	100	101	77	59	101	133	93	88	0	59	47	140	224	106	34	60	46
ASV105	83	69	122	294	132	198	0	0	0	0	15	19	0	45	37	29	51	54	0	0	0	0	0	18	29	23	28	27	0	28	0	0	0	0	0	0	0	0	28	28	0	16	0	420	280	360	0	44	41
ASV106	73	85	65	368	307	271	0	0	28	0	41	0	98	0	174	109	146	79	17	14	34	56	138	18	85	134	41	83	58	62	0	0	0	0	0	0	0	0	0	20	9	0	4	98	95	270	30	11	14
ASV107	501	353	630	355	278	472	41	74	0	33	115	17	47	70	63	0	89	30	219	0	18	0	0	0	46	16	46	11	0	0	0	0	0	0	0	0	0	0	0	0	166	0	0	0	0	0	104	0	0
ASV108	66	27	61	36	55	56	0	0	0	0	0	0	0	0	0	0	0	0	48	0	109	131	0	19	47	18	98	69	62	29	128	70	0	28	70	124	46	31	0	86	225	646	354	0	0	0	139	132	257
ASV109	229	236	50	48	39	74	423	0	95	0	0	0	0	0	41	0	0	0	41	57	188	28	0	26	0	0	92	0	46	0	73	126	31	196	57	0	55	85	32	65	0	110	276	60	0	40	0	0	96
ASV110	0	0	0	0	0	11	43	0	81	0	0	0	0	52	173	24	53	0	0	17	32	39	40	0	36	15	46	0	37	23	421	20	29	0	21	0	32	20	0	0	0	0	0	12	0	73	22	0	14
ASV111	0	0	0	0	0	0	0	0	0	0	0	0	47	0	26	0	18	18	93	61	44	60	28	103	347	148	139	85	110	189	28	33	102	374	68	16	66	77	321	79	0	34	52	95	151	61	59	87	203
ASV112	0	159	0	0	188	86	45	36	33	85	61	30	60	100	148	117	95	110	168	0	0	85	46	49	152	55	93	94	108	83	56	0	0	0	77	71	46	0	25	101	58	142	48	77	130	0	111	120	133
ASV113	0	0	0	13	0	13	0	0	232	0	0	0	30	26	99	158	37	108	20	55	32	49	136	228	62	84	77	75	53	103	0	169	114	88	29	26	120	142	113	28	0	26	0	0	21	13	35	43	62
ASV114	183	108	34	31	15	0	725	1108	106	75	224	131	68	31	60	50	111	39	74	0	0	86	69	291	0	0	0	0	0	0	0	0	0	0	0	0	0	0	0	0	0	0	40	40	33	43	21	0	0
ASV115	0	0	0	0	0	0	45	0	0	72	0	0	64	0	54	125	45	81	40	58	0	54	75	71	0	48	24	82	90	65	0	0	28	33	0	0	83	56	0	0	0	96	121	286	371	331	46	151	125
ASV116	0	0	0	0	0	0	39	0	0	48	0	0	52	0	49	145	42	42	74	110	0	163	101	0	105	131	82	82	101	127	0	129	72	208	91	175	109	109	150	179	0	0	0	87	52	63	127	89	65
ASV117	0	28	11	76	110	106	0	0	0	4	0	10	39	32	37	47	28	36	23	18	0	87	3	36	142	66	83	109	144	117	0	0	0	0	25	21	42	8	18	57	0	0	0	17	39	19	13	140	32
ASV118	40	42	41	138	63	90	45	21	42	106	56	47	145	130	185	118	110	136	79	42	35	49	48	43	100	54	77	64	46	46	63	34	24	109	63	91	74	62	105	95	64	48	44	55	51	79	97	64	58
ASV119	377	80	73	164	55	61	107	36	0	48	0	0	0	26	16	44	0	51	54	42	52	53	35	0	22	24	81	0	65	17	53	66	58	118	149	35	25	51	26	26	70	29	85	203	0	12	116	0	61
ASV120	111	68	69	131	83	121	17	44	19	60	32	25	22	67	52	45	49	96	93	57	113	37	32	93	64	164	184	210	96	81	113	37	0	94	188	108	33	9	95	243	127	32	26	0	0	0	99	29	32
ASV121	36	33	34	7	13	15	80	0	195	50	20	181	38	12	49	45	14	37	60	199	80	86	137	227	35	48	38	60	60	66	18	179	24	22	95	24	78	44	36	32	0	69	62	98	61	90	17	52	50
ASV122	321	424	244	640	392	368	0	0	0	106	135	57	75	168	188	118	194	138	0	0	69	0	0	0	71	0	88	0	0	0	0	0	0	0	0	0	0	0	0	0	0	0	0	0	0	0	0	0	0
ASV123	0	0	0	0	0	0	0	0	0	0	0	0	0	0	0	0	0	0	0	34	0	506	2428	13	9	139	0	73	40	31	0	0	0	0	0	0	0	0	0	0	0	0	0	0	208	0	0	0	0
ASV124	201	169	292	71	103	133	71	134	50	140	138	112	108	221	70	47	92	79	53	0	73	0	0	26	0	51	92	74	59	0	105	0	0	45	42	83	0	0	0	0	108	131	55	0	0	63	67	49	0
ASV125	106	46	96	121	73	104	31	81	0	30	47	0	134	81	40	58	68	73	0	0	31	28	0	0	68	0	77	41	40	0	46	0	0	62	38	91	19	0	38	68	261	87	87	0	0	58	168	73	127
ASV126	141	287	165	68	104	81	0	258	24	48	92	59	0	159	85	0	59	0	68	0	48	0	0	29	60	0	66	95	0	0	0	0	0	0	0	0	0	0	0	0	188	123	169	0	0	0	75	110	115
ASV127	797	0	570	263	0	157	0	0	0	0	0	0	0	0	0	56	0	0	0	0	19	41	0	40	35	0	0	0	31	0	47	223	76	67	33	159	60	0	42	40	57	22	26	0	0	0	22	0	18
ASV128	0	0	0	0	0	0	22	0	0	332	0	0	0	0	0	0	0	0	83	64	0	137	175	132	75	51	0	64	0	69	0	54	524	0	0	0	0	0	0	0	0	0	0	0	0	0	0	0	0
ASV129	25	26	18	48	64	32	0	0	0	14	12	0	0	0	0	17	21	0	15	24	50	71	18	24	94	67	62	97	289	164	0	66	34	0	0	71	392	135	39	54	135	133	96	0	0	0	126	310	331
ASV130	0	0	0	0	0	0	359	192	0	0	15	66	437	65	10	29	215	53	0	0	0	20	0	0	0	10	0	0	0	0	0	0	0	0	21	0	0	0	0	31	0	48	50	211	87	24	0	0	0
ASV131	0	0	0	0	0	0	0	0	0	0	0	0	0	0	0	0	0	0	0	0	3015	0	0	0	0	0	696	0	0	5	0	0	0	0	0	0	0	0	0	0	0	0	0	0	0	0	0	0	0
ASV132	73	45	77	56	42	43	0	54	0	0	0	0	51	32	37	49	0	39	51	32	0	98	24	0	61	65	108	96	83	45	69	58	44	116	97	80	67	99	84	103	48	84	73	31	70	68	139	116	119
ASV133	273	184	102	65	57	54	183	107	0	204	0	0	0	79	0	67	0	0	224	0	74	136	14	68	64	0	141	61	65	17	31	19	31	0	92	31	11	37	0	100	0	0	64	138	0	0	0	0	0
ASV134	0	0	0	0	0	0	0	0	36	0	18	0	0	13	44	34	21	22	24	48	20	43	0	46	16	44	27	48	37	51	15	0	798	0	0	0	12	69	0	0	0	0	0	0	0	0	0	0	0
ASV135	24	55	42	27	61	49	35	44	28	69	41	85	90	55	76	144	37	113	46	36	86	86	18	33	106	69	87	104	96	109	64	0	13	17	40	167	78	104	119	160	0	30	45	49	26	65	16	107	118
ASV136	43	0	23	0	0	0	0	31	0	136	81	60	57	82	169	121	149	140	26	30	0	34	0	40	41	0	22	0	31	29	35	0	0	58	78	0	30	0	0	0	51	109	44	332	256	279	46	66	70
ASV137	40	0	39	32	37	36	37	26	98	134	0	67	80	62	134	79	113	94	51	44	45	39	72	51	73	73	59	56	93	78	94	75	76	101	72	0	58	0	98	0	0	59	79	58	69	62	91	88	57
ASV138	0	0	0	0	0	0	0	0	0	0	0	0	0	0	0	0	0	0	0	0	0	0	0	0	9	0	27	8	34	12	0	0	0	0	20	33	0	0	0	111	225	18	13	0	0	0	203	64	96
ASV139	0	0	106	0	0	70	0	0	0	95	0	0	0	0	0	0	0	0	76	0	0	0	0	0	57	0	89	0	73	0	123	151	72	0	62	81	173	123	89	111	270	136	103	0	0	0	139	161	111
ASV140	11	2	0	27	8	32	34	39	76	104	154	37	127	108	339	305	269	203	28	57	49	73	66	12	44	55	38	56	63	49	0	0	0	0	0	0	0	0	4	0	0	0	0	111	79	256	0	0	0
ASV141	138	101	84	82	80	114	0	0	0	0	0	0	0	0	0	0	0	0	67	36	82	109	0	0	0	50	95	0	47	0	67	114	104	106	81	60	102	139	88	102	215	201	200	0	0	173	160	147	141
ASV142	0	0	26	0	0	5	81	0	76	61	161	502	22	17	0	29	31	31	23	34	20	67	57	21	37	29	33	26	92	54	65	178	189	96	88	43	135	122	39	29	22	94	147	0	48	22	38	71	68
ASV143	13	0	0	0	0	0	0	0	0	0	0	0	36	0	0	24	0	0	108	77	17	74	80	60	165	243	83	142	89	200	49	34	23	126	66	113	129	51	153	93	0	45	80	102	68	206	70	132	105
ASV144	31	0	19	14	0	14	31	71	268	89	125	64	40	24	36	0	58	0	264	128	147	53	64	250	38	37	28	21	62	44	40	36	8	54	91	0	19	17	0	0	0	39	191	104	168	137	0	19	0
ASV145	113	84	149	40	65	50	91	391	66	149	110	107	0	165	0	60	52	85	52	0	119	64	0	0	0	0	0	0	30	0	42	58	58	0	0	0	0	58	0	0	93	75	115	0	58	93	42	0	66
ASV146	123	115	187	93	106	114	22	15	27	66	28	52	59	73	46	26	82	73	22	10	11	27	0	0	29	15	44	26	33	21	201	39	50	32	88	169	60	66	26	59	0	37	7	0	0	0	39	47	20
ASV147	50	56	77	8	37	0	55	0	23	20	0	79	0	0	0	34	0	8	63	19	25	121	37	0	62	22	29	60	37	32	181	142	136	70	63	103	68	119	58	39	0	111	74	31	41	44	35	120	75
ASV148	90	164	53	27	35	25	0	88	21	78	0	27	41	63	61	64	63	63	77	0	281	48	0	0	22	0	45	23	33	0	44	46	27	57	108	42	92	77	31	63	241	137	280	63	24	25	123	53	81
ASV149	0	0	124	0	0	0	107	0	89	137	78	191	75	49	0	75	33	90	69	37	39	68	73	0	35	0	0	0	0	0	93	96	106	203	83	49	66	89	69	68	0	102	107	138	248	136	0	60	0
ASV150	28	25	85	0	38	0	43	14	21	47	138	184	0	16	0	0	19	44	72	28	31	33	53	62	66	49	40	36	18	26	45	245	120	185	232	0	110	104	61	104	19	157	75	21	76	73	0	98	75
ASV151	0	73	20	80	103	65	72	58	20	0	244	83	73	112	146	53	173	97	91	0	50	76	0	95	116	49	93	59	42	0	45	0	0	66	0	0	0	47	37	0	36	85	94	27	0	18	97	100	146
ASV152	38	0	68	43	0	45	0	0	81	28	27	33	125	48	131	107	65	78	60	170	72	148	94	95	53	83	88	73	88	118	56	90	68	120	66	0	64	44	111	54	41	65	37	88	23	0	52	63	60
ASV153	10	0	0	22	0	2	0	23	18	0	0	0	53	9	61	53	21	43	16	695	31	32	87	128	169	213	221	146	209	444	33	41	13	0	0	76	23	42	22	10	0	0	0	0	0	0	16	29	18
ASV154	0	0	0	0	0	0	36	22	41	54	24	87	53	31	86	127	56	130	24	90	25	189	121	16	42	94	46	45	137	194	21	40	16	39	56	31	102	73	107	46	88	34	42	72	43	71	130	37	29
ASV155	0	0	0	33	0	0	0	0	0	1012	0	22	29	13	18	68	44	58	45	0	0	93	103	46	24	44	8	56	25	21	19	201	39	61	72	0	0	8	13	41	0	0	0	32	26	67	14	0	0
ASV156	0	151	0	0	0	0	2	21	200	293	441	43	16	6	87	65	162	78	0	51	20	37	15	48	0	16	15	41	34	28	0	38	36	0	19	0	0	37	36	15	0	37	355	0	0	14	0	7	39
ASV157	0	0	0	0	87	0	563	0	143	0	0	0	0	0	0	171	0	21	0	111	0	0	83	17	0	112	0	0	0	151	0	232	182	0	0	0	213	202	0	0	137	0	0	0	154	88	0	45	55
ASV158	77	39	35	18	13	34	363	264	141	224	444	92	149	157	177	112	280	174	0	0	0	0	0	61	0	0	0	0	0	0	0	0	30	0	0	0	0	0	0	0	0	0	0	71	46	37	0	0	0
ASV159	0	0	17	0	0	0	36	0	25	60	99	78	93	0	0	53	62	48	90	48	46	76	51	84	55	58	62	56	80	55	76	116	0	114	115	64	71	54	102	75	0	108	127	105	121	108	83	107	95
ASV160	0	0	16	6	0	11	40	0	23	38	0	54	56	32	21	81	0	31	46	41	23	73	53	0	100	141	52	87	73	58	69	51	36	151	89	109	55	69	168	164	0	66	51	148	81	112	0	46	64
ASV161	0	0	0	0	0	0	24	0	68	66	0	49	68	0	79	160	33	72	55	42	0	94	251	0	72	90	45	79	75	66	0	140	128	125	78	38	100	130	120	56	73	0	0	0	0	35	111	45	42
ASV162	0	76	59	22	100	54	0	220	0	59	0	0	0	167	0	0	0	0	0	0	18	0	0	0	33	31	129	81	50	35	88	33	0	0	33	152	39	59	0	86	375	37	73	0	0	0	239	33	65
ASV163	17	24	54	77	29	40	294	18	203	0	69	101	100	33	69	31	70	62	24	29	95	21	47	31	70	48	89	31	87	24	17	87	38	55	32	86	74	43	90	38	3	29	34	34	26	56	20	70	37
ASV164	172	46	115	44	41	33	189	71	24	550	0	181	202	73	0	42	29	61	0	0	0	954	0	0	0	20	39	16	42	21	37	0	0	0	0	0	0	0	0	0	0	0	0	0	0	171	0	0	0
ASV165	0	0	0	0	0	0	38	0	33	63	13	61	48	0	59	0	31	68	55	104	0	74	95	57	72	56	46	102	138	122	35	73	33	0	61	65	124	75	82	77	0	62	85	105	173	93	26	94	0
ASV166	0	35	61	112	50	80	28	33	0	26	36	0	53	69	76	36	80	60	44	0	55	21	20	26	63	46	43	40	34	0	36	0	0	59	54	135	18	45	72	121	146	39	0	38	0	52	135	0	76
ASV167	0	0	0	0	0	0	0	0	0	10	0	0	15	0	0	60	0	12	20	47	0	0	74	16	52	45	30	51	102	82	0	55	28	107	16	13	228	112	119	59	0	31	51	123	213	114	48	128	132
ASV168	0	0	0	0	0	0	0	0	0	0	0	0	0	0	0	0	0	0	78	169	0	109	128	32	145	196	62	104	118	143	0	0	0	0	0	0	0	36	0	52	0	0	0	0	0	0	0	0	0
ASV169	31	0	52	61	43	53	151	0	90	21	0	73	105	75	52	85	81	148	0	55	32	32	0	0	83	58	81	46	47	47	0	71	88	33	37	87	64	160	70	66	0	0	0	0	0	43	0	0	0
ASV170	102	0	14	29	0	23	0	278	0	30	312	0	18	104	83	33	502	11	0	0	0	0	0	130	0	0	0	0	0	0	0	64	0	0	0	0	75	0	0	0	0	0	0	0	0	0	17	0	0
ASV171	124	123	240	107	83	121	37	92	27	55	350	87	112	187	252	71	264	101	0	0	0	0	0	0	0	0	0	0	0	0	0	0	0	0	0	43	0	0	0	0	0	0	0	0	0	0	0	0	22
ASV172	89	90	145	147	151	152	10	43	0	55	0	23	13	60	0	22	22	28	106	0	14	0	0	35	56	16	22	29	0	0	72	0	0	0	57	145	0	0	0	53	153	0	23	0	0	0	84	0	38
ASV173	50	0	23	45	34	42	46	63	52	57	14	36	80	0	0	51	51	0	73	102	73	125	92	83	85	133	79	84	117	95	73	91	60	68	50	86	97	86	85	82	56	44	0	46	64	0	0	61	84
ASV174	0	0	0	0	0	0	0	0	0	0	0	0	0	6	0	37	0	0	33	67	0	0	10	171	199	122	112	217	239	332	0	0	0	0	0	28	81	66	41	37	0	32	0	0	0	31	0	104	0
ASV175	291	110	165	47	105	53	65	64	7	157	281	108	0	69	0	0	0	25	88	0	85	45	17	47	0	22	62	0	43	0	115	0	37	47	78	51	0	0	0	0	31	111	45	91	0	139	43	0	0
ASV176	64	215	57	170	295	137	24	73	35	67	24	23	76	84	172	116	83	93	33	29	29	0	0	0	55	115	54	71	55	62	65	0	0	122	146	129	0	0	138	132	0	0	0	0	0	0	55	0	0
ASV177	25	0	0	24	0	0	50	0	55	69	33	79	80	0	72	136	47	69	41	0	33	0	89	68	62	59	38	56	75	65	35	86	84	77	47	0	67	86	83	29	29	50	43	78	102	70	34	44	42
ASV178	0	0	30	0	0	0	0	0	0	0	0	21	28	0	30	42	0	0	0	32	73	85	21	36	23	35	58	36	68	44	83	223	166	176	141	70	118	248	190	112	0	121	85	0	0	0	45	87	77
ASV179	0	0	0	0	0	0	74	57	96	171	69	340	251	271	433	567	313	452	0	0	0	0	0	0	0	0	0	0	0	0	0	0	0	0	0	7	0	0	0	0	0	0	0	0	0	0	0	0	0
ASV180	22	25	0	126	0	22	0	8	0	0	0	0	0	23	89	40	47	214	36	23	7	32	0	30	354	105	275	118	152	66	0	0	0	105	0	0	64	61	129	83	0	0	0	0	0	0	51	0	0
ASV181	0	0	27	0	0	0	0	0	0	0	17	24	24	48	66	61	27	52	57	57	55	81	48	35	69	47	65	30	42	50	56	167	64	184	52	80	61	50	103	55	0	49	70	56	121	38	31	113	85
ASV182	0	0	0	0	0	37	0	57	0	43	0	47	53	78	72	108	132	72	27	35	33	0	0	0	121	121	90	99	121	67	71	75	34	71	75	102	0	73	102	153	60	0	38	44	0	0	80	109	91
ASV183	0	21	25	23	28	52	25	0	14	11	0	28	61	16	41	46	34	53	52	26	23	85	31	0	108	87	61	67	37	52	58	69	26	177	144	64	85	69	120	61	0	67	78	96	50	59	53	140	109
ASV184	174	49	117	118	0	62	75	97	0	86	122	85	36	0	147	0	0	0	62	72	57	86	22	27	0	36	40	0	0	0	0	88	0	0	83	0	65	0	0	32	133	227	297	91	0	79	41	30	129
ASV185	0	0	0	0	0	0	0	0	0	36	0	0	0	0	0	44	27	16	34	40	0	97	33	79	60	32	40	83	156	99	0	0	0	0	0	0	0	73	32	0	0	54	29	221	291	213	0	52	39
ASV186	153	112	150	269	133	195	0	38	0	0	0	0	0	0	0	0	0	0	71	0	42	37	43	90	55	106	151	127	57	0	107	0	0	59	42	262	0	0	49	100	55	43	20	0	0	25	93	35	38
ASV187	0	87	60	32	0	18	56	0	236	85	99	66	31	22	0	35	30	26	166	0	29	0	35	45	62	30	0	46	45	49	0	58	0	95	36	0	0	24	16	0	0	0	72	122	96	68	0	0	34
ASV188	0	0	0	0	0	0	30	0	63	54	0	28	80	10	82	206	83	63	32	31	13	35	109	15	32	58	28	33	37	75	0	106	0	77	29	20	74	60	77	43	0	8	44	86	61	104	0	81	161
ASV189	0	0	0	0	0	0	0	0	0	0	0	0	0	0	0	0	0	0	0	18	0	54	0	0	25	0	40	0	62	40	0	57	61	0	72	40	183	246	40	88	85	122	130	0	9	0	163	291	321
ASV190	0	0	0	4	0	0	39	0	25	13	17	136	57	0	15	54	21	40	120	247	24	68	145	285	51	50	17	84	68	68	0	60	18	15	49	0	64	0	40	42	0	25	26	137	144	46	0	14	26
ASV191	0	0	0	0	0	32	28	0	65	0	48	94	34	0	0	37	0	39	0	0	0	0	25	0	22	23	31	30	51	18	39	157	131	41	45	46	75	106	0	37	169	90	58	62	0	69	124	43	21
ASV192	0	0	0	0	0	0	0	0	36	0	0	0	0	0	0	0	0	57	45	61	0	90	73	0	0	95	62	55	69	88	0	152	121	124	70	0	124	124	115	84	55	69	108	72	63	86	82	116	103
ASV193	0	0	0	0	0	0	243	0	0	1561	21	0	13	0	20	38	0	22	31	0	0	0	0	41	0	0	0	31	0	0	0	0	0	25	0	0	0	0	0	0	0	0	0	222	173	207	30	0	0
ASV194	316	196	189	114	182	92	0	235	0	255	841	60	0	48	0	0	51	58	39	0	23	0	0	0	0	0	0	0	0	0	0	0	0	38	0	0	0	0	0	0	20	0	27	0	0	0	0	0	0
ASV195	0	0	0	53	0	71	0	0	239	0	0	0	44	0	49	0	0	0	109	67	40	0	112	116	112	132	133	90	96	110	0	0	52	0	0	0	0	0	0	0	0	0	0	0	620	56	43	46	43
ASV196	32	38	40	18	0	17	0	0	0	0	0	0	42	0	96	77	0	59	59	53	0	44	62	0	74	76	87	101	0	50	0	108	47	32	0	0	102	77	65	66	0	80	0	77	80	48	49	109	114
ASV197	144	169	122	225	213	208	34	71	20	66	42	75	74	118	0	88	0	125	296	0	0	0	0	54	59	0	20	40	0	0	0	0	0	0	53	42	0	0	0	43	62	0	0	0	0	0	72	0	0
ASV198	0	0	15	0	14	23	22	7	23	54	27	28	45	60	64	69	65	86	59	26	16	57	59	36	21	33	29	28	46	53	0	80	26	75	0	0	84	85	70	38	40	70	57	90	158	146	73	102	86
ASV199	213	56	47	18	0	0	576	640	0	0	104	31	0	77	32	25	0	87	81	0	0	0	0	0	0	0	0	0	0	0	0	0	0	0	59	26	0	0	0	0	0	0	37	0	0	11	0	0	47
ASV200	0	0	0	0	0	19	0	0	0	0	0	0	0	25	0	0	0	0	144	50	0	52	36	0	143	42	67	55	50	62	94	0	33	190	127	170	22	67	135	148	0	45	27	192	81	121	0	49	55
ASV201	0	0	0	0	0	0	0	0	47	0	0	0	0	0	0	0	0	0	19	162	0	188	222	65	67	110	111	105	56	263	0	32	56	0	0	0	0	0	0	0	0	39	0	0	0	0	0	0	30
ASV202	83	0	41	0	0	0	105	0	455	380	711	343	0	0	0	0	18	11	24	20	85	0	0	42	0	0	0	39	34	20	46	0	49	0	0	0	0	0	0	0	0	0	0	0	35	68	0	0	0
ASV203	0	0	0	0	0	0	28	0	17	18	25	71	25	0	33	36	22	23	24	44	0	40	25	24	23	45	25	25	82	48	70	223	80	55	102	60	165	117	84	64	45	96	95	30	21	38	59	96	78
ASV204	173	170	205	123	188	167	0	53	0	0	0	0	0	57	16	0	0	0	13	0	0	20	0	0	31	0	21	72	0	0	46	0	0	0	17	68	0	0	0	32	90	0	0	0	0	0	93	0	0
ASV205	0	0	15	0	0	0	21	0	181	107	103	270	16	0	26	30	19	26	45	67	25	37	47	61	25	29	27	32	63	73	79	148	73	72	87	26	106	87	60	28	18	59	89	15	22	21	41	67	51
ASV206	94	36	0	27	0	17	205	33	0	0	0	0	48	273	88	36	32	197	0	0	0	23	19	29	0	25	29	60	44	0	0	0	0	0	165	0	0	0	0	81	0	0	0	688	0	0	0	0	0
ASV207	34	6	0	24	11	23	13	0	0	6	6	0	0	15	0	0	0	19	58	0	18	139	7	18	25	26	53	20	56	14	28	59	82	8	15	52	183	230	25	201	135	56	115	0	9	0	187	157	249
ASV208	0	0	0	0	0	0	491	0	784	0	30	29	52	0	0	0	0	42	0	0	32	36	16	235	0	0	0	0	30	0	0	204	97	164	79	0	0	28	0	0	0	30	114	46	0	24	0	0	17
ASV209	0	0	0	0	0	0	0	0	0	0	0	0	29	5	11	16	0	0	32	37	0	0	0	0	110	77	32	64	43	99	16	0	33	174	40	28	69	98	210	89	0	17	78	97	103	143	0	147	185
ASV210	78	79	35	64	43	70	56	76	40	0	14	0	13	35	19	22	31	26	45	38	26	32	16	25	47	16	66	69	39	22	40	25	30	94	104	43	13	24	24	61	81	36	69	74	42	31	175	24	53
ASV211	79	23	71	41	0	31	122	0	35	213	482	47	50	21	40	11	27	0	101	0	245	0	0	28	0	0	46	30	0	0	60	0	0	0	0	0	0	0	0	18	299	119	137	0	0	0	32	40	76
ASV212	0	0	31	0	0	17	0	0	194	0	0	0	51	13	102	36	15	50	0	55	0	5	34	73	84	180	106	97	60	295	0	22	68	15	0	27	91	72	40	0	0	0	45	0	29	0	0	34	35
ASV213	75	47	37	73	85	120	0	0	0	40	60	23	59	29	74	25	50	56	0	13	0	39	4	0	0	21	44	25	13	35	73	27	35	30	29	152	18	58	19	33	19	46	16	0	0	0	40	133	40
ASV214	110	137	104	120	94	115	14	168	0	26	35	42	29	111	48	42	73	42	0	0	45	9	0	70	23	57	122	66	28	18	43	0	0	13	69	96	25	19	0	84	215	52	52	0	0	0	120	0	55
ASV215	0	0	0	0	0	0	0	0	7	0	58	0	0	0	0	0	0	0	86	78	0	198	40	503	94	78	51	113	55	60	12	0	54	0	20	11	24	14	0	17	0	13	0	60	456	354	0	27	0
ASV216	0	0	0	0	0	0	71	10	43	65	45	139	119	96	115	138	87	144	33	20	10	43	21	16	68	42	0	40	46	61	0	0	37	44	22	0	54	141	51	57	0	31	0	37	52	55	0	89	62
ASV217	62	58	87	121	39	88	0	0	0	58	40	20	0	0	28	45	20	61	0	39	68	0	0	69	0	117	50	38	0	0	84	0	0	98	124	100	0	0	66	66	257	188	124	0	0	0	107	128	156
ASV218	22	0	0	18	0	0	0	27	31	0	0	0	78	0	82	75	0	80	0	0	51	83	0	36	98	98	50	88	108	125	86	84	13	132	56	160	0	81	151	106	0	0	0	94	0	0	0	72	49
ASV219	85	35	113	148	34	119	23	63	56	112	88	70	30	89	207	143	161	131	38	30	67	57	40	64	37	83	66	80	79	41	35	0	0	15	30	26	0	16	36	21	8	20	36	0	0	0	0	25	19
ASV220	128	34	10	21	0	0	263	59	0	33	11	0	34	21	17	10	109	22	132	18	76	30	0	102	0	6	39	56	25	0	31	76	0	85	107	0	46	0	49	47	24	78	46	49	13	77	23	59	40
ASV221	0	0	0	0	0	0	0	0	17	0	0	0	0	0	0	29	0	31	36	39	44	42	47	33	36	26	41	41	41	67	45	125	84	129	40	38	114	90	83	61	69	91	113	65	82	70	75	177	104
ASV222	98	173	166	124	194	161	0	69	0	0	0	0	0	86	14	0	21	25	34	10	21	33	0	38	0	37	73	36	59	29	47	0	0	9	79	57	27	29	20	81	111	42	82	0	0	0	79	64	97
ASV223	0	56	0	0	0	0	795	111	188	26	19	0	122	47	22	70	92	0	0	0	108	30	0	9	0	16	60	12	0	21	0	20	0	0	60	7	0	13	0	0	33	21	82	117	19	60	20	0	17
ASV224	49	0	67	35	0	67	0	0	0	0	0	0	0	15	0	20	0	0	0	0	44	90	0	25	0	0	129	95	106	0	56	49	0	0	69	169	115	47	0	0	124	78	41	0	0	0	237	0	87
ASV225	0	0	0	0	0	0	135	0	31	301	320	293	101	25	40	42	106	68	0	159	0	0	0	88	0	0	0	0	0	20	0	70	0	0	89	0	43	0	0	0	0	180	26	144	117	123	0	23	0
ASV226	20	59	9	0	70	10	34	9	29	71	13	0	9	6	0	14	11	34	71	176	202	146	386	147	31	47	25	37	51	35	21	14	68	24	0	41	20	14	17	0	0	113	63	59	33	57	17	22	0
ASV227	0	0	0	0	0	0	0	0	22	12	0	32	33	0	17	14	9	17	0	108	43	57	0	151	49	46	107	0	124	99	0	56	75	108	0	27	98	86	89	0	0	0	51	47	109	24	43	46	43
ASV228	105	74	137	32	79	0	0	0	0	77	78	189	25	0	50	0	36	42	70	0	66	120	0	61	33	24	58	50	36	0	268	85	84	0	83	71	28	89	0	0	24	105	0	0	0	0	29	0	0
ASV229	32	53	49	37	27	19	0	0	0	0	0	11	29	39	0	0	0	0	25	0	90	0	0	40	57	56	79	93	50	21	154	0	0	0	76	86	0	0	24	58	359	132	43	30	0	0	200	38	60
ASV230	0	0	0	0	0	6	0	0	0	51	0	19	12	11	0	94	0	21	11	29	31	26	33	9	32	71	28	30	45	49	153	44	62	185	125	129	14	137	177	185	0	0	7	9	0	0	28	0	0
ASV231	0	0	11	0	0	0	0	0	0	0	0	0	0	0	0	0	0	0	0	50	0	59	0	0	31	38	36	34	26	44	88	52	58	178	60	120	35	98	89	82	0	36	32	0	44	0	24	31	28
ASV232	0	0	0	0	0	53	0	0	0	0	0	0	58	0	0	0	0	0	0	38	0	0	0	0	101	88	110	114	75	98	46	51	0	30	49	94	84	152	132	145	0	0	0	0	0	0	0	60	38
ASV233	0	0	0	0	0	0	0	0	0	0	0	0	0	0	0	23	0	0	27	0	42	58	22	0	121	0	86	0	0	39	27	217	72	76	47	55	160	134	127	72	0	47	61	19	0	70	19	167	105
ASV234	0	0	75	0	45	56	31	38	0	46	34	29	89	39	75	42	0	47	86	0	70	36	0	42	47	35	96	76	88	22	66	83	31	0	54	88	46	139	27	67	0	236	135	0	0	0	25	111	139
ASV235	0	0	0	11	28	11	105	0	0	7	0	0	14	0	0	5	0	0	300	44	10	34	57	0	38	32	5	17	14	12	21	0	27	7	96	0	0	0	8	25	13	0	0	0	0	0	0	0	0
ASV236	0	0	0	0	0	0	33	0	76	0	42	80	49	0	20	0	0	0	63	107	50	44	197	204	52	53	39	38	0	93	68	150	96	0	0	22	94	33	0	0	0	56	47	108	182	28	0	0	0
ASV237	0	0	0	0	83	0	0	0	0	0	0	0	0	0	0	0	0	0	0	0	0	0	18	0	0	62	0	346	669	0	0	0	0	0	0	0	0	0	0	0	0	0	0	0	0	0	0	0	0
ASV238	0	0	0	0	0	0	32	0	9	12	31	13	32	0	10	16	17	16	34	14	14	25	44	10	23	30	35	30	5	21	57	103	46	35	28	27	115	115	44	50	150	107	59	40	92	26	247	79	69
ASV239	123	51	56	165	86	146	15	127	0	0	15	0	13	154	15	0	40	13	20	0	25	8	0	51	36	21	73	54	18	0	77	10	0	15	48	244	0	0	16	75	33	0	0	83	0	95	39	0	0
ASV240	0	0	0	0	0	0	30	0	0	29	0	52	42	0	0	41	16	26	43	33	47	65	34	43	54	41	24	40	54	38	44	127	55	171	67	0	62	84	49	66	0	104	89	57	54	36	46	90	84
ASV241	0	0	0	0	0	0	0	0	0	0	0	0	0	0	0	0	0	0	50	84	0	0	65	0	88	100	69	133	91	197	0	0	0	58	0	0	0	0	106	83	0	0	0	93	234	103	0	0	0
ASV242	189	228	224	234	235	207	0	127	0	60	0	0	0	112	0	53	0	60	0	0	0	0	0	0	0	0	76	0	0	0	90	0	0	0	55	153	0	0	0	0	146	0	0	16	0	0	0	0	0
ASV243	140	112	201	127	103	146	0	0	0	0	0	0	0	0	0	0	0	0	94	0	83	48	0	0	63	42	0	0	0	0	44	68	0	0	0	139	32	0	0	95	0	114	129	0	0	0	52	63	97
ASV244	0	0	0	0	0	0	22	27	84	94	946	150	50	30	38	0	78	36	0	0	0	0	0	0	16	0	0	42	0	0	81	63	51	13	38	0	50	0	0	0	0	0	84	53	78	0	0	0	0
ASV245	21	65	5	0	8	16	16	9	363	23	21	75	20	13	0	6	37	22	56	37	75	48	94	509	0	21	17	64	33	16	0	16	57	10	0	0	6	0	0	0	0	90	162	50	77	62	15	10	25
ASV246	15	0	23	0	26	40	42	0	125	104	15	89	93	41	111	136	57	84	27	72	34	34	128	25	58	59	50	30	34	66	37	79	40	28	47	16	57	64	36	28	0	0	0	47	19	18	0	18	23
ASV247	0	0	0	0	0	0	23	0	0	74	0	0	47	0	0	95	0	0	104	113	0	0	101	83	116	146	0	125	0	140	0	0	0	0	0	0	0	0	135	0	0	0	122	78	67	136	0	199	141
ASV248	0	67	51	0	0	140	0	0	0	0	0	0	0	0	0	0	0	0	0	0	0	0	0	0	0	0	64	55	52	46	101	0	43	58	0	93	82	160	105	67	114	62	0	0	0	0	103	106	93
ASV249	0	0	0	0	0	0	34	0	0	30	0	0	24	0	39	70	0	48	44	52	0	47	48	65	123	66	43	56	68	77	9	0	0	103	61	0	66	41	102	102	0	0	31	147	260	134	0	42	77
ASV250	24	14	35	81	38	51	16	43	62	119	82	61	28	86	158	99	151	73	0	0	0	31	0	20	0	10	0	28	27	14	0	0	0	0	0	0	0	0	0	0	0	0	0	157	206	233	0	0	0
ASV251	103	12	34	22	7	0	54	844	0	13	0	235	39	107	44	66	0	90	30	0	174	21	0	0	0	10	68	0	0	0	0	108	2	0	73	0	0	0	5	0	43	13	65	0	0	49	0	1	31
ASV252	46	12	26	0	0	12	0	79	174	0	165	0	51	57	125	46	125	33	37	51	42	0	0	0	26	18	0	0	0	37	0	27	45	286	38	0	0	30	33	0	22	42	0	105	136	49	33	0	0
ASV253	156	93	158	45	0	0	38	0	0	0	0	0	0	0	0	0	0	0	17	33	21	45	0	35	0	34	100	28	31	0	119	78	176	81	89	76	50	109	40	70	55	84	0	0	0	15	27	0	0
ASV254	0	0	0	0	0	0	0	0	0	0	0	0	0	0	0	0	0	0	0	0	0	0	0	0	0	0	0	0	0	0	0	0	1977	0	0	0	0	300	0	0	0	0	0	0	0	0	0	0	0
ASV255	52	0	47	25	0	47	46	0	26	22	49	5	33	0	15	42	30	12	132	25	72	26	104	77	38	77	52	49	19	26	92	32	26	31	112	75	38	49	30	32	0	0	0	110	204	60	0	0	0
ASV256	0	23	0	64	104	86	0	27	0	27	0	11	65	49	50	83	38	83	0	11	0	0	0	0	82	78	39	61	51	53	0	21	15	10	21	86	73	67	94	103	0	0	0	0	0	0	54	93	63
ASV257	168	222	121	55	226	92	0	133	12	20	409	0	33	83	25	42	0	19	0	0	0	0	0	0	0	17	71	0	0	0	0	0	0	0	0	0	0	0	0	63	0	0	29	0	0	0	0	0	0
ASV258	0	0	114	0	0	0	0	0	0	67	0	0	0	0	0	23	0	26	0	103	0	64	254	0	39	68	0	0	0	34	0	0	291	0	53	0	0	42	0	0	0	0	0	0	0	0	0	0	0
ASV259	0	0	58	78	0	69	15	40	26	50	36	136	52	71	67	65	40	112	60	17	39	28	38	44	63	45	78	36	32	28	52	13	30	11	43	70	54	11	11	76	0	34	54	18	17	48	40	31	42
ASV260	23	0	38	17	0	0	0	0	76	8	41	48	20	0	11	32	11	37	17	0	35	35	0	99	35	48	37	52	54	38	0	0	0	0	0	13	107	58	24	34	68	113	115	42	77	40	48	153	115
ASV261	0	0	0	0	29	0	0	0	59	0	0	0	50	0	0	51	31	0	53	104	0	60	63	0	71	96	0	75	73	73	268	73	107	0	57	56	76	105	77	0	0	0	0	0	162	0	71	35	0
ASV262	0	0	0	0	0	0	0	0	15	56	298	63	0	19	0	0	49	61	31	69	0	33	53	24	38	33	31	28	73	77	45	80	59	132	50	25	88	46	94	19	0	40	64	23	57	0	24	45	35
ASV263	22	0	0	49	0	26	0	0	0	19	0	0	40	15	0	30	27	28	31	28	32	27	13	30	57	34	80	50	62	40	50	24	0	47	47	103	51	63	95	141	44	37	0	27	37	40	89	78	76
ASV264	0	0	0	0	0	0	0	0	0	0	0	0	0	0	0	0	0	66	31	0	0	129	0	0	105	73	0	50	65	73	0	0	0	84	77	137	141	0	132	134	0	74	0	106	71	143	0	74	74
ASV265	46	60	57	36	33	44	30	55	53	49	73	124	38	29	29	26	0	30	35	83	43	48	39	32	27	33	40	46	70	46	73	0	0	0	49	0	36	27	52	24	0	36	50	23	27	31	28	0	31
ASV266	165	105	75	41	48	25	29	95	34	74	172	58	40	33	16	12	33	0	84	30	41	73	10	30	9	21	15	13	26	9	41	40	21	40	78	25	25	39	21	0	63	55	98	43	6	13	27	20	32
ASV267	0	0	0	0	0	0	45	0	0	54	0	51	23	0	0	49	0	14	35	47	43	25	56	35	32	30	21	28	34	49	0	76	87	58	0	0	37	102	35	0	0	103	132	48	52	73	0	136	108
ASV268	110	197	170	80	164	114	316	156	37	0	0	0	54	93	43	9	24	41	16	7	13	30	7	27	18	25	102	49	31	13	20	5	9	6	18	43	4	20	4	32	23	4	7	3	0	0	10	2	0
ASV269	56	63	53	36	64	36	85	119	120	166	121	122	82	193	330	151	248	222	0	0	0	0	0	0	0	0	0	0	0	0	0	0	0	0	0	0	0	0	0	0	0	0	0	0	0	0	0	0	0
ASV270	21	39	70	57	67	60	0	0	0	27	19	37	48	34	0	0	30	19	0	0	69	57	0	0	0	49	71	83	43	0	120	63	0	43	86	94	35	0	24	68	13	140	41	45	0	58	39	84	52
ASV271	0	0	0	57	0	42	0	0	0	0	0	0	51	0	0	0	0	72	55	108	0	61	71	60	64	48	0	56	46	61	51	52	0	88	42	53	37	37	75	54	51	59	51	60	56	37	48	57	38
ASV272	0	0	0	0	0	0	0	0	0	0	0	0	0	0	0	0	0	0	0	26	0	6	0	1713	81	22	0	93	109	70	0	0	0	0	0	0	0	0	0	0	0	0	0	0	0	17	0	0	0
ASV273	0	16	0	0	0	0	26	0	0	118	46	99	19	0	34	54	0	37	58	45	61	134	18	25	0	25	0	0	78	0	0	121	26	100	97	0	52	50	53	95	0	55	44	32	55	56	0	64	0
ASV274	0	0	0	0	0	0	76	32	55	0	103	49	67	0	136	0	104	69	0	0	0	0	0	0	0	0	0	27	0	0	66	18	0	0	80	77	0	0	0	89	43	0	19	0	0	0	47	50	62
ASV275	0	45	0	0	0	0	41	390	92	28	52	20	55	41	26	18	68	16	10	0	27	115	20	0	0	32	58	41	38	0	25	80	28	0	172	0	19	0	19	44	160	29	44	45	0	0	94	0	0
ASV276	0	0	0	29	0	34	0	0	0	21	16	0	24	28	26	57	29	25	36	8	12	68	27	19	62	100	80	77	79	54	37	0	8	46	50	64	42	71	126	135	36	17	28	22	28	24	127	75	81
ASV277	0	37	0	0	0	28	0	40	0	0	5	0	0	33	0	0	0	0	0	0	23	21	0	0	53	0	50	45	27	0	35	27	0	0	0	59	21	0	17	59	96	14	0	0	0	0	68	0	0
ASV278	263	62	126	82	40	47	102	62	50	45	0	60	63	77	68	64	75	95	132	52	38	51	0	62	43	0	0	21	23	45	44	0	0	109	35	0	0	0	31	0	32	0	0	0	0	0	71	0	0
ASV279	22	0	33	53	23	46	0	0	0	36	0	14	51	28	35	40	0	41	54	10	25	33	14	24	76	29	65	39	40	38	21	49	0	21	69	41	70	29	12	49	45	158	75	65	31	86	94	85	79
ASV280	0	0	0	15	0	0	0	0	36	0	0	0	0	324	445	224	874	244	0	0	0	0	0	0	0	35	0	0	0	0	0	0	0	0	0	0	0	0	0	0	0	0	0	0	0	0	0	0	0
ASV281	0	8	21	0	0	0	5	19	12	50	34	0	7	16	18	12	18	9	30	10	1062	0	13	31	15	0	55	13	0	0	0	55	9	14	20	0	0	11	12	10	69	41	50	51	11	97	15	18	16
ASV282	0	0	38	0	19	0	60	0	29	82	42	90	54	0	0	31	38	0	0	39	33	21	0	41	0	41	36	48	34	43	76	68	52	39	0	48	57	63	42	64	0	52	58	0	0	29	27	78	38
ASV283	0	0	0	0	0	0	28	0	62	115	50	65	114	52	169	182	149	170	0	0	0	41	0	23	0	27	0	0	36	0	0	0	0	43	0	0	0	0	0	0	0	0	0	123	119	133	0	0	0
ASV284	0	0	10	53	25	57	0	0	0	0	0	68	37	0	25	36	37	61	24	60	0	54	17	23	61	50	33	68	54	71	22	32	0	32	25	69	118	11	48	47	0	0	0	70	57	47	7	65	62
ASV285	126	35	122	46	63	91	0	57	0	12	27	19	19	77	14	0	0	0	14	0	0	58	0	0	28	0	58	29	31	0	57	18	0	0	14	86	0	0	15	18	377	52	22	0	0	0	80	0	25
ASV286	54	0	0	0	0	0	50	62	36	117	85	0	66	86	85	98	90	82	133	38	38	45	0	0	57	24	55	30	54	0	85	0	15	90	134	47	27	0	53	58	31	0	0	0	0	0	40	0	0
ASV287	0	0	0	0	0	0	0	0	0	0	0	41	0	0	0	0	0	0	45	71	43	96	0	0	70	0	63	46	100	81	71	95	0	82	68	0	0	0	96	76	54	0	0	145	0	208	59	84	0
ASV288	0	0	0	0	0	0	0	0	0	0	0	0	0	0	0	0	0	0	0	0	0	0	0	0	0	0	0	0	0	0	0	0	0	0	0	0	0	0	0	0	0	0	0	36	0	0	0	0	0
ASV289	19	21	51	0	31	48	15	0	28	50	158	67	30	40	25	17	45	34	0	38	41	23	32	26	55	49	30	48	71	60	62	0	0	21	23	28	0	0	31	38	0	50	17	51	60	90	45	66	26
ASV290	64	82	45	103	110	134	0	53	0	0	0	0	0	0	0	0	0	0	0	0	28	0	0	0	50	33	78	46	40	19	208	0	0	0	27	380	0	0	20	57	46	0	0	0	0	0	61	0	0
ASV291	0	0	0	0	0	0	0	0	0	76	0	73	0	96	0	68	0	66	70	0	0	53	0	0	0	0	0	0	0	0	80	0	0	34	135	117	75	32	41	92	287	170	0	0	0	0	181	64	121
ASV292	0	0	0	0	0	34	0	39	0	37	0	0	0	62	21	33	0	34	0	0	0	0	0	0	33	23	97	73	33	0	153	0	31	47	79	82	0	75	38	120	80	149	0	0	0	0	206	51	0
ASV293	0	0	31	46	54	0	0	56	51	60	54	48	51	74	117	83	170	97	0	0	0	0	0	0	53	34	62	0	64	33	0	0	0	23	0	0	62	0	0	0	0	0	0	130	126	125	0	45	0
ASV294	0	0	0	0	16	62	0	50	42	97	16	47	76	109	98	143	116	138	0	18	32	24	38	19	0	0	26	23	32	0	38	0	27	0	17	0	22	62	0	89	0	0	0	0	18	51	43	26	0
ASV295	50	121	40	29	46	45	405	262	0	11	0	0	121	126	34	137	19	34	405	0	0	17	7	0	48	0	28	0	23	0	0	0	13	0	0	0	0	27	0	0	0	0	0	0	0	0	0	0	0
ASV296	0	0	0	0	0	0	0	0	0	0	7	0	0	0	0	0	0	0	0	0	0	0	1928	0	0	44	0	0	0	0	0	0	0	0	0	0	0	0	0	0	0	0	0	0	0	0	0	0	0
ASV297	0	0	0	0	0	0	1768	0	53	0	37	0	0	0	71	0	28	0	0	0	0	0	0	11	0	0	0	0	0	0	0	0	0	20	0	0	0	0	0	0	0	0	0	0	0	0	0	0	0
ASV298	66	0	89	47	30	42	0	41	31	269	314	59	21	81	32	26	74	65	17	0	35	0	0	0	0	0	23	0	0	0	150	42	0	0	40	23	29	0	0	0	32	48	37	28	0	75	0	0	22
ASV299	63	74	11	22	65	0	0	863	21	0	95	0	22	297	12	14	43	0	0	0	0	37	12	8	16	13	50	0	12	9	0	11	0	0	0	0	0	0	14	0	0	0	0	0	0	0	12	0	0
ASV300	0	0	0	0	0	0	0	0	0	0	0	0	0	0	0	0	0	0	0	0	0	0	0	0	0	0	0	0	0	0	0	0	0	0	0	0	0	0	0	0	469	287	818	0	0	0	18	14	115
ASV301	0	0	0	0	0	0	44	0	26	93	0	38	112	0	48	88	67	74	0	54	0	45	82	0	0	49	0	0	42	51	0	82	0	111	39	0	40	32	40	0	0	26	38	82	80	121	0	32	0
ASV302	50	27	54	0	0	0	30	0	0	0	0	36	0	0	0	0	0	0	71	91	0	368	111	54	55	53	0	62	0	0	107	0	0	0	0	0	0	0	0	0	163	146	152	81	71	0	0	0	0
ASV303	0	0	0	0	0	0	0	0	53	0	0	0	51	0	61	60	0	60	0	54	0	60	65	72	46	77	59	60	62	92	0	86	54	80	0	36	87	0	81	0	0	19	38	35	57	0	0	50	79
ASV304	0	0	0	0	0	0	41	0	70	76	39	95	38	35	147	132	86	125	0	13	0	35	0	0	15	0	5	0	8	25	0	1	10	0	0	1	12	36	10	8	0	23	20	128	304	79	5	21	29
ASV305	0	0	0	0	0	0	33	0	32	0	0	49	83	0	50	149	63	76	0	47	0	36	32	0	0	53	27	69	48	68	0	94	0	40	0	49	129	126	89	0	0	0	23	10	22	78	16	89	110
ASV306	65	438	78	90	410	116	0	0	0	0	0	0	0	0	0	0	0	0	0	0	0	0	0	0	0	85	61	43	42	0	101	0	0	0	73	116	0	0	0	84	0	0	0	0	0	0	0	0	0
ASV307	0	0	0	0	0	0	0	0	395	0	0	0	0	0	258	0	0	0	79	0	0	0	0	0	36	0	0	0	32	0	0	0	0	56	0	0	0	0	31	0	66	58	0	568	0	0	0	0	0
ASV308	0	0	0	0	0	0	90	0	54	0	32	70	43	0	0	49	46	48	0	0	0	29	35	0	0	0	0	0	21	33	54	121	136	0	0	0	73	67	72	0	0	0	11	0	0	0	0	0	0
ASV309	0	0	0	22	0	21	0	0	0	12	0	24	16	26	33	29	22	22	0	60	16	31	45	16	109	92	54	39	81	92	0	83	40	45	27	59	75	39	76	26	0	26	39	20	26	60	28	49	89
ASV310	0	0	0	0	0	0	0	0	35	50	0	41	0	0	0	56	0	37	0	46	0	0	23	0	44	0	0	0	38	52	46	121	37	86	0	52	80	84	116	54	39	111	88	34	0	73	88	118	100
ASV311	0	0	0	77	63	74	0	0	0	0	0	0	0	0	0	0	0	0	21	0	46	0	0	44	34	33	58	43	17	0	112	0	0	22	34	173	0	0	30	45	92	0	0	0	0	0	83	0	0
ASV312	0	0	0	0	0	0	17	0	13	23	0	36	44	0	25	29	0	31	29	47	13	35	44	17	23	46	37	36	40	50	66	38	13	64	70	39	56	43	68	61	0	70	65	80	49	47	36	106	81
ASV313	0	0	0	0	0	0	0	0	0	30	28	37	0	0	0	0	0	0	17	44	11	37	36	57	0	0	15	28	30	0	27	101	75	33	29	27	48	91	46	32	0	61	56	0	0	0	21	60	44
ASV314	0	0	0	0	0	0	0	0	0	0	0	0	0	0	0	0	0	0	522	0	0	27	0	27	11	0	0	23	16	15	0	0	0	0	8	0	0	0	0	0	0	0	0	0	0	0	0	0	0
ASV315	40	58	42	82	95	77	16	33	7	0	0	13	58	14	0	50	0	54	41	0	34	31	0	0	64	37	27	34	39	28	19	0	0	0	46	92	0	42	68	98	19	0	20	25	0	16	47	66	65
ASV316	0	0	0	60	0	0	0	0	0	0	0	48	37	0	66	0	0	0	36	0	0	103	0	0	81	144	98	107	0	132	79	0	0	0	0	0	0	0	0	68	89	80	0	0	0	0	59	28	27
ASV317	21	0	0	41	0	25	49	9	232	28	13	0	23	0	25	0	0	5	0	135	199	0	0	75	81	89	47	74	57	73	0	39	21	0	0	0	0	34	55	68	0	0	0	0	15	0	33	44	54
ASV318	31	86	55	34	123	105	0	40	0	0	0	0	0	70	0	0	0	0	0	0	0	0	0	0	0	0	0	0	0	0	70	0	0	8	0	41	0	0	0	0	0	0	0	0	0	0	0	0	0
ASV319	0	0	11	0	0	0	79	30	73	57	73	110	77	24	119	67	84	89	40	24	37	19	33	0	43	39	28	24	25	24	39	51	0	35	98	28	0	0	0	37	29	26	0	45	24	22	0	18	0
ASV320	0	0	19	0	0	0	0	0	0	0	0	0	18	46	0	0	0	0	33	35	43	45	35	68	23	56	35	57	36	34	40	75	44	79	38	55	101	70	81	69	50	30	33	0	0	42	0	35	37
ASV321	86	59	122	82	45	74	0	62	0	36	38	54	0	0	0	0	0	0	23	0	34	50	0	19	20	16	14	20	31	16	87	39	27	26	43	0	21	33	0	39	54	67	49	30	23	39	50	35	29
ASV322	0	0	0	1	6	7	45	0	0	8	0	0	5	0	0	6	0	0	241	7	6	95	47	0	24	72	14	5	11	4	0	0	28	9	1	0	0	0	0	2	3	0	0	0	0	0	0	0	0
ASV323	0	0	0	0	0	0	0	0	0	0	0	0	0	0	0	105	0	0	0	0	0	0	200	62	0	131	0	0	0	0	0	0	0	0	0	0	0	129	0	0	0	0	0	206	180	240	0	0	0
ASV324	35	72	63	71	52	79	0	42	0	0	0	0	0	34	0	0	38	0	34	0	0	0	0	0	36	0	27	47	0	0	0	0	0	0	0	48	0	0	0	0	0	0	0	0	0	0	14	0	0
ASV325	85	91	111	129	146	126	40	23	16	20	36	0	58	72	75	45	62	60	32	0	21	0	0	29	39	92	31	65	0	0	39	0	0	0	50	88	0	0	42	98	0	0	0	0	0	0	31	0	0
ASV326	139	80	78	125	146	116	0	304	0	17	0	0	25	113	22	14	62	0	0	0	0	29	3	0	12	22	39	10	0	0	46	0	0	19	26	22	0	0	20	27	0	19	0	0	0	49	0	0	0
ASV327	22	0	13	0	0	22	38	0	126	24	31	407	0	0	0	0	0	39	32	94	336	32	67	105	19	0	35	23	36	27	26	0	47	21	0	0	0	0	19	0	0	45	0	42	38	36	0	0	0
ASV328	0	0	0	0	0	0	0	339	60	0	0	0	38	57	0	0	0	129	49	255	66	0	357	0	0	32	0	0	0	0	0	0	0	0	0	0	0	0	0	0	0	443	0	0	0	0	0	0	0
ASV329	386	25	90	118	0	69	37	29	10	42	17	17	20	29	25	0	0	60	270	26	37	29	0	0	23	0	26	0	43	0	121	0	22	65	18	38	33	40	26	0	13	19	16	27	0	0	18	0	11
ASV330	35	68	61	59	68	84	0	45	24	38	50	44	95	76	56	49	40	60	0	35	29	0	0	0	55	58	0	0	28	0	66	21	59	0	47	0	22	35	0	0	0	0	0	17	0	39	59	85	29
ASV331	0	125	0	0	17	26	0	0	0	0	0	0	0	0	0	0	0	0	0	0	190	132	0	0	0	0	43	24	38	29	0	38	39	112	38	20	61	60	31	26	33	0	56	0	0	0	43	0	28
ASV332	95	0	83	99	33	76	57	10	0	27	23	15	48	24	17	76	50	28	13	0	28	0	71	43	28	26	52	32	36	32	0	0	0	35	34	35	55	20	61	36	38	38	0	0	17	0	59	43	58
ASV333	0	0	0	0	0	0	0	0	843	0	0	0	47	0	36	0	37	0	0	0	0	79	95	41	0	0	0	0	0	0	0	40	0	0	0	0	0	0	21	31	0	94	261	0	78	38	0	56	0
ASV334	0	0	26	0	0	0	0	35	20	62	22	52	53	57	37	67	40	51	0	39	27	0	19	12	25	0	30	23	0	36	0	69	0	47	59	37	57	63	56	62	0	49	25	47	37	44	25	40	29
ASV335	0	0	0	0	0	0	19	0	24	56	0	84	0	0	26	34	0	36	41	69	33	87	69	29	25	40	36	30	84	61	43	103	0	65	72	0	73	30	58	49	15	21	20	17	16	18	20	26	20
ASV336	21	18	41	39	23	43	0	0	25	138	547	131	67	11	47	49	96	19	41	0	0	0	0	0	37	0	0	41	0	0	0	0	0	35	37	0	0	0	0	32	0	18	22	0	79	17	0	43	51
ASV337	0	0	0	0	0	0	0	0	0	0	0	0	0	0	0	0	0	0	0	0	94	0	0	0	0	0	92	0	103	76	134	0	0	54	134	131	0	0	0	75	256	48	62	0	0	0	95	0	48
ASV338	0	0	29	0	0	0	0	0	143	0	20	92	0	166	62	32	105	46	53	0	0	0	18	39	0	38	0	0	0	0	0	0	66	16	54	0	0	0	22	51	31	0	0	68	120	61	253	10	0
ASV339	89	70	60	188	121	131	0	0	0	0	0	0	0	71	45	0	20	43	93	0	76	0	0	43	56	39	114	35	32	0	86	0	0	0	0	129	0	0	0	0	99	33	36	0	0	0	63	18	65
ASV340	5	0	25	0	13	22	36	7	29	0	0	28	64	39	78	65	50	74	27	0	27	31	0	14	37	35	41	47	31	49	0	0	36	61	39	49	0	32	51	39	0	29	33	28	27	61	45	39	42
ASV341	75	100	122	58	104	68	39	121	0	105	70	59	84	151	51	0	101	89	72	0	0	0	0	0	30	0	27	0	0	0	77	0	0	0	0	51	0	0	0	0	54	0	0	0	0	0	42	0	0
ASV342	0	0	0	0	0	0	39	0	27	69	22	64	56	31	64	63	46	115	50	0	47	0	0	62	81	28	58	65	0	0	41	0	0	68	44	28	26	0	57	80	0	60	54	73	0	89	0	59	63
ASV343	24	0	0	0	0	0	0	0	144	9	105	21	0	43	58	27	76	34	0	25	4	26	0	75	0	0	0	18	33	0	0	20	0	0	0	0	19	0	22	0	0	0	0	490	92	73	0	0	45
ASV344	19	55	62	34	46	43	0	0	0	0	0	0	0	0	0	0	0	0	29	8	39	46	0	0	38	50	56	76	71	0	205	0	53	0	74	161	0	103	46	80	0	61	0	0	0	0	46	27	0
ASV345	51	56	60	31	18	39	0	16	11	0	0	22	15	20	17	20	28	22	53	17	30	0	54	21	35	38	39	37	35	21	20	44	10	59	62	56	51	83	75	36	35	24	42	31	12	0	29	52	48
ASV346	0	0	0	0	0	0	0	0	1	0	0	0	0	0	0	0	0	76	46	427	34	0	48	123	146	90	11	97	49	141	0	0	0	0	0	0	0	0	0	17	0	0	0	0	0	0	0	0	0
ASV347	76	69	111	37	52	59	0	54	13	38	35	26	35	92	20	28	37	30	90	0	0	0	0	0	0	18	35	0	0	0	42	22	13	58	25	45	25	0	26	36	49	107	66	10	0	20	0	68	62
ASV348	0	0	0	0	0	16	23	0	46	38	0	40	88	27	51	73	30	60	21	21	29	51	54	31	31	55	29	37	15	31	39	98	34	233	63	26	51	37	52	31	0	36	27	25	28	23	0	51	44
ASV349	20	17	8	17	13	17	20	30	38	37	32	70	51	38	43	46	51	30	41	10	6	53	21	28	20	21	8	22	23	21	16	10	0	64	39	12	30	29	59	36	12	14	10	77	54	42	8	15	26
ASV350	0	0	0	0	0	0	0	0	0	11	0	0	31	9	30	57	16	34	20	60	17	62	61	39	99	75	57	42	82	102	28	0	0	165	27	0	58	15	116	48	0	24	40	9	23	0	9	51	79
ASV351	0	0	0	0	0	0	0	0	25	46	0	56	0	27	17	81	20	67	0	0	24	0	22	17	14	22	14	15	19	0	16	22	41	44	72	25	24	48	148	28	7	28	26	0	0	0	26	54	21
ASV352	0	0	0	0	17	26	0	18	0	31	0	29	61	66	61	71	23	123	31	0	47	17	21	0	22	48	50	35	43	0	21	74	24	23	40	87	70	149	20	50	0	84	0	29	0	38	48	40	0
ASV353	0	0	0	0	0	11	19	0	21	79	0	118	101	20	30	59	25	93	0	0	0	0	19	0	0	16	0	0	0	0	0	22	0	14	0	0	0	0	39	0	142	24	44	59	163	162	165	64	37
ASV354	179	64	167	45	71	58	0	20	0	66	0	0	0	16	0	0	0	0	0	0	0	0	0	0	6	0	25	0	0	0	182	0	0	0	25	36	0	17	0	17	81	390	72	0	0	23	72	51	15
ASV355	0	0	0	0	0	103	0	23	0	0	0	0	0	0	31	0	13	0	0	0	0	0	0	0	67	83	214	112	62	0	0	0	0	7	0	145	53	22	87	85	0	0	0	0	0	0	195	35	77
ASV356	0	0	0	0	0	0	17	0	49	0	112	19	32	0	38	34	51	0	0	32	47	73	11	25	19	32	35	32	52	39	25	75	69	84	17	16	44	41	47	0	0	69	60	0	25	25	53	45	42
ASV357	0	0	0	0	0	0	0	0	0	0	0	0	0	0	0	18	0	0	32	62	0	20	67	34	44	55	22	23	35	51	0	47	29	30	0	39	66	87	63	49	0	0	0	0	0	0	45	19	51
ASV358	0	0	0	0	13	27	0	0	0	0	0	0	49	0	0	0	59	0	0	0	0	0	10	0	132	67	83	37	49	79	0	0	0	0	33	103	127	0	94	137	0	0	0	0	0	0	77	88	49
ASV359	138	69	89	154	139	143	0	115	9	30	55	20	0	85	20	27	13	25	21	0	0	0	0	0	26	16	21	0	0	0	36	14	0	0	33	52	59	43	0	33	41	28	26	0	0	0	33	42	73
ASV360	0	0	0	0	0	0	1159	185	216	0	0	0	92	73	70	7	0	0	0	0	0	0	0	0	0	0	0	0	0	0	0	0	0	0	0	0	0	0	0	0	0	0	0	0	0	0	0	0	0
ASV361	0	0	35	32	0	0	20	0	112	31	27	103	20	0	40	0	20	26	37	67	0	53	37	0	0	43	0	0	36	58	114	78	71	0	34	47	86	87	36	0	0	68	74	0	0	0	0	47	0
ASV362	33	53	54	36	84	27	0	0	0	11	14	0	0	0	32	0	20	0	54	0	25	98	19	24	25	63	34	49	65	23	93	103	48	118	119	78	48	100	71	52	0	8	0	0	0	0	43	6	0
ASV363	84	49	87	0	40	69	0	0	0	76	51	114	24	0	0	0	0	0	0	111	0	47	114	0	0	83	57	44	0	53	42	92	0	0	33	31	0	0	72	0	39	74	45	0	0	67	39	0	41
ASV364	0	0	0	0	0	0	22	0	0	0	0	0	22	0	0	0	0	0	20	36	0	385	0	84	62	42	36	71	119	59	29	0	0	37	65	51	0	14	75	39	0	30	23	61	25	61	13	48	51
ASV365	0	0	0	0	0	0	0	65	0	0	0	0	0	95	0	0	0	0	0	0	0	0	0	0	0	55	25	42	27	39	0	0	0	0	0	46	0	0	5	53	0	0	0	0	0	0	11	0	0
ASV366	62	51	0	196	81	88	42	0	0	0	96	0	18	0	112	19	113	47	66	0	27	0	0	86	69	45	61	64	42	0	18	0	0	0	37	24	0	0	14	0	41	38	20	5	0	6	38	30	3
ASV367	122	41	133	0	38	49	58	23	0	140	99	352	0	0	0	0	0	0	0	39	0	0	27	0	0	0	0	0	0	0	58	0	0	0	31	20	0	0	24	29	0	80	19	36	59	163	0	0	0
ASV368	0	0	0	0	0	25	0	76	0	40	63	56	83	86	161	91	121	105	53	0	52	39	0	0	55	52	54	31	0	0	0	0	0	0	0	40	0	0	31	88	50	0	0	0	0	0	89	0	40
ASV369	367	36	17	29	0	0	0	0	0	0	0	0	0	0	0	0	17	0	0	0	0	0	0	23	0	0	26	8	0	0	125	0	0	0	47	44	0	0	0	22	21	0	0	31	0	0	0	0	0
ASV370	147	0	0	0	0	0	0	0	0	0	0	0	0	0	0	0	0	0	0	0	0	0	0	0	0	0	0	0	0	0	68	0	0	0	0	0	54	0	0	0	0	0	0	0	0	0	0	0	0
ASV371	59	0	84	29	0	20	76	258	251	22	33	24	0	32	22	16	0	0	134	0	143	17	30	68	0	0	35	0	0	0	0	43	51	35	18	0	41	0	0	0	0	53	19	16	0	44	0	0	0
ASV372	0	11	0	45	11	29	0	0	29	46	19	72	129	36	99	101	68	125	22	13	0	30	54	23	71	34	25	64	33	54	0	0	0	0	0	0	0	0	9	0	0	0	0	35	63	45	0	0	0
ASV373	0	0	0	0	0	0	0	0	16	0	0	11	27	0	30	19	0	24	0	45	0	0	44	41	0	30	38	17	0	42	14	0	617	0	15	0	9	45	0	0	0	0	0	0	0	0	0	0	0
ASV374	57	129	90	82	76	74	0	0	17	67	0	46	0	0	0	51	57	59	0	0	0	26	0	52	67	45	91	77	68	37	0	15	0	73	0	74	0	16	0	0	111	43	0	38	0	0	0	49	0
ASV375	123	217	103	575	273	249	0	53	0	0	0	0	0	43	34	0	70	0	0	0	0	0	0	0	0	0	0	0	0	0	0	0	0	0	0	0	0	0	0	0	0	0	0	0	0	0	0	0	0
ASV376	0	868	0	0	165	0	0	0	0	0	49	0	0	0	0	0	80	0	0	0	0	0	0	0	0	0	0	0	33	21	0	0	0	0	474	0	0	0	0	25	0	0	0	0	0	0	0	0	0
ASV377	0	0	0	0	0	0	0	0	0	0	0	0	0	0	0	0	0	0	19	16	0	55	0	0	0	38	45	36	0	47	32	65	38	27	32	54	79	83	80	68	30	111	57	36	42	27	62	132	95
ASV378	20	65	72	43	114	61	0	49	0	0	0	0	0	63	0	0	0	0	0	0	13	30	0	0	17	0	52	25	34	18	33	25	0	0	32	129	19	28	16	36	87	35	33	0	0	0	73	0	0
ASV379	0	67	91	0	82	64	0	0	0	0	0	0	0	0	0	0	0	0	77	16	42	51	0	0	55	48	127	0	48	0	0	0	0	90	0	0	0	55	49	86	75	63	0	0	0	0	193	84	77
ASV380	36	56	0	71	107	76	0	65	0	0	0	0	0	53	0	0	0	0	0	0	0	0	0	0	28	0	46	33	0	0	48	46	0	0	39	86	37	52	63	78	0	0	0	0	0	0	25	46	31
ASV381	0	0	0	0	0	0	12	0	0	23	12	19	35	0	16	27	9	41	26	24	22	36	28	29	24	23	24	32	32	29	24	67	23	51	41	11	55	55	41	38	0	17	23	63	114	62	12	31	31
ASV382	0	0	0	0	0	32	0	0	0	0	0	60	0	0	12	22	17	36	23	33	0	101	12	25	65	40	43	53	45	36	39	29	0	59	56	40	93	16	62	81	0	0	0	88	55	102	0	23	56
ASV383	104	9	26	31	13	0	0	13	0	0	0	0	0	12	0	0	0	0	0	0	56	33	0	0	0	0	0	7	0	0	53	35	0	0	0	13	8	8	0	11	92	95	808	0	0	0	11	7	92
ASV384	4	10	8	0	0	0	33	0	0	30	0	22	43	0	0	48	0	0	0	38	22	34	62	42	17	39	24	30	19	24	32	71	33	50	46	30	55	52	49	22	0	28	21	41	79	44	11	8	23
ASV385	6	0	29	29	27	91	40	0	0	171	0	16	15	0	0	26	20	22	0	53	0	101	223	0	25	64	21	25	36	56	75	33	0	0	0	0	43	0	0	0	0	0	0	0	16	61	0	0	18
ASV386	0	0	28	34	33	63	20	53	0	0	0	0	148	141	43	52	69	72	0	0	0	0	0	0	25	20	30	53	47	23	0	0	0	0	0	0	0	0	46	47	0	18	0	0	0	0	57	68	61
ASV387	0	0	0	0	0	0	22	49	64	108	48	123	64	164	142	98	133	221	0	0	0	25	0	21	0	0	0	0	19	0	0	0	0	0	0	0	0	0	0	0	0	0	0	52	60	78	0	0	0
ASV388	0	0	6	18	0	0	20	0	0	0	0	25	39	0	27	31	0	0	37	28	30	45	22	43	56	80	39	62	58	64	35	31	25	61	29	46	61	34	37	63	0	28	19	38	47	59	0	63	33
ASV389	0	0	0	11	0	0	0	0	15	0	0	0	0	293	339	197	659	186	0	0	0	0	0	0	0	0	0	0	0	0	0	0	0	0	0	0	0	0	0	0	0	0	0	0	0	0	0	0	0
ASV390	0	0	55	19	0	17	0	0	0	0	0	46	24	0	30	0	0	23	0	55	42	26	20	0	32	42	33	32	57	49	16	82	40	37	25	36	76	80	36	0	0	0	45	0	0	22	45	48	53
ASV391	0	0	0	0	0	0	62	0	0	95	27	153	72	49	0	28	0	48	18	76	24	0	38	48	75	0	42	64	72	49	70	105	61	29	0	0	65	43	16	0	0	0	0	58	63	29	24	0	0
ASV392	0	0	0	0	0	0	0	0	0	0	0	0	0	0	0	0	0	0	0	0	0	0	0	0	0	0	0	0	0	0	0	0	0	0	0	0	0	0	0	0	212	0	0	0	0	0	31	0	0
ASV393	0	0	0	0	0	0	45	0	164	0	0	47	22	0	12	29	0	18	0	64	0	51	46	65	0	29	33	45	37	60	0	54	70	142	0	0	69	88	50	0	0	56	75	0	0	29	27	27	0
ASV394	0	0	0	20	0	0	0	0	0	0	0	16	0	24	29	0	0	22	49	46	27	63	0	75	37	50	60	84	36	0	68	0	0	53	92	63	18	29	73	79	153	50	32	58	33	54	62	0	34
ASV395	0	0	0	0	0	0	0	0	0	0	0	0	0	0	0	0	0	0	16	44	7	37	16	32	97	136	127	123	148	194	0	0	0	0	0	26	0	0	0	61	0	0	0	0	0	0	0	0	0
ASV396	27	0	8	19	0	45	0	0	0	0	0	0	35	0	0	28	27	30	0	28	0	34	26	55	72	53	40	74	66	56	59	44	56	0	13	61	46	55	36	48	0	0	0	37	49	46	51	31	11
ASV397	0	0	0	0	0	0	0	0	30	91	0	0	0	0	85	142	181	113	0	27	0	65	0	46	0	46	0	60	46	22	0	31	19	0	0	0	52	53	61	0	0	0	0	102	0	126	0	0	0
ASV398	0	0	0	0	0	0	0	0	0	0	0	0	0	0	0	0	0	0	0	0	0	0	0	0	0	0	0	0	0	0	20	0	0	0	0	0	0	0	0	0	0	0	0	228	31	629	0	0	0
ASV399	0	0	24	0	0	0	0	0	0	0	0	0	0	0	23	0	0	0	0	0	0	0	0	153	30	0	0	35	20	0	0	0	0	0	150	0	0	14	0	0	0	0	0	0	0	0	0	0	0
ASV400	0	0	0	0	0	0	0	0	0	0	0	0	66	0	0	27	0	19	14	0	30	30	0	0	79	36	75	40	58	49	33	0	0	117	45	80	31	38	134	105	0	0	0	22	12	33	49	47	67
ASV401	102	235	181	114	253	136	12	0	14	23	147	0	27	11	90	8	128	9	19	0	0	0	0	0	6	0	4	0	0	0	5	0	0	0	0	16	0	0	0	0	1	0	0	0	0	0	0	4	0
ASV402	0	0	0	0	0	32	0	0	23	28	0	25	0	0	46	31	0	29	56	85	0	0	165	19	111	122	0	39	70	98	0	0	0	0	0	0	87	0	25	0	0	0	33	24	38	0	74	32	26
ASV403	21	13	44	62	18	43	53	0	12	46	127	0	137	66	142	43	208	17	16	0	0	0	0	0	12	14	7	0	0	0	15	0	0	0	0	39	0	0	0	0	25	0	0	0	0	0	11	6	0
ASV404	0	0	0	0	15	0	31	0	173	0	0	0	123	38	33	0	37	58	190	45	27	86	63	256	57	26	23	24	43	37	0	41	0	0	17	0	0	14	0	0	0	23	54	0	0	0	0	29	0
ASV405	24	11	26	69	31	78	0	35	0	16	48	43	34	20	19	37	33	39	44	0	0	0	0	30	0	31	54	0	53	0	0	0	0	0	0	53	72	29	44	61	27	47	32	29	0	0	115	120	82
ASV406	121	136	162	232	101	218	0	0	0	50	0	0	21	25	0	40	0	25	0	0	64	0	0	0	23	34	0	0	0	47	0	0	0	0	0	0	0	0	0	38	0	0	0	0	0	0	48	0	41
ASV407	0	0	0	0	0	0	0	22	0	0	0	44	28	0	0	47	0	44	32	28	0	43	34	40	47	65	0	74	75	0	0	27	20	59	29	0	0	0	62	0	45	0	0	83	0	39	51	74	52
ASV408	0	26	0	0	16	0	54	0	65	28	26	28	31	20	37	68	36	150	0	55	19	0	0	32	0	21	0	0	44	0	0	48	71	16	56	0	0	0	35	0	0	34	0	0	34	0	40	0	0
ASV409	342	0	0	97	0	0	0	0	0	0	0	0	0	0	0	0	0	0	0	0	0	0	0	0	0	0	0	0	0	0	0	56	0	0	0	0	14	0	0	0	75	0	386	0	0	0	56	0	107
ASV410	0	0	30	0	0	0	0	0	0	0	0	0	0	0	0	0	0	11	33	35	18	46	0	40	62	30	46	69	67	49	93	162	60	48	138	54	58	36	51	43	0	67	0	0	64	0	0	32	0
ASV411	0	0	0	14	15	0	14	0	76	9	0	23	110	0	63	77	60	100	26	56	25	0	44	54	91	88	61	71	69	88	26	0	0	0	16	22	0	0	0	0	0	0	0	0	0	36	27	0	0
ASV412	0	0	0	0	0	38	38	0	20	0	0	45	61	50	30	0	41	67	0	0	0	0	0	0	26	0	0	0	0	0	0	0	0	0	0	37	28	0	0	26	0	0	0	0	0	0	30	32	25
ASV413	0	0	0	0	0	0	20	0	20	0	17	0	0	0	42	29	54	25	28	28	0	33	35	26	35	68	41	50	54	26	21	19	0	24	41	0	61	32	64	0	0	10	40	32	42	47	37	29	84
ASV414	0	0	0	0	0	0	0	0	0	0	0	0	0	0	0	0	0	0	68	78	0	193	193	55	73	135	74	87	167	128	0	36	0	0	0	0	74	34	43	0	0	0	0	0	0	62	0	0	0
ASV415	27	0	0	40	21	69	0	0	43	0	23	22	30	33	44	30	31	42	0	0	14	19	26	0	27	43	64	19	30	32	18	0	0	75	74	25	44	35	22	36	0	36	80	21	20	29	31	46	0
ASV416	26	0	0	26	0	20	0	0	31	45	29	43	84	0	49	80	35	55	30	39	26	49	82	29	0	21	27	38	46	17	36	51	27	44	0	0	0	0	0	17	0	37	0	11	86	65	0	31	30
ASV417	0	0	0	0	0	0	56	0	129	0	0	28	114	0	66	33	71	56	0	0	0	18	0	0	51	53	49	31	35	61	0	40	49	31	0	0	52	40	0	22	0	18	33	25	38	0	49	40	43
ASV418	185	99	125	68	75	56	20	33	0	25	0	0	0	21	0	0	0	0	31	0	66	0	0	38	14	0	43	17	0	0	69	0	0	0	18	45	0	0	0	32	33	114	52	0	0	14	15	0	22
ASV419	0	0	0	13	24	0	0	0	0	0	0	0	38	51	19	23	25	43	0	32	0	0	0	0	43	55	59	49	75	59	38	31	16	0	23	52	42	62	32	46	0	0	0	0	0	0	30	0	15
ASV420	0	0	0	0	0	0	0	0	0	0	0	0	33	0	0	20	0	0	20	48	0	13	93	54	63	108	55	87	60	115	0	28	0	32	0	0	48	23	75	0	0	0	0	0	117	25	0	20	0
ASV421	0	0	0	0	0	0	0	0	0	0	0	0	0	0	59	0	0	0	78	44	0	0	153	123	239	123	86	54	35	87	0	0	58	0	0	0	0	0	0	69	0	0	0	0	0	0	0	0	0
ASV422	12	0	0	11	0	9	0	8	59	0	7	0	21	0	7	0	8	7	67	67	254	38	0	193	17	16	27	27	12	19	10	14	30	0	6	10	6	0	0	10	0	28	49	29	143	9	10	12	0
ASV423	0	0	0	0	0	0	0	0	27	0	37	55	161	35	95	131	137	134	0	0	14	28	0	0	0	0	0	0	14	39	33	44	22	39	0	26	78	26	0	0	0	0	29	0	56	54	56	0	48
ASV424	0	0	0	0	0	0	0	0	0	14	0	0	23	14	0	34	0	0	26	42	18	41	17	38	70	90	35	95	52	113	24	13	0	60	29	43	55	26	80	26	0	27	36	24	18	86	0	64	52
ASV425	11	0	17	0	12	0	0	14	0	41	21	0	42	65	73	47	52	72	45	36	29	40	0	54	41	0	28	45	41	49	0	63	30	78	23	15	0	20	35	64	22	43	0	48	0	93	0	38	0
ASV426	0	0	0	0	0	0	0	69	0	0	0	0	0	9	0	0	0	0	0	0	0	3	0	0	0	0	0	0	0	0	17	2	59	0	6	0	4	0	46	0	0	0	0	0	0	0	0	0	0
ASV427	19	12	31	13	23	31	0	0	30	0	63	58	33	65	69	0	94	86	0	18	0	77	0	31	0	0	0	0	0	65	0	0	0	0	44	0	41	0	37	0	0	74	59	0	0	0	0	73	73
ASV428	0	0	22	30	0	25	0	0	24	0	0	0	25	11	20	26	46	59	72	0	66	84	0	0	67	54	47	37	50	55	39	0	0	30	0	49	28	47	26	63	0	34	0	71	0	97	30	21	12
ASV429	28	0	0	80	42	69	23	46	0	29	0	0	110	66	56	38	46	47	26	0	0	0	20	0	78	0	50	85	66	0	0	0	0	0	44	56	0	0	0	0	0	0	0	0	0	0	30	0	31
ASV430	0	16	0	52	24	34	0	0	0	0	0	0	0	0	0	0	0	0	63	28	40	53	18	39	60	44	84	54	66	75	30	40	16	15	31	58	53	37	0	25	96	66	47	0	0	0	167	47	46
ASV431	0	1127	0	0	53	0	0	292	0	0	0	0	0	0	0	0	0	0	0	0	0	0	0	0	10	0	0	0	0	0	0	0	0	0	0	0	0	0	0	0	21	0	0	0	0	0	0	0	0
ASV432	0	0	0	0	0	0	0	15	0	58	0	0	0	7	0	26	0	0	12	0	61	101	0	55	0	36	71	47	37	0	94	18	22	43	77	53	10	20	0	39	219	134	83	0	0	0	55	40	19
ASV433	0	0	0	0	0	32	0	0	0	0	0	0	0	0	0	0	0	0	0	0	0	0	0	0	39	0	38	0	0	0	57	0	55	78	0	0	0	0	35	0	101	108	89	199	109	157	0	65	84
ASV434	0	0	46	0	0	0	0	0	0	0	0	0	0	0	0	0	0	0	40	0	0	0	0	0	38	101	0	88	0	0	0	0	0	38	47	0	0	42	0	38	0	0	0	163	399	178	0	0	0
ASV435	0	0	9	0	0	0	0	0	0	41	0	0	99	0	23	54	0	47	0	0	0	20	0	0	47	42	29	38	33	43	0	50	53	50	62	45	64	38	45	62	0	15	0	63	25	88	37	34	22
ASV436	140	354	305	60	184	76	0	75	0	0	0	0	0	59	0	0	0	0	0	0	0	0	0	0	0	0	29	0	28	0	0	0	0	0	25	0	0	0	0	0	0	0	0	0	0	0	0	0	0
ASV437	62	31	37	31	54	32	0	83	0	41	53	42	49	108	72	43	56	87	0	45	0	0	0	0	0	25	0	0	0	0	0	42	21	0	0	0	35	21	0	0	0	32	0	18	22	68	0	30	36
ASV438	156	51	155	69	0	80	0	0	0	0	0	0	0	0	0	0	0	0	0	0	75	105	0	0	0	0	0	37	0	0	0	0	0	0	0	0	0	0	0	0	233	84	0	0	0	0	65	0	0
ASV439	88	53	63	21	0	22	0	66	0	154	38	24	0	43	0	20	40	14	39	0	33	0	0	14	0	0	25	0	0	0	91	45	0	0	42	34	0	0	0	14	209	0	0	28	0	12	79	0	0
ASV440	19	16	91	0	29	33	0	0	0	0	0	0	0	10	0	0	0	0	55	0	0	0	0	35	0	0	0	0	0	0	40	0	0	0	80	29	0	0	0	0	62	0	382	0	0	0	23	0	116
ASV441	0	0	0	0	0	0	0	0	0	0	0	0	0	0	0	0	0	0	0	0	0	0	0	0	0	0	38	0	110	0	33	28	0	0	0	42	133	150	0	85	89	57	70	0	0	0	141	197	174
ASV442	98	170	138	100	151	104	0	56	0	0	0	0	0	27	0	0	22	0	36	0	37	0	0	55	0	20	56	29	0	0	43	0	0	25	22	36	0	0	0	53	90	0	0	0	0	0	44	0	0
ASV443	0	0	0	0	0	0	0	0	0	0	0	0	0	0	0	0	0	0	0	0	0	0	0	0	22	28	18	0	74	33	0	16	37	183	29	26	96	75	91	13	146	69	38	54	0	43	132	47	59
ASV444	0	103	139	0	100	0	131	0	0	447	90	71	202	25	0	70	0	16	0	0	0	0	0	0	0	29	0	6	0	31	0	0	0	0	0	0	0	31	0	0	0	0	0	0	0	0	0	0	0
ASV445	0	0	0	0	0	0	31	0	0	0	0	21	0	0	0	72	0	9	0	0	0	26	0	14	48	47	0	0	0	30	0	0	34	0	23	0	0	97	76	55	0	0	0	0	0	0	0	0	42
ASV446	0	0	0	0	0	0	0	0	0	0	0	0	0	21	0	0	0	0	0	0	51	34	0	0	0	52	42	44	34	0	0	48	10	76	50	110	96	57	0	112	61	42	57	0	20	0	106	61	79
ASV447	0	0	0	0	0	0	0	0	0	0	0	0	0	0	0	0	0	0	25	420	0	0	0	794	49	27	0	52	75	27	0	0	0	0	0	0	0	0	0	0	0	0	0	0	0	0	0	0	0
ASV448	9	0	32	13	0	18	15	0	0	0	0	12	0	0	0	0	0	0	20	29	17	37	6	0	30	19	0	31	44	47	96	94	16	54	36	114	79	44	75	47	0	20	25	17	28	20	15	30	38
ASV449	56	89	92	43	120	64	28	5	24	24	4	12	34	27	3	0	0	3	34	0	31	21	0	29	28	7	22	21	52	20	20	0	13	14	22	41	0	35	6	10	17	16	14	24	17	35	56	0	14
ASV450	91	62	106	123	72	111	0	43	0	0	11	0	0	0	0	0	20	0	15	0	0	0	0	22	23	0	20	38	20	0	38	0	0	0	25	30	0	0	0	0	57	0	0	0	0	0	87	0	0
ASV451	65	0	57	35	0	72	20	0	0	29	0	0	0	0	0	0	0	0	0	10	0	0	0	0	0	37	0	38	23	36	52	0	0	0	53	0	0	28	32	73	0	63	94	0	0	0	31	0	67
ASV452	0	0	0	0	18	41	75	0	0	0	0	0	34	0	0	0	0	0	44	36	61	31	0	0	119	156	114	73	43	75	54	0	0	0	102	44	0	0	61	66	0	0	0	0	0	24	43	0	0
ASV453	29	17	38	40	22	41	0	35	0	23	90	22	0	52	132	39	49	63	69	0	34	0	0	16	68	68	57	15	23	8	19	0	0	0	19	64	0	0	0	0	13	23	20	0	0	0	55	25	47
ASV454	0	11	0	0	0	0	0	0	116	0	0	63	54	65	27	43	0	36	0	0	0	60	104	132	0	0	0	52	0	0	0	0	49	0	0	0	0	0	0	0	0	0	61	0	0	21	47	0	43
ASV455	0	152	0	69	154	32	0	120	0	0	0	9	38	126	111	21	77	57	21	7	36	0	18	14	0	0	0	64	28	0	0	0	0	0	28	0	0	0	0	54	0	0	0	0	0	0	0	0	0
ASV456	0	64	0	84	72	90	12	0	0	0	0	0	0	47	0	0	0	0	0	0	0	17	0	0	35	30	80	29	36	0	0	19	0	0	13	108	29	0	49	57	0	0	0	0	0	0	55	35	103
ASV457	0	0	0	0	0	0	0	0	0	0	0	0	12	18	28	17	0	28	0	36	31	0	122	57	105	127	114	87	46	95	0	0	70	0	0	0	0	0	0	34	0	0	0	0	0	0	0	0	0
ASV458	0	35	0	0	14	0	46	0	0	0	0	0	20	0	0	0	0	0	25	49	0	53	41	44	31	43	0	0	37	51	0	0	0	97	50	0	0	0	78	0	51	0	36	132	140	88	0	0	51
ASV459	0	0	50	0	0	0	0	0	29	95	0	0	125	43	76	136	81	75	0	32	0	0	57	0	0	38	18	31	22	0	0	0	0	0	0	0	0	26	56	35	0	0	0	0	0	0	0	30	36
ASV460	0	0	0	0	0	0	30	0	0	98	0	57	43	0	48	35	33	58	54	48	0	64	0	0	31	38	0	0	0	0	0	94	0	0	0	0	59	50	65	44	0	60	40	35	57	55	39	62	44
ASV461	0	0	0	0	0	0	22	0	0	0	0	0	0	0	0	0	0	0	0	37	0	0	34	0	0	39	48	50	68	99	75	46	0	48	0	54	99	48	85	0	0	0	16	36	62	29	63	43	59
ASV462	0	0	0	0	0	0	0	0	47	16	23	60	15	0	0	16	0	16	24	80	21	10	87	178	62	72	10	61	52	146	0	0	42	16	0	0	22	14	23	0	0	22	0	47	38	32	13	0	0
ASV463	0	0	0	55	43	53	0	114	13	0	23	0	0	55	48	33	37	37	41	0	41	0	0	0	0	0	92	0	0	0	0	0	0	0	0	36	13	0	0	0	52	165	49	0	0	0	64	109	85
ASV464	14	0	0	0	0	13	0	0	0	0	0	0	0	0	0	0	0	0	51	0	0	49	0	0	34	0	0	0	34	0	105	59	87	41	59	0	52	45	0	53	15	179	59	38	28	75	46	81	26
ASV465	0	1228	0	0	41	0	0	0	0	0	0	0	0	84	6	0	0	0	0	0	5	0	0	0	0	19	0	0	0	7	0	0	0	0	0	0	0	0	0	0	0	0	0	0	0	0	0	0	0
ASV466	0	0	14	0	0	0	0	57	0	0	0	0	27	127	0	0	33	0	44	52	14	57	0	0	41	0	12	53	27	53	0	0	0	0	0	0	0	0	0	0	0	0	0	0	0	0	25	0	0
ASV467	0	0	0	0	0	0	0	0	0	0	0	0	0	0	0	0	0	0	0	0	0	0	0	0	0	0	0	0	0	0	0	78	0	0	0	0	176	112	69	0	243	0	0	0	0	0	272	58	54
ASV468	0	1360	0	0	12	0	0	0	0	0	0	0	0	0	0	0	0	0	0	0	0	0	0	0	0	0	0	0	0	0	0	0	0	0	0	0	0	0	0	0	14	0	0	0	0	0	0	0	0
ASV469	0	38	37	0	83	45	0	0	0	0	0	0	9	0	0	0	0	24	28	36	50	49	0	0	63	51	63	52	40	32	25	44	0	63	56	85	0	0	50	62	0	14	29	0	0	30	54	60	49
ASV470	0	0	0	23	0	42	0	0	0	0	0	0	15	7	8	0	0	0	0	0	0	0	0	0	150	84	106	96	41	9	0	0	0	0	0	46	0	15	56	55	0	0	0	0	0	0	145	33	88
ASV471	36	14	0	25	0	23	0	0	48	0	52	0	20	18	45	0	34	38	60	57	0	0	47	21	0	21	38	28	42	37	0	23	0	26	0	0	16	0	0	27	0	0	25	37	254	25	0	0	0
ASV472	0	0	0	0	0	0	0	0	0	0	0	0	0	0	0	0	0	0	0	0	0	0	0	0	0	0	0	0	0	0	0	0	0	0	481	0	0	0	0	44	0	0	0	0	0	0	0	0	0
ASV473	57	0	10	30	0	34	0	0	0	0	0	0	0	0	0	3	0	0	0	0	72	19	0	22	0	0	0	0	24	0	12	58	15	32	116	10	37	0	0	31	549	25	25	0	0	0	169	0	12
ASV474	0	0	0	0	25	26	0	0	0	0	47	14	56	86	49	31	50	0	34	0	0	0	0	0	0	0	0	0	0	0	0	14	0	0	0	51	0	0	0	0	127	0	0	0	0	0	73	34	36
ASV475	97	201	66	239	269	165	0	49	0	0	0	0	0	37	0	0	0	0	0	0	0	0	0	0	0	52	0	0	0	0	0	0	0	0	0	52	22	0	0	29	0	20	0	0	0	0	0	27	59
ASV476	21	34	16	21	0	13	0	38	0	20	20	0	0	21	35	0	42	0	86	18	0	0	22	0	38	0	0	0	0	0	0	0	0	22	0	0	0	0	0	0	0	22	0	213	167	180	0	28	38
ASV477	0	0	0	0	0	0	0	0	101	0	0	34	0	0	0	0	0	0	0	208	32	40	47	50	47	46	0	50	38	41	67	61	39	0	0	46	45	68	0	42	39	30	0	0	0	0	0	0	12
ASV478	0	0	0	0	0	0	0	0	0	0	0	0	0	0	0	0	0	0	0	0	0	0	63	0	0	0	0	0	65	0	0	56	0	64	0	0	65	45	146	97	59	0	82	54	0	47	49	50	99
ASV479	0	0	0	0	0	0	0	0	0	0	0	0	0	0	0	0	0	0	0	14	37	35	927	11	20	106	42	28	23	0	0	0	0	0	0	0	0	0	17	6	0	0	0	0	0	52	0	0	0
ASV480	80	0	0	34	0	23	331	0	103	0	0	0	32	0	69	0	0	53	0	0	0	84	22	59	0	48	0	52	55	0	0	0	0	0	27	0	0	0	0	25	0	0	31	0	0	0	0	0	0
ASV481	0	0	0	0	0	0	0	0	47	0	51	30	37	0	0	0	68	29	79	0	38	38	0	87	0	0	0	0	57	0	73	0	0	24	110	105	0	0	0	0	0	0	30	0	0	0	51	54	62
ASV482	0	0	0	0	0	7	0	12	0	16	9	21	8	14	16	20	21	12	22	0	0	22	0	11	21	0	12	0	16	19	0	16	0	0	0	18	48	27	0	19	26	169	106	0	0	0	19	158	199
ASV483	0	0	0	0	0	0	0	0	0	0	0	0	0	0	0	0	0	0	0	0	0	0	19	0	0	94	71	422	27	92	0	0	0	0	0	30	0	0	0	0	0	37	92	0	0	0	0	72	224
ASV484	0	0	0	0	0	0	0	0	0	0	0	85	90	57	0	0	0	0	61	0	22	22	31	0	50	0	60	42	0	0	39	35	19	0	0	0	52	45	0	0	86	54	0	29	67	0	106	42	0
ASV485	0	67	32	122	135	151	0	64	0	11	28	0	24	65	88	31	75	29	15	0	12	0	0	12	24	13	33	37	28	9	0	0	0	3	9	37	0	15	3	24	0	0	0	0	2	0	13	6	14
ASV486	40	36	76	39	63	36	0	0	0	154	166	99	19	0	47	65	0	0	22	0	0	58	0	0	0	0	0	0	0	0	0	49	0	0	24	0	45	0	0	0	0	27	46	0	0	66	0	43	43
ASV487	0	0	0	10	6	0	0	0	16	12	0	12	8	10	26	16	9	0	12	54	0	52	95	146	33	47	21	29	40	39	0	0	37	15	0	23	30	22	36	0	0	21	0	0	0	0	0	20	0
ASV488	43	44	0	56	56	35	0	23	0	48	37	22	0	27	18	43	40	30	31	0	0	222	0	38	0	0	0	29	15	0	65	0	0	0	63	60	0	0	0	26	0	0	0	0	0	0	0	0	0
ASV489	25	22	27	88	0	69	9	0	8	0	0	0	0	0	63	17	0	24	8	7	15	16	0	7	38	30	36	44	30	20	21	0	0	0	0	98	0	25	0	42	16	0	0	0	0	0	63	0	34
ASV490	18	0	0	0	0	0	0	6	52	16	14	27	47	15	36	42	39	45	24	69	30	33	103	73	40	26	32	27	19	0	25	78	38	20	27	0	0	19	23	16	0	0	14	19	43	10	0	15	12
ASV491	0	0	0	0	0	0	18	0	37	0	0	55	27	0	58	45	50	47	19	0	0	0	32	15	37	36	20	24	0	0	0	80	0	0	0	0	77	65	0	0	0	57	44	25	40	35	0	61	66
ASV492	0	0	0	0	0	0	15	0	15	15	0	0	46	0	0	35	0	39	0	0	0	28	47	0	21	56	43	0	72	0	0	65	21	0	0	35	86	52	51	0	42	28	31	0	0	0	54	36	67
ASV493	0	0	0	0	0	0	23	0	0	0	0	10	11	0	0	34	0	0	27	0	14	0	71	34	39	42	31	19	0	28	0	96	86	60	50	0	85	92	59	86	0	0	0	14	24	32	18	36	23
ASV494	27	0	0	0	0	0	0	0	0	30	0	46	38	23	41	26	26	25	0	0	0	0	0	0	0	0	0	0	0	0	0	115	0	0	0	0	0	0	0	0	63	117	95	26	24	66	97	75	75
ASV495	0	0	0	0	0	9	0	0	0	0	0	0	7	0	0	0	0	0	0	20	14	29	0	0	0	23	47	28	14	0	107	29	0	292	61	48	31	27	98	57	25	53	38	0	0	0	33	53	0
ASV496	0	0	0	0	0	0	0	0	0	0	0	0	0	0	0	75	0	41	0	0	0	0	64	0	25	63	0	56	31	63	0	0	0	50	0	61	49	38	110	58	0	0	0	0	0	62	0	56	77
ASV497	0	74	0	0	0	0	0	0	207	0	0	130	0	0	0	0	0	0	103	0	0	55	61	0	59	0	0	58	0	0	0	145	123	0	0	0	63	100	0	0	0	0	0	0	0	0	0	0	0
ASV498	0	73	12	388	298	200	0	74	0	0	0	7	26	62	0	43	43	67	0	0	0	0	0	0	0	0	11	0	0	0	0	0	0	0	0	46	0	0	0	0	0	0	0	0	0	0	0	0	0
ASV499	79	73	67	85	0	118	0	43	0	0	0	0	46	65	23	0	47	0	0	0	0	0	0	0	0	0	0	34	0	0	109	0	0	0	0	97	0	0	0	0	51	0	0	0	0	0	0	0	0
ASV500	0	0	19	45	0	39	12	0	0	0	0	0	69	26	30	39	23	40	0	0	0	0	0	0	58	70	0	0	0	0	0	0	0	0	0	80	77	47	56	87	0	20	0	0	41	0	80	65	82
ASV501	0	0	0	0	0	20	0	0	0	0	0	0	51	0	0	0	0	0	0	0	0	0	0	0	21	0	30	33	0	0	68	0	0	0	0	0	0	9	0	0	0	0	0	217	0	0	0	0	6
ASV502	0	0	0	0	0	0	0	0	23	0	0	0	0	0	0	0	0	0	0	0	0	37	0	30	0	0	0	0	0	0	0	0	0	0	59	0	0	0	0	22	0	0	16	274	499	72	0	0	0
ASV503	0	0	0	23	9	20	38	6	0	19	15	0	50	16	33	72	53	54	19	0	24	0	0	26	34	38	53	32	43	32	0	0	0	12	10	21	26	33	29	35	19	34	0	0	35	0	34	77	57
ASV504	0	0	7	13	0	0	0	0	0	0	0	0	10	0	0	2	0	0	0	45	0	38	16	53	66	72	37	60	46	81	31	13	31	80	98	55	30	10	42	40	0	50	50	38	11	33	0	72	38
ASV505	0	0	0	0	7	0	19	0	8	0	0	0	109	30	28	66	0	79	0	0	0	0	0	0	54	56	0	39	0	59	0	0	0	0	0	20	69	0	76	53	0	0	0	0	0	0	27	58	56
ASV506	0	0	21	19	0	18	0	0	0	0	0	0	0	0	18	0	17	26	0	7	0	70	52	61	0	0	0	18	22	0	0	0	0	0	0	0	0	0	0	0	0	0	5	0	0	0	0	0	0
ASV507	72	31	88	59	66	69	20	172	0	196	75	0	39	115	0	18	44	10	0	0	0	0	0	0	0	0	0	0	0	0	0	0	0	0	0	42	0	0	0	0	9	0	0	45	0	79	16	0	0
ASV508	0	0	0	0	0	0	0	0	0	0	0	0	0	0	0	39	0	0	0	52	43	36	54	49	42	58	38	52	51	43	0	14	14	47	61	74	37	40	57	127	33	0	0	41	45	19	1	0	27
ASV509	0	0	0	0	0	0	0	0	0	42	0	22	0	0	0	64	0	47	29	0	0	23	16	0	26	31	20	36	47	33	0	0	53	65	10	22	54	61	70	37	0	0	39	69	57	0	38	40	48
ASV510	0	0	0	16	0	0	0	0	52	21	0	74	23	35	135	50	96	123	0	0	0	0	0	0	57	46	32	0	0	56	0	0	0	0	0	35	0	0	0	0	0	0	0	45	57	68	0	0	0
ASV511	72	30	36	0	0	0	37	88	0	52	97	54	19	0	0	0	0	0	77	27	52	57	0	19	0	0	0	0	0	13	0	0	11	0	0	0	0	0	0	0	0	85	183	44	43	54	0	0	24
ASV512	0	0	0	0	0	0	0	0	184	0	0	59	12	9	30	31	0	40	0	26	0	0	0	0	26	13	10	26	13	0	0	19	35	0	0	29	24	22	79	0	0	0	0	0	0	0	0	0	10
ASV513	0	0	0	0	0	0	0	0	9	0	16	13	76	40	103	118	122	103	0	0	0	0	0	0	43	75	0	0	0	0	0	20	0	0	0	0	62	42	30	0	0	0	0	0	0	0	49	34	11
ASV514	99	0	82	104	0	86	0	0	1	0	1	0	3	0	1	1	3	0	28	2	48	0	5	72	4	34	58	30	7	2	18	8	1	1	28	0	11	6	5	59	118	39	24	1	0	0	69	9	32
ASV515	0	0	0	0	0	0	38	0	21	72	199	128	84	0	52	48	94	30	0	0	0	0	0	0	0	0	0	0	0	0	0	59	0	73	0	0	0	0	0	0	0	84	59	0	69	44	0	0	28
ASV516	0	0	0	0	0	0	0	0	0	0	0	0	0	0	0	0	0	0	55	35	0	0	0	40	266	164	72	171	74	127	0	0	0	0	0	0	0	0	0	0	0	0	0	0	0	63	0	21	0
ASV517	12	0	12	0	0	0	0	0	0	0	0	0	0	0	0	0	0	0	0	26	23	108	23	104	26	29	40	32	73	32	0	299	87	0	23	0	67	0	0	0	0	45	55	0	0	0	0	47	24
ASV518	0	0	0	0	0	0	30	0	0	0	0	0	51	0	0	29	0	44	0	0	103	0	0	0	20	0	0	0	49	0	70	52	89	0	0	54	0	65	0	162	0	0	0	0	0	0	0	0	66
ASV519	0	0	0	47	0	0	0	77	0	72	179	0	27	88	149	0	183	13	0	0	0	0	0	0	0	0	0	41	29	0	25	0	0	0	31	55	0	0	0	0	0	0	0	0	0	0	0	0	0
ASV520	55	0	44	28	22	32	0	0	0	0	0	0	0	0	0	25	0	0	0	0	29	0	34	0	46	45	24	31	49	101	0	0	0	0	0	56	45	36	70	46	0	0	0	0	0	0	0	0	29
ASV521	0	0	0	0	0	0	44	0	463	5	30	38	20	0	10	0	8	0	48	86	57	51	95	70	12	27	6	16	0	12	0	0	0	4	0	0	0	0	0	0	0	30	19	18	23	8	0	0	0
ASV522	9	40	12	32	25	55	14	66	0	0	50	0	0	36	0	0	0	10	70	0	59	0	22	0	0	0	0	0	0	0	73	0	0	0	66	0	0	0	64	0	0	0	0	0	27	65	27	0	18
ASV523	0	168	0	0	0	0	101	0	0	0	0	0	42	0	24	0	22	0	0	0	0	0	0	289	0	0	77	0	0	0	0	0	0	64	0	0	0	0	119	0	0	42	0	0	20	222	0	0	0
ASV524	0	0	0	0	0	47	26	0	22	0	0	0	0	29	36	41	27	43	0	0	0	0	0	0	0	43	37	25	43	0	0	0	0	37	0	67	0	39	0	53	0	0	0	11	0	14	71	0	0
ASV525	38	21	14	51	34	42	0	0	0	12	0	0	28	31	37	28	29	29	22	0	18	0	0	16	28	0	25	22	0	0	19	0	0	8	29	63	20	23	26	54	28	19	0	0	0	0	63	42	52
ASV526	0	11	0	14	0	13	0	0	0	11	0	0	23	0	7	0	15	0	44	14	28	37	10	38	22	25	13	30	19	20	58	0	18	92	61	73	22	14	30	34	14	32	25	46	41	42	37	27	33
ASV527	29	0	21	20	12	18	0	0	0	0	0	0	0	0	0	0	0	0	0	0	0	0	0	0	20	0	30	0	46	19	319	33	42	0	0	54	32	46	41	0	0	0	0	0	0	0	36	0	0
ASV528	0	0	0	0	0	0	29	0	0	39	0	0	28	36	43	34	63	52	31	0	21	31	0	0	65	45	50	34	44	67	0	0	0	32	19	44	0	10	29	63	0	0	0	38	33	27	30	17	31
ASV529	0	0	0	0	0	0	0	0	0	0	0	0	0	0	0	37	0	0	0	0	0	44	0	0	0	0	0	0	38	0	0	61	0	38	57	0	97	0	48	80	0	28	0	37	67	38	0	64	69
ASV530	9	0	0	0	0	0	0	0	0	0	7	0	0	19	0	0	0	0	0	36	11	39	0	0	23	20	22	0	39	41	0	21	10	0	16	0	29	25	31	21	63	0	21	0	0	21	20	0	0
ASV531	0	0	110	11	19	0	28	0	0	32	0	48	10	16	0	0	0	31	0	51	21	76	0	0	0	22	32	30	46	46	67	76	78	0	34	61	0	44	55	0	0	0	0	25	25	84	0	0	0
ASV532	95	88	54	185	158	107	31	0	11	37	0	0	0	63	0	0	31	0	39	0	0	0	0	76	0	0	0	47	0	0	45	0	0	0	31	0	0	0	0	70	62	0	0	0	0	0	0	0	0
ASV533	0	0	0	0	0	0	0	0	0	0	0	0	0	0	0	0	0	0	0	18	0	13	22	0	18	21	24	20	36	37	0	0	0	0	0	0	0	0	0	0	0	0	19	164	258	88	12	37	23
ASV534	0	0	0	0	34	0	0	23	0	58	0	0	0	0	0	51	0	0	0	26	15	39	47	0	0	0	53	87	45	74	0	48	0	0	0	0	53	71	70	0	0	0	0	47	0	40	0	53	0
ASV535	0	0	0	20	0	39	0	0	15	0	0	97	0	21	28	0	37	28	0	0	27	29	0	49	0	0	0	0	0	0	17	93	0	0	23	67	0	69	0	0	0	0	0	0	0	0	27	55	0
ASV536	0	91	18	0	30	0	0	0	0	0	0	0	0	0	0	0	0	0	0	0	0	0	0	0	0	0	0	0	0	0	73	0	0	0	0	0	0	0	0	0	0	0	0	0	0	0	0	0	0
ASV537	0	0	0	0	0	0	100	166	0	0	140	0	0	188	133	0	140	0	0	0	0	0	0	0	0	0	0	0	0	0	0	0	0	0	0	0	0	0	0	46	0	0	0	0	0	0	42	0	32
ASV538	0	0	0	0	0	0	0	0	0	0	0	0	0	0	0	29	0	0	63	99	0	31	150	68	16	18	54	74	0	0	0	0	0	0	0	0	0	0	0	0	0	0	0	92	0	0	0	0	0
ASV539	0	0	0	0	0	0	0	0	0	0	0	0	0	0	0	0	0	0	0	0	0	0	0	0	0	0	0	0	0	0	0	0	0	0	0	0	0	0	15	0	0	0	0	238	231	70	0	0	0
ASV540	0	0	0	0	0	0	0	0	0	0	0	10	0	0	0	27	0	0	31	69	0	0	113	47	51	74	0	48	0	39	0	15	0	0	0	0	0	0	48	0	0	0	0	0	40	0	0	28	28
ASV541	0	0	0	0	0	0	31	0	0	0	0	0	0	0	0	29	0	0	41	91	39	93	0	0	29	39	0	0	44	51	84	128	0	92	161	0	63	0	63	58	29	0	0	0	42	52	0	0	0
ASV542	0	0	0	0	0	0	0	0	25	15	37	0	0	60	35	13	0	0	45	16	29	48	17	23	17	21	24	38	27	15	16	16	0	0	17	34	36	20	9	28	57	16	26	0	0	14	68	0	23
ASV543	0	0	0	0	0	0	0	0	0	0	0	0	0	0	0	0	82	0	0	0	0	164	0	0	0	0	0	0	174	0	0	161	0	0	115	95	157	105	0	129	0	0	0	0	0	0	108	0	0
ASV544	28	39	34	0	43	29	25	49	0	28	0	39	29	35	9	18	0	32	41	0	35	14	0	19	21	29	33	0	0	0	25	40	28	0	28	40	0	25	16	0	39	53	23	0	0	35	0	0	0
ASV545	143	31	139	0	23	33	0	0	0	0	0	0	0	47	0	24	0	0	0	0	80	0	0	24	83	0	111	26	0	0	0	0	0	0	0	0	0	0	0	0	0	0	0	0	0	0	0	0	0
ASV546	0	95	0	14	56	25	0	111	0	0	0	0	14	80	13	7	16	3	0	0	0	0	0	0	0	27	20	24	0	35	0	0	0	0	61	0	0	0	0	59	19	0	0	0	0	0	0	0	0
ASV547	451	0	0	78	0	25	0	301	0	0	0	0	0	120	0	0	0	74	0	0	60	0	0	0	0	0	33	0	0	0	0	4	0	0	0	0	0	0	0	0	0	0	0	0	0	0	0	0	0
ASV548	0	0	0	0	0	16	0	14	31	0	40	0	27	33	105	58	43	46	23	0	14	20	0	0	34	34	0	12	7	26	0	0	0	43	40	27	43	33	31	71	0	0	0	27	0	40	41	36	26
ASV549	42	65	32	93	59	94	0	0	0	0	0	0	0	45	39	0	34	29	26	0	13	0	0	0	43	24	31	33	0	15	20	0	0	0	0	64	11	0	0	30	37	0	0	0	0	0	75	0	0
ASV550	0	0	0	40	0	48	0	0	49	37	0	23	0	47	88	57	46	65	0	0	0	0	0	0	0	0	0	0	0	0	0	0	0	0	0	37	21	61	32	33	32	32	21	0	29	19	66	64	43
ASV551	76	52	59	60	0	0	46	0	0	52	103	0	0	0	0	21	53	0	0	0	0	0	0	0	0	0	0	0	0	0	43	0	0	118	0	36	42	0	0	25	135	0	0	0	0	0	38	0	0
ASV552	0	0	46	0	0	12	0	19	0	95	85	47	17	25	14	0	29	0	0	0	11	0	0	0	0	0	27	0	0	0	49	0	41	0	30	27	0	34	28	12	66	42	0	0	0	0	0	16	27
ASV553	38	15	31	74	33	75	21	45	0	10	13	9	31	29	19	25	27	17	19	0	0	0	0	13	0	20	0	0	10	0	0	0	0	24	0	57	0	0	0	27	41	0	0	10	14	0	45	0	29
ASV554	0	0	0	0	0	0	0	9	0	19	15	21	23	28	43	41	29	59	37	0	20	14	0	0	31	19	28	18	22	10	25	16	0	38	63	57	48	46	43	55	12	27	29	0	0	0	38	45	84
ASV555	159	31	89	48	0	0	0	132	0	59	405	0	0	69	57	0	79	0	0	0	0	0	0	0	0	0	0	0	0	0	0	0	0	0	0	0	0	0	0	0	0	0	0	0	0	0	0	0	0
ASV556	92	48	33	112	47	72	0	0	0	0	22	0	15	16	0	0	18	0	0	0	86	0	0	0	0	61	99	0	0	0	62	0	0	73	83	0	0	0	0	0	24	0	0	0	43	100	0	0	0
ASV557	34	0	54	12	14	23	5	0	0	36	39	61	12	8	10	9	14	0	0	10	17	26	10	0	0	0	22	0	18	10	52	36	33	38	48	46	17	43	16	0	22	35	16	0	0	0	33	19	0
ASV558	0	0	0	0	0	0	39	0	0	43	58	112	0	0	0	30	0	0	0	43	0	0	0	0	0	0	0	0	0	0	31	98	38	50	24	22	0	78	0	0	0	106	75	40	49	71	15	56	65
ASV559	0	0	14	0	0	0	19	0	0	33	18	0	66	61	69	64	68	40	0	0	35	0	0	0	31	37	47	21	32	71	0	0	0	0	0	34	73	32	15	62	0	20	0	0	55	0	13	21	14
ASV560	0	0	0	0	0	0	0	0	0	0	0	0	0	0	0	0	0	0	0	53	0	0	73	41	0	0	0	0	0	35	0	219	57	190	0	0	120	83	112	0	0	0	0	0	0	65	0	0	0
ASV561	0	0	0	0	0	0	0	0	0	0	0	0	0	0	0	0	0	0	0	26	10	0	0	0	36	40	26	0	57	53	22	37	16	19	13	77	45	65	42	21	0	17	68	0	0	0	11	50	59
ASV562	0	0	0	0	0	0	0	0	0	0	0	0	0	0	0	0	0	0	0	0	0	116	0	0	0	0	0	0	0	0	0	116	0	124	0	0	61	0	0	0	0	272	172	0	0	0	0	57	36
ASV563	0	0	0	0	0	0	0	0	0	0	0	0	0	0	0	0	0	0	56	75	42	0	0	0	543	76	48	0	0	0	0	0	0	0	0	0	0	77	0	0	0	0	0	0	0	0	0	0	52
ASV564	44	46	32	0	0	23	0	0	0	0	0	0	0	0	0	0	32	0	48	0	0	0	0	0	0	31	0	0	0	0	27	0	0	0	0	0	0	0	0	0	130	0	165	28	0	27	34	0	28
ASV565	0	0	0	0	0	0	35	0	53	20	0	112	29	0	38	46	44	111	0	30	0	0	62	10	21	32	4	10	1	20	0	83	19	0	0	6	121	22	0	0	0	0	19	4	7	17	11	26	10
ASV566	0	0	0	0	0	0	0	0	0	0	0	0	0	0	0	0	0	0	0	30	0	51	24	16	0	0	0	0	36	24	0	74	39	0	54	40	84	67	23	54	98	70	88	0	0	0	74	63	61
ASV567	9	0	15	35	0	15	0	0	11	14	0	0	24	10	19	31	34	0	0	15	25	38	23	51	22	28	19	22	27	19	0	34	7	42	48	23	20	24	34	32	30	29	22	26	30	32	57	48	24
ASV568	0	1075	0	0	54	0	0	0	0	0	0	0	0	0	0	0	0	0	0	0	0	0	0	0	0	0	0	0	0	0	0	0	0	0	0	0	0	0	0	0	0	0	0	0	0	0	0	0	0
ASV569	0	0	0	0	0	0	0	0	0	0	0	0	0	0	0	0	0	0	0	0	0	0	0	0	0	0	0	0	0	0	0	0	0	0	0	0	0	0	0	0	0	0	0	0	0	0	0	0	0
ASV570	55	37	39	48	0	28	0	55	0	0	117	0	0	25	0	0	0	0	69	0	0	0	0	0	49	0	34	0	10	0	74	45	0	0	57	51	0	0	0	0	0	42	25	0	0	0	0	14	33
ASV571	18	0	0	0	0	0	0	0	42	24	0	42	0	30	48	60	42	77	0	54	19	39	57	0	89	30	26	74	57	73	0	17	0	0	0	0	44	29	21	0	0	0	31	0	0	0	0	35	52
ASV572	0	0	0	0	0	0	0	0	0	0	0	0	0	0	0	0	0	0	0	0	0	49	0	0	0	0	0	0	0	0	0	18	35	0	0	0	55	43	0	0	49	0	13	0	0	0	64	25	23
ASV573	0	11	0	0	0	0	0	0	0	28	0	23	0	0	0	25	0	14	11	25	0	46	42	0	0	12	25	0	26	33	27	65	0	26	36	0	47	27	14	38	0	70	43	36	40	30	12	56	48
ASV574	0	0	0	0	0	0	0	0	85	0	0	0	0	0	67	0	0	0	0	93	0	0	123	109	41	72	0	41	0	59	24	0	110	0	0	0	0	24	0	0	0	0	0	0	0	0	0	0	0
ASV575	78	0	0	45	0	0	627	0	0	0	0	0	365	0	0	0	0	0	0	0	0	0	0	50	0	0	0	0	0	0	0	0	0	0	0	0	0	0	0	0	0	0	0	0	0	0	0	0	0
ASV576	0	0	0	0	0	0	0	0	0	0	0	0	0	0	0	119	0	0	0	0	0	0	14	0	0	61	27	29	0	76	0	0	0	0	0	24	69	25	134	78	0	0	0	0	0	0	0	28	0
ASV577	0	0	0	0	0	0	0	0	0	0	0	0	0	0	0	0	0	0	0	1054	0	0	62	0	0	0	0	0	0	0	0	0	0	0	0	0	13	0	0	0	0	0	0	0	0	0	0	0	0
ASV578	0	960	0	0	133	21	0	0	0	0	0	0	0	0	0	0	0	0	0	0	0	0	0	0	0	0	0	0	0	0	0	0	0	0	0	0	0	0	0	0	7	0	0	0	0	0	0	0	0
ASV579	0	0	0	0	0	0	0	0	0	64	79	0	83	0	240	178	202	83	0	0	0	0	0	0	0	0	0	53	0	54	0	0	0	0	0	0	0	0	0	0	0	0	0	0	0	0	0	0	0
ASV580	30	0	0	0	0	0	109	470	0	57	0	0	0	34	21	21	19	18	148	53	73	0	0	0	0	0	18	0	0	0	0	0	0	0	0	0	0	0	0	0	0	0	0	0	0	0	0	0	0
ASV581	0	0	44	61	40	66	18	23	0	25	0	16	81	49	49	59	30	52	0	10	0	0	0	0	0	0	0	0	24	30	30	0	0	0	0	0	0	21	52	30	22	0	0	25	0	0	53	22	0
ASV582	0	0	0	0	0	0	0	0	23	46	20	31	0	0	0	22	0	0	77	0	26	27	0	0	0	0	0	0	0	0	87	108	92	94	96	0	0	0	0	20	31	161	74	28	0	30	15	29	0
ASV583	11	0	16	0	7	0	0	18	0	0	0	0	30	77	24	19	22	16	0	11	19	20	0	0	0	0	20	0	0	0	71	0	0	0	52	24	0	0	0	37	0	0	0	0	0	0	0	0	0
ASV584	0	0	0	0	0	0	0	0	21	23	26	50	0	0	31	24	0	0	21	12	0	23	31	0	7	0	20	16	0	16	0	73	15	50	42	0	17	19	23	27	15	51	42	52	102	66	0	29	33
ASV585	0	0	0	0	0	0	0	0	0	0	0	0	0	0	0	0	10	0	0	0	0	0	0	0	36	0	0	19	31	37	0	79	11	23	0	18	69	56	33	0	0	10	0	0	0	0	0	58	31
ASV586	0	0	0	0	0	0	0	0	0	0	0	0	27	0	0	41	0	0	0	0	0	29	0	0	30	0	0	0	35	34	0	39	25	0	0	0	65	20	15	0	19	57	98	40	33	64	48	125	107
ASV587	0	152	36	0	83	0	0	118	0	0	0	0	0	109	0	0	0	0	0	0	0	152	0	0	0	0	0	0	20	0	0	0	0	0	0	0	0	0	0	0	0	233	0	0	0	0	0	44	0
ASV588	0	0	0	0	0	0	0	0	0	0	0	0	0	0	0	0	0	0	25	56	0	39	21	25	42	104	46	55	40	72	52	27	0	82	42	89	0	0	82	98	43	0	16	0	0	0	60	21	27
ASV589	30	39	33	81	98	76	0	0	0	0	0	0	0	0	0	0	7	0	3	0	35	0	0	19	5	40	56	48	0	12	0	0	0	0	0	30	0	0	0	74	47	0	0	0	0	0	47	0	12
ASV590	0	0	21	0	0	0	0	0	18	34	0	0	20	0	0	29	0	26	16	37	0	26	35	15	24	26	23	23	29	36	27	38	14	21	23	0	38	24	40	0	0	74	36	15	24	0	24	31	45
ASV591	153	63	107	29	31	53	0	25	0	32	41	18	16	27	0	0	11	9	24	0	11	0	0	0	0	0	0	0	0	0	60	21	0	0	21	28	0	28	0	0	71	58	26	0	0	0	34	9	0
ASV592	112	60	132	97	63	99	0	0	0	74	0	41	0	10	0	12	0	0	0	0	0	24	0	17	15	0	14	12	6	0	11	0	0	0	41	32	0	0	0	34	0	0	0	0	0	0	56	40	0
ASV593	0	0	0	0	0	0	0	0	0	0	0	0	0	0	0	0	0	0	35	63	0	37	63	30	59	61	20	30	43	89	0	38	0	0	0	0	52	0	75	17	0	0	22	0	0	0	0	24	20
ASV594	0	0	0	0	0	0	0	0	0	0	0	0	0	0	0	0	0	0	18	48	0	40	37	34	38	29	42	28	82	45	0	64	25	0	27	0	68	78	0	0	0	34	0	34	41	60	0	0	0
ASV595	0	10	0	9	9	11	44	9	21	35	48	92	85	54	14	13	34	19	25	0	9	21	11	9	9	0	0	0	0	7	22	57	29	13	28	19	24	16	16	13	7	56	30	38	18	21	0	21	0
ASV596	0	0	0	0	0	0	0	0	24	51	13	32	45	15	46	52	71	65	0	0	0	0	23	0	9	0	0	0	0	0	0	0	9	15	0	0	0	0	0	0	0	0	0	87	83	155	0	0	0
ASV597	0	0	0	0	0	0	19	0	19	0	26	79	32	0	0	33	0	0	0	32	8	40	11	0	0	25	0	0	0	0	46	33	36	0	30	48	21	70	0	0	0	0	26	0	63	19	0	38	33
ASV598	0	0	0	0	0	0	0	0	0	15	0	0	11	0	0	16	0	22	17	0	30	0	0	0	33	28	49	36	36	34	0	30	0	42	41	0	0	39	67	92	13	34	20	14	0	35	49	72	51
ASV599	0	0	0	0	0	0	97	0	54	258	91	296	123	0	37	27	61	54	0	0	0	0	0	0	0	0	0	0	0	0	0	0	0	0	0	0	0	0	0	0	0	0	0	0	0	0	0	0	0
ASV600	12	0	0	0	0	0	0	0	0	0	0	19	9	8	0	0	0	0	18	37	22	32	37	36	25	61	20	42	65	101	14	28	0	16	19	32	75	13	54	48	0	0	0	0	14	0	10	18	27
ASV601	34	26	103	28	30	42	0	0	0	0	0	0	0	0	0	0	0	0	0	0	37	27	0	0	41	27	51	31	30	0	146	0	0	66	44	121	0	0	37	48	24	0	0	0	0	0	33	0	0
ASV602	0	0	23	0	19	63	0	0	0	0	0	0	0	19	0	15	0	0	25	17	23	17	0	28	63	54	90	0	0	32	69	55	45	0	0	67	40	47	39	54	0	11	0	0	0	0	40	34	9
ASV603	0	0	0	0	0	0	0	0	0	0	0	0	0	0	0	0	0	0	0	0	0	15	0	0	0	0	5	0	0	0	0	60	53	0	0	0	106	63	10	5	54	50	40	0	0	0	45	121	116
ASV604	77	39	0	79	68	45	10	21	0	10	0	0	24	13	0	0	0	0	32	0	29	0	0	0	0	0	65	0	53	0	33	27	0	0	0	57	0	0	0	44	40	0	45	0	0	0	44	0	32
ASV605	23	5	54	9	11	21	12	16	8	56	18	30	36	36	37	46	28	43	13	6	9	20	4	8	19	13	13	0	6	16	31	13	0	26	37	37	0	5	30	9	5	20	4	26	19	53	19	7	5
ASV606	0	17	0	0	0	57	46	0	0	0	65	0	49	20	37	0	54	41	0	0	0	0	0	32	80	52	0	0	23	0	32	0	0	0	53	46	0	0	0	79	0	0	0	0	0	0	47	0	25
ASV607	57	84	45	39	70	38	0	0	0	0	0	0	0	0	0	0	0	0	0	24	0	24	0	0	0	0	0	0	99	42	32	0	0	0	74	25	31	78	0	25	71	0	0	0	0	0	39	0	0
ASV608	0	0	9	0	0	0	0	0	0	0	0	0	0	0	0	0	0	0	0	0	0	0	0	0	0	0	0	7	0	0	22	18	0	0	0	0	0	24	0	0	144	0	51	16	0	0	30	0	30
ASV609	34	48	43	55	59	0	14	0	7	0	0	0	0	46	46	0	67	0	0	0	10	43	0	0	0	0	44	0	0	15	0	0	28	0	26	33	0	63	0	0	0	0	0	17	0	0	0	0	0
ASV610	0	0	0	0	0	0	45	0	0	43	0	0	7	0	26	40	39	0	0	87	0	0	83	52	23	47	34	31	36	48	0	45	32	24	0	0	38	25	13	3	0	0	0	0	60	0	0	14	0
ASV611	0	0	0	0	0	0	0	0	0	23	0	27	71	0	44	97	65	92	0	0	0	0	0	0	23	0	0	0	0	0	0	0	0	0	0	0	68	0	0	0	0	0	0	61	63	89	0	27	0
ASV612	27	12	23	47	31	65	0	0	0	18	0	0	29	55	0	0	34	29	23	14	47	12	0	0	26	23	39	29	22	20	56	0	0	55	75	73	0	0	76	58	0	0	0	55	0	27	0	0	0
ASV613	0	26	22	39	36	45	0	0	0	0	0	0	0	0	0	0	0	0	0	0	21	21	0	0	0	34	70	22	19	11	50	33	0	0	22	66	0	34	0	0	81	0	0	0	0	0	55	0	0
ASV614	0	0	0	0	0	0	0	0	0	0	0	0	56	0	0	99	0	55	0	0	0	0	0	0	0	0	0	0	0	66	0	0	0	0	0	0	85	0	0	0	0	0	0	72	103	70	0	0	0
ASV615	41	49	86	166	40	124	0	34	0	0	0	0	0	8	22	0	0	0	0	0	0	0	0	0	0	0	0	0	0	0	13	0	0	0	0	13	0	0	0	15	31	0	0	0	0	0	129	0	0
ASV616	0	0	0	0	0	0	0	0	48	0	0	0	72	0	48	194	69	42	0	0	0	0	0	0	86	62	41	91	80	0	0	0	0	0	0	0	0	0	0	63	0	0	0	0	0	0	0	0	0
ASV617	55	109	71	35	143	49	0	33	0	0	16	0	30	45	0	0	24	0	16	0	13	47	0	0	0	0	24	0	28	15	35	22	0	0	10	0	0	17	17	0	10	42	0	0	0	0	11	41	36
ASV618	117	152	73	345	218	188	0	0	0	0	0	0	0	0	0	0	0	0	0	0	0	0	0	0	0	0	0	0	0	0	0	0	0	0	0	0	0	0	0	0	0	0	0	0	0	0	0	0	0
ASV619	23	25	27	39	34	31	13	9	0	26	16	22	29	20	29	17	15	18	16	9	21	16	11	7	16	32	28	19	16	14	19	6	0	11	14	40	0	7	23	16	0	24	17	37	35	34	12	37	23
ASV620	0	0	14	0	0	0	47	0	0	0	0	89	27	0	0	48	0	47	0	0	0	0	64	23	0	0	0	0	0	33	0	106	54	0	29	0	0	104	0	0	0	0	0	0	0	0	0	0	0
ASV621	97	136	139	129	154	125	0	51	53	0	53	0	0	0	0	0	39	33	49	0	0	0	0	0	0	0	0	0	0	0	0	0	0	0	0	0	0	0	0	0	0	0	0	0	0	0	0	0	0
ASV622	63	63	65	47	49	54	0	18	21	0	0	17	0	0	0	17	27	39	37	0	30	16	0	24	20	0	35	0	10	0	0	0	0	0	0	0	0	0	0	0	73	44	49	0	0	29	44	64	49
ASV623	0	0	0	0	0	0	16	0	20	0	0	76	0	0	0	0	0	0	16	24	280	32	45	453	0	0	11	10	0	0	0	40	0	0	0	0	0	0	0	0	0	0	0	0	0	26	0	0	0
ASV624	13	0	0	47	77	54	0	28	0	0	0	0	0	86	0	0	0	0	0	0	0	0	0	0	0	0	0	25	0	0	0	0	0	0	0	93	0	30	0	37	0	0	0	0	0	0	69	0	0
ASV625	0	0	0	36	0	0	0	0	0	0	0	0	0	0	0	0	0	0	0	0	0	13	0	0	33	42	24	29	0	65	0	0	0	16	35	25	60	24	57	24	0	0	0	0	0	15	22	24	0
ASV626	0	0	0	0	0	0	0	0	0	0	0	0	0	0	0	0	0	0	70	0	0	43	0	0	56	61	49	77	52	44	72	0	0	77	60	70	0	0	106	113	27	38	0	0	0	0	76	0	0
ASV627	0	0	0	7	0	12	0	0	0	35	37	0	18	29	96	71	147	58	0	0	0	0	0	0	0	0	0	0	0	0	0	0	0	0	0	0	0	0	0	0	0	0	43	87	67	64	0	0	0
ASV628	100	0	23	0	0	0	59	25	0	46	143	42	24	29	13	10	62	10	50	0	0	0	0	0	0	0	0	0	0	0	0	0	13	13	23	0	0	0	0	0	0	100	26	82	42	75	0	16	0
ASV629	0	0	92	0	0	48	0	114	0	0	0	0	0	104	0	0	0	0	0	0	0	0	0	0	0	0	0	0	0	0	0	0	0	0	58	41	0	0	0	70	0	0	0	0	0	0	55	0	0
ASV630	0	0	0	0	0	0	0	0	80	0	0	0	18	0	0	0	0	24	0	0	0	19	18	0	27	30	14	0	18	21	0	0	0	0	0	0	0	0	0	0	0	0	0	0	0	0	0	0	0
ASV631	0	0	19	0	0	0	51	0	32	71	134	222	27	0	18	16	0	42	0	86	0	0	19	20	0	0	0	0	15	0	0	60	38	0	0	0	28	0	0	0	0	36	0	0	14	0	0	0	0
ASV632	0	0	0	0	0	0	0	0	0	0	0	0	14	0	25	17	10	0	0	43	0	16	48	34	37	41	35	47	40	78	0	54	0	85	0	0	24	34	55	0	0	0	0	15	104	9	0	0	17
ASV633	0	0	0	0	0	0	0	0	0	0	0	0	22	0	17	0	0	0	41	0	0	0	34	0	28	23	20	21	0	17	80	50	0	59	38	52	63	57	41	68	29	0	26	0	24	0	41	45	68
ASV634	0	0	0	0	0	0	0	0	502	0	0	0	0	0	0	0	0	0	0	15	0	0	189	140	0	0	0	33	0	0	0	22	23	0	0	0	0	0	0	0	0	0	20	0	0	0	0	0	0
ASV635	0	0	0	0	0	0	0	0	0	0	0	0	0	0	0	0	0	0	0	0	68	60	0	0	0	0	46	0	33	0	60	94	72	123	37	0	69	104	38	0	55	0	0	0	0	0	0	0	0
ASV636	21	33	9	19	21	0	0	39	16	0	0	0	0	0	30	10	13	0	16	21	27	41	0	50	18	22	22	20	15	0	19	0	0	24	6	0	13	0	7	0	10	0	0	39	9	0	12	0	0
ASV637	0	0	0	0	0	0	0	0	194	32	0	103	30	0	0	0	0	26	0	23	0	0	129	111	0	0	0	0	0	0	32	55	44	0	0	0	0	0	0	0	0	0	0	0	0	0	0	0	0
ASV638	56	30	17	0	26	0	62	25	0	41	0	0	0	0	0	0	28	0	61	0	0	0	0	0	0	0	19	0	0	0	0	0	0	0	0	15	0	0	0	0	87	0	0	0	0	0	34	0	0
ASV639	67	0	25	0	0	0	0	0	0	0	0	0	0	0	0	0	0	0	0	0	0	0	0	0	0	0	0	0	0	0	0	0	0	0	0	0	0	0	0	0	46	45	218	0	0	0	0	14	39
ASV640	0	65	170	0	0	0	0	0	0	88	0	0	23	23	21	71	28	28	0	0	42	0	32	0	0	0	0	0	11	0	0	0	0	0	0	0	0	0	0	0	16	320	18	0	0	0	15	36	25
ASV641	0	0	0	0	0	0	0	0	0	0	0	26	41	0	0	0	0	0	0	18	0	28	0	35	0	0	0	0	36	27	0	0	57	74	0	49	0	70	0	0	0	87	64	0	0	47	81	77	30
ASV642	0	0	0	0	0	0	56	0	0	0	0	0	53	0	14	82	0	0	0	54	0	0	91	63	49	70	28	72	25	71	0	0	0	0	0	0	51	35	0	0	0	0	0	0	52	0	0	28	0
ASV643	59	0	0	0	0	0	46	0	0	0	0	0	0	0	0	0	0	0	523	0	0	56	0	0	0	0	0	0	0	0	0	0	32	0	0	0	0	0	0	0	25	51	54	0	122	0	0	0	0
ASV644	45	0	30	35	0	34	61	0	0	18	45	10	14	0	0	19	35	0	30	0	35	36	0	0	0	0	35	16	0	8	17	38	28	53	33	26	28	29	0	0	57	0	0	0	0	0	0	0	0
ASV645	0	0	0	0	0	0	0	0	0	0	0	0	0	0	0	0	0	0	0	117	0	11	26	54	59	111	63	73	61	306	0	0	0	0	0	0	21	11	7	19	0	0	0	0	18	0	0	0	0
ASV646	0	0	23	0	0	0	32	21	13	0	0	17	0	0	0	0	0	0	0	0	0	0	0	0	0	0	30	0	0	0	0	19	26	0	0	48	27	53	35	0	32	28	0	0	0	0	49	59	52
ASV647	20	22	34	20	55	27	27	27	0	68	139	64	61	59	83	33	80	81	0	0	0	0	0	0	0	0	0	0	0	0	0	0	0	0	0	13	0	0	0	0	0	0	0	0	0	0	0	0	0
ASV648	18	0	9	0	0	0	30	0	80	60	99	27	27	5	14	0	19	8	8	0	30	30	37	34	5	9	5	12	0	7	0	22	15	43	20	0	26	10	19	8	10	31	24	28	30	10	7	0	9
ASV649	0	0	0	30	0	0	0	0	0	36	0	0	45	32	80	71	36	41	0	0	0	0	0	0	34	30	0	0	0	0	0	0	32	20	0	31	0	41	46	0	34	0	0	0	0	0	52	70	0
ASV650	0	0	0	17	0	17	31	0	25	33	0	66	56	36	29	60	20	85	17	18	14	0	129	45	42	0	22	30	0	34	0	35	0	34	0	0	0	19	0	0	0	0	0	54	52	0	0	0	0
ASV651	0	0	0	0	0	0	0	0	0	0	0	0	0	23	0	0	0	0	0	0	0	0	0	0	0	0	0	0	0	0	15	0	0	0	0	0	0	0	0	0	0	0	0	307	0	236	0	0	0
ASV652	0	0	0	44	61	77	0	0	0	0	0	0	0	56	0	0	0	0	0	0	0	0	0	55	49	124	57	51	38	33	0	0	0	0	0	0	0	32	0	0	0	0	0	0	0	0	0	44	43
ASV653	0	0	0	0	0	0	11	0	26	42	23	13	12	0	28	35	33	28	0	0	0	30	14	13	20	33	14	0	15	0	19	36	0	105	32	29	23	36	27	20	28	46	24	0	16	0	28	50	18
ASV654	42	75	37	55	105	54	0	0	8	30	25	25	0	25	33	31	14	25	36	14	26	16	0	12	20	12	30	26	22	9	18	0	0	0	12	35	0	0	0	0	42	19	24	0	0	0	33	8	16
ASV655	0	0	0	27	0	0	0	13	0	130	24	57	168	72	0	12	31	34	26	15	0	26	0	0	0	9	24	0	0	0	0	0	0	45	0	0	0	0	34	0	0	40	29	36	14	0	0	0	28
ASV656	0	0	0	0	0	0	0	0	0	0	0	0	0	0	0	0	0	0	0	0	0	20	30	0	25	29	0	20	21	41	0	30	31	87	29	0	56	45	57	0	0	35	47	27	0	29	20	46	58
ASV657	0	207	0	34	224	30	0	0	0	0	0	0	0	0	0	0	0	0	0	0	0	10	0	0	0	0	89	66	0	0	53	0	0	0	0	155	0	0	0	0	53	0	0	0	0	0	0	0	0
ASV658	0	0	0	0	0	0	39	0	53	92	42	68	72	43	157	134	119	203	0	0	0	0	0	0	0	0	0	0	0	0	0	0	0	0	0	0	0	0	0	0	0	0	0	0	0	0	0	0	0
ASV659	0	0	0	0	0	0	0	0	0	0	0	0	38	0	0	32	18	23	0	0	0	0	0	0	43	34	14	35	39	39	0	0	0	0	0	29	36	67	42	48	0	0	0	0	0	0	14	36	21
ASV660	0	0	0	0	0	0	0	0	0	0	0	0	0	0	0	0	0	0	0	0	0	0	0	0	0	0	0	0	0	0	0	0	127	0	0	0	0	0	0	0	0	0	0	0	0	0	0	0	0
ASV661	0	24	0	41	53	52	0	18	15	12	14	0	26	28	37	22	35	25	26	0	17	26	0	10	32	34	34	17	18	14	21	16	0	19	0	47	17	0	19	44	10	0	0	18	19	0	33	23	14
ASV662	0	0	0	38	0	33	0	0	21	0	48	0	0	36	48	42	100	30	28	17	39	27	0	31	39	81	59	71	27	28	0	0	0	0	0	0	0	17	0	31	0	0	0	0	0	40	0	25	17
ASV663	0	32	0	0	0	0	0	0	0	0	0	0	0	0	0	0	0	0	0	63	0	0	0	15	0	0	27	0	10	0	93	50	79	53	27	48	63	39	31	28	0	0	0	0	0	60	0	0	0
ASV664	35	65	0	57	75	74	0	76	19	0	0	29	31	37	48	38	0	55	40	0	0	0	0	0	23	0	45	28	17	0	31	0	0	0	6	32	0	0	23	27	29	0	0	0	0	0	27	22	27
ASV665	0	0	0	0	0	0	0	0	0	0	0	0	0	0	0	0	0	0	0	0	0	0	0	0	0	0	0	0	0	0	0	0	0	0	0	0	0	0	0	0	0	0	0	160	195	103	0	0	0
ASV666	0	0	0	0	0	0	0	0	0	66	0	0	35	0	22	102	25	0	0	32	0	0	73	25	15	41	0	14	31	45	0	32	0	37	0	0	30	3	51	56	0	0	0	0	15	0	0	13	0
ASV667	0	0	0	0	0	0	0	0	0	50	0	0	78	0	48	35	0	44	0	52	52	0	141	0	0	116	0	44	0	0	72	0	0	0	0	57	0	0	0	72	0	32	21	0	0	0	0	29	53
ASV668	0	0	0	0	0	0	0	0	0	0	0	0	0	0	0	0	0	0	0	784	0	0	63	0	18	32	12	17	0	33	0	16	0	0	0	0	0	0	0	0	0	0	0	0	0	0	0	0	0
ASV669	66	26	105	67	54	82	17	27	0	48	110	42	51	43	0	20	0	31	0	0	54	0	0	0	19	0	0	0	0	0	42	0	0	0	20	30	0	0	0	0	27	0	0	0	0	0	0	0	0
ASV670	0	0	0	0	0	0	11	0	5	3	0	21	20	5	0	26	7	5	7	25	11	36	32	6	12	26	11	18	39	23	12	31	18	59	29	19	35	53	50	36	0	16	10	18	13	0	13	27	17
ASV671	30	38	35	32	34	22	0	96	0	0	0	0	23	24	53	25	30	0	0	0	0	0	0	0	53	58	0	0	46	32	0	0	0	0	0	23	0	0	0	32	0	0	0	14	15	0	48	0	33
ASV672	632	0	0	189	0	28	0	0	0	0	0	0	0	0	0	0	0	0	0	0	0	0	0	0	0	0	0	0	0	0	0	0	0	0	0	0	0	0	0	0	0	0	0	0	0	0	0	0	0
ASV673	11	0	22	40	0	68	0	0	0	0	0	0	12	0	0	11	0	0	9	51	28	40	61	0	24	60	36	46	48	55	17	0	0	0	58	0	0	0	14	24	16	0	0	10	17	30	20	0	0
ASV674	72	65	199	37	109	100	31	64	0	0	0	0	0	87	0	0	0	0	0	0	40	0	0	0	0	0	0	0	0	0	0	0	0	0	0	0	0	0	0	0	0	0	0	0	0	0	0	0	16
ASV675	0	0	0	0	0	0	0	0	0	0	0	0	0	0	0	25	0	0	0	0	17	0	0	0	0	0	0	0	19	21	13	17	0	0	26	50	15	17	30	37	26	33	0	0	12	0	27	22	55
ASV676	0	0	0	0	0	0	35	0	36	32	0	54	51	0	44	78	40	44	0	0	0	23	102	17	0	20	10	0	19	14	0	40	19	0	0	0	25	12	0	0	0	27	12	15	36	10	0	24	25
ASV677	0	0	0	0	0	0	44	0	0	86	0	138	81	61	154	150	108	152	0	0	0	0	0	0	0	0	0	0	0	0	0	0	0	0	0	0	0	0	0	0	0	0	0	0	0	0	0	0	0
ASV678	38	39	38	47	25	31	68	32	24	14	6	0	18	38	23	22	10	16	17	18	16	15	41	17	20	15	32	19	29	7	10	14	0	0	22	17	17	24	0	25	22	0	0	0	0	0	17	0	10
ASV679	0	0	0	10	0	23	0	0	0	0	0	0	37	24	30	0	40	0	21	0	21	26	0	25	20	0	24	14	25	0	28	0	10	46	0	48	0	0	0	0	22	0	0	61	70	100	33	0	0
ASV680	0	0	0	0	0	0	0	0	0	0	0	0	0	0	0	0	0	0	0	0	0	0	109	25	0	44	0	37	0	0	0	0	20	60	68	27	0	0	54	30	0	34	25	56	67	0	0	0	42
ASV681	127	63	125	130	67	110	0	0	16	0	0	0	0	0	0	0	48	0	0	0	0	0	0	0	0	0	0	0	0	0	0	0	0	0	0	0	0	0	0	0	0	0	0	18	0	26	0	0	0
ASV682	0	0	0	29	0	69	0	0	0	0	0	0	61	36	0	0	0	0	0	0	0	0	26	0	73	65	93	57	52	52	0	0	20	0	23	0	47	35	0	30	0	0	0	0	0	0	0	0	0
ASV683	26	35	35	55	35	55	0	0	0	0	0	0	0	0	0	0	0	0	0	10	84	0	22	54	18	44	81	39	26	28	0	0	0	0	40	29	0	0	10	65	52	0	0	0	0	0	33	0	0
ASV684	13	18	0	51	25	42	0	14	5	5	23	0	16	88	49	13	88	27	32	0	5	0	0	15	95	10	15	14	14	0	0	0	0	0	0	20	0	13	0	16	18	0	0	0	0	0	58	0	48
ASV685	9	0	8	58	35	33	0	16	14	0	0	0	0	33	30	8	20	16	0	0	9	0	0	0	0	0	32	0	30	24	0	0	0	10	18	24	0	46	42	0	41	45	32	16	14	17	32	54	51
ASV686	0	43	0	0	90	0	0	27	0	0	0	39	0	24	0	21	0	14	12	0	23	0	0	8	0	0	24	0	0	22	37	0	0	0	0	49	0	0	0	0	15	0	12	50	0	131	29	12	83
ASV687	0	0	0	0	0	0	34	0	0	0	0	0	0	0	0	0	0	61	0	0	0	0	0	0	78	0	0	0	0	0	0	0	0	0	0	50	81	0	115	0	0	0	0	0	89	101	0	0	0
ASV688	0	0	0	0	0	0	0	0	0	0	0	0	0	0	0	0	0	0	0	0	0	0	0	0	0	0	0	0	0	24	0	57	0	0	0	0	49	60	0	0	0	0	0	0	0	0	0	0	0
ASV689	0	0	0	30	0	62	0	0	0	0	0	0	0	23	0	0	0	0	0	0	5	0	0	17	50	34	0	68	52	0	0	45	0	31	0	35	65	0	0	58	48	34	36	0	0	0	84	69	82
ASV690	0	0	0	0	0	0	7	0	0	30	15	19	0	0	0	0	0	0	10	18	0	13	0	32	0	0	0	0	0	0	0	49	21	20	20	26	32	37	11	0	0	34	18	0	0	0	9	14	20
ASV691	0	0	0	20	21	0	54	0	0	42	38	0	34	0	29	64	42	33	0	0	40	0	0	0	39	0	57	34	46	0	47	0	0	0	40	0	0	0	0	63	0	36	45	0	0	0	39	47	38
ASV692	0	0	0	0	0	0	0	0	0	0	0	50	0	0	0	0	0	0	25	60	12	0	33	0	95	73	73	62	61	148	0	0	0	0	0	0	23	0	43	0	0	0	0	10	15	37	0	16	0
ASV693	0	0	0	0	0	0	0	0	0	0	0	0	0	13	0	0	0	0	0	0	0	0	0	0	0	15	0	0	0	0	0	0	0	0	37	0	0	0	0	0	0	0	0	0	0	0	0	0	0
ASV694	0	0	0	0	0	12	643	0	0	0	0	0	0	0	0	0	0	0	0	17	0	0	0	196	58	11	0	8	11	0	0	0	0	0	0	0	0	0	0	0	0	0	0	0	0	0	0	0	0
ASV695	64	6	19	13	8	8	16	36	0	0	0	9	0	10	0	0	0	0	20	8	33	18	0	88	11	8	12	13	15	0	19	0	0	0	31	0	0	0	0	9	94	58	26	73	0	53	22	0	16
ASV696	0	31	0	0	26	70	0	0	0	45	73	0	0	0	49	47	62	59	0	12	9	0	0	54	0	41	0	0	20	26	0	0	0	0	62	0	0	0	0	34	0	0	4	0	0	40	36	0	52
ASV697	0	0	5	8	0	0	20	0	0	0	9	0	0	0	0	13	0	0	29	29	14	25	72	27	23	20	12	13	55	23	0	20	8	23	26	22	45	40	26	13	0	11	11	12	42	13	0	19	10
ASV698	0	0	15	0	0	17	0	0	0	17	11	6	0	0	0	13	0	0	16	0	16	21	0	0	13	0	8	12	25	10	19	39	20	20	26	32	52	23	18	44	26	29	21	0	0	0	23	21	29
ASV699	0	0	0	0	0	3	0	0	0	0	0	0	28	0	9	16	0	0	11	24	0	36	25	23	44	67	15	43	68	100	0	11	0	5	0	18	33	24	22	0	0	0	0	56	33	58	0	10	0
ASV700	9	0	13	12	29	47	0	0	32	0	23	0	31	27	35	16	28	26	10	17	9	7	5	9	31	42	29	44	10	48	25	6	10	0	12	15	19	28	8	18	0	0	0	1	1	5	22	22	4
ASV701	0	0	0	0	0	0	13	0	85	0	19	21	0	0	24	0	14	24	18	26	0	28	57	35	24	19	0	0	20	26	0	49	0	20	19	0	32	46	33	0	0	0	0	21	21	25	0	26	12
ASV702	0	21	16	0	25	0	15	0	0	291	14	80	51	26	0	144	0	24	28	0	0	0	0	0	0	45	0	46	0	38	0	0	0	0	0	0	0	50	0	0	0	0	0	0	0	0	0	0	0
ASV703	24	20	0	12	0	5	0	4	9	8	3	0	19	13	24	19	19	22	6	0	13	6	2	12	27	15	19	31	23	0	15	29	6	19	23	30	36	40	28	26	0	16	14	13	0	13	33	40	47
ASV704	0	0	0	0	0	0	0	0	0	0	0	0	0	0	0	0	0	0	0	0	0	63	23	0	0	0	0	0	46	30	0	48	39	74	27	0	18	61	57	0	0	0	0	69	49	116	0	0	0
ASV705	0	0	0	0	0	0	0	0	88	0	0	0	0	62	0	0	0	0	0	22	0	0	78	39	22	53	0	31	0	33	0	0	0	0	0	0	0	0	42	0	0	0	0	0	0	0	0	0	0
ASV706	0	13	0	9	11	73	0	0	0	0	0	0	0	0	0	0	0	0	0	0	0	414	0	0	0	12	0	0	0	11	12	0	0	0	0	0	0	0	14	15	0	0	0	0	0	0	0	0	0
ASV707	0	0	18	0	0	0	0	0	0	0	169	0	0	72	0	0	66	0	37	0	0	0	0	0	0	0	0	0	0	0	0	0	23	0	0	0	0	37	0	0	0	115	76	0	0	0	28	98	53
ASV708	0	0	0	0	0	0	0	0	128	0	0	0	0	0	0	0	0	0	0	285	0	0	179	84	0	15	0	0	0	0	0	0	0	71	0	0	0	0	0	0	0	0	0	25	14	48	0	0	0
ASV709	0	0	0	36	8	25	9	23	0	9	0	18	18	24	18	31	17	31	16	0	5	16	0	28	68	22	34	51	34	37	34	0	0	9	18	28	0	18	20	31	22	0	0	16	14	9	10	13	22
ASV710	0	0	0	9	0	32	0	0	4	8	0	0	17	0	0	23	0	37	0	15	0	0	0	0	53	42	63	49	42	52	6	0	0	0	26	39	18	34	42	37	0	0	0	0	0	12	33	52	18
ASV711	0	0	0	15	18	26	0	0	0	0	39	0	0	20	0	0	0	0	44	22	137	0	19	0	68	23	37	30	49	25	31	21	52	0	23	18	35	49	0	0	0	0	0	0	39	0	0	0	0
ASV712	0	0	0	0	0	0	0	0	54	0	0	53	77	98	0	49	0	0	0	0	0	0	0	0	0	0	0	0	0	58	0	0	0	0	0	0	0	0	0	0	0	0	37	40	66	46	0	104	0
ASV713	0	0	53	138	193	115	0	0	62	0	0	0	0	46	162	0	80	82	0	0	0	0	0	0	0	0	0	0	0	0	0	0	0	0	0	0	0	0	0	0	0	0	0	0	0	0	0	0	0
ASV714	0	0	0	0	0	0	45	0	46	134	0	292	58	22	0	81	0	27	0	0	0	0	0	0	0	0	0	0	0	0	0	0	0	0	0	0	0	0	0	0	0	0	0	30	64	0	0	22	22
ASV715	0	0	0	0	0	0	0	0	0	0	0	0	0	0	0	0	0	0	0	0	0	0	71	39	0	54	59	38	0	0	0	0	0	0	0	0	0	0	0	0	0	0	0	0	0	0	0	0	0
ASV716	0	0	0	0	0	0	0	0	0	0	0	0	0	0	0	14	0	0	18	14	0	45	43	42	17	19	0	0	16	0	0	36	27	58	22	9	52	51	10	16	0	28	15	38	34	41	0	33	0
ASV717	0	0	0	0	0	0	0	0	0	0	0	0	0	0	0	0	0	0	14	18	0	0	0	7	176	85	110	137	86	219	0	0	0	0	0	0	0	0	0	0	0	0	0	0	0	0	0	0	0
ASV718	0	0	0	0	0	0	0	0	0	0	0	0	0	0	0	0	0	0	0	0	0	0	32	0	0	0	27	0	0	14	0	0	0	0	0	0	0	0	0	0	0	659	71	0	0	0	0	62	0
ASV719	61	83	65	120	74	126	0	0	0	0	0	0	0	0	0	0	0	0	59	0	0	0	0	0	0	0	0	61	0	0	0	0	0	0	0	0	0	0	0	0	0	0	0	0	0	96	0	0	0
ASV720	0	0	0	0	0	0	0	0	45	57	0	33	52	0	93	72	55	79	44	0	38	48	34	0	43	50	0	0	0	0	0	52	0	0	0	0	0	0	0	0	0	0	0	0	0	0	50	0	0
ASV721	0	10	0	0	28	0	0	0	0	13	0	13	70	0	24	53	0	42	0	0	0	0	0	0	29	41	0	52	17	48	0	0	0	0	0	0	45	36	47	0	0	0	0	0	0	0	57	44	0
ASV722	0	0	0	0	0	0	19	0	17	0	0	59	26	0	28	32	0	0	0	0	29	0	0	24	37	0	17	0	0	46	0	39	104	0	0	0	29	24	0	0	0	0	0	0	0	0	0	0	0
ASV723	0	0	0	0	0	0	0	808	0	0	0	0	13	50	0	0	0	0	0	0	0	0	0	0	0	0	0	0	0	0	0	0	0	0	0	0	0	0	0	0	0	0	0	0	0	0	0	0	0
ASV724	0	17	45	0	0	0	0	0	48	0	0	0	0	0	0	0	0	0	0	0	16	0	0	0	30	0	0	0	35	28	85	0	56	0	0	40	51	111	0	0	0	34	0	0	0	0	0	0	0
ASV725	23	13	11	39	0	0	16	0	10	0	0	0	66	16	30	0	39	34	0	0	0	0	0	0	0	0	0	69	49	0	0	0	0	63	45	0	0	0	0	0	13	20	21	28	0	37	0	0	15
ASV726	344	22	25	210	23	25	0	147	0	19	0	0	54	21	0	0	0	20	0	0	0	0	0	0	0	0	0	0	0	0	0	0	0	0	0	0	0	0	0	0	0	0	0	0	0	0	0	0	0
ASV727	0	0	0	0	0	0	0	0	23	0	0	29	0	15	21	56	24	54	0	0	0	0	0	0	0	0	0	0	0	0	0	0	0	0	24	0	43	101	40	0	0	55	0	0	0	0	0	59	39
ASV728	0	0	0	6	0	0	0	20	0	0	0	21	0	0	0	0	0	0	0	0	0	24	0	0	0	0	34	0	17	22	36	60	24	40	47	0	32	0	0	0	97	78	43	0	0	0	66	39	41
ASV729	0	17	0	0	0	0	0	62	13	0	18	19	0	6	7	0	0	9	0	0	12	143	8	28	0	0	0	0	0	0	0	0	10	215	27	0	0	22	23	17	0	48	110	0	0	0	0	0	35
ASV730	0	0	0	0	0	0	0	0	52	0	312	82	0	0	22	0	0	0	81	37	54	0	0	62	26	0	0	0	0	0	0	0	0	0	31	0	0	0	0	0	0	53	61	0	0	0	0	0	0
ASV731	0	0	0	0	0	0	0	0	0	0	0	0	0	121	0	0	0	0	0	0	0	0	0	0	0	0	0	0	0	0	0	0	0	0	0	0	0	0	0	0	0	0	0	0	0	0	0	0	0
ASV732	44	59	50	66	45	19	0	0	0	0	0	0	0	0	0	0	0	0	0	0	0	0	0	71	0	0	89	65	0	0	47	0	0	0	0	50	20	0	0	50	53	0	0	0	0	0	71	0	0
ASV733	19	0	18	11	0	0	48	0	100	0	12	82	25	0	0	0	0	38	0	65	0	13	13	0	0	0	0	19	0	48	0	32	6	0	7	25	48	24	25	0	0	0	0	11	20	0	0	15	0
ASV734	0	0	33	0	63	0	0	23	0	0	0	0	0	74	0	0	0	0	55	0	30	0	0	0	0	0	0	0	0	0	0	0	0	63	0	116	0	23	33	0	0	0	0	80	49	0	0	0	0
ASV735	0	0	0	0	0	0	0	0	0	15	0	0	31	17	29	0	0	0	0	0	15	12	0	0	46	40	42	39	40	36	0	0	0	0	9	22	84	0	63	56	0	0	0	0	0	0	63	86	66
ASV736	0	0	0	0	0	0	0	0	0	0	0	0	0	0	0	0	0	0	0	0	0	0	0	0	0	18	0	0	0	0	0	0	5	0	0	86	51	45	48	40	13	0	0	0	0	0	25	38	50
ASV737	0	0	0	0	0	0	0	0	19	0	0	0	0	0	0	27	0	0	28	0	48	52	0	0	0	0	27	0	0	29	0	29	0	36	23	0	95	61	0	0	0	51	26	0	0	0	71	73	91
ASV738	50	17	55	0	0	35	0	0	0	0	0	0	0	0	0	0	0	0	0	0	0	0	0	0	0	27	42	34	29	0	50	0	28	56	56	50	0	0	0	40	29	0	0	0	19	20	43	0	30
ASV739	0	0	0	0	0	0	26	0	9	23	8	21	113	41	56	67	41	41	0	0	0	0	25	0	0	0	0	0	0	0	0	31	0	0	0	36	0	0	0	32	0	0	0	18	0	43	0	0	0
ASV740	79	131	69	129	169	151	0	26	0	0	20	0	0	77	0	0	0	42	0	0	0	0	0	0	0	0	0	0	0	0	0	0	0	0	0	0	0	0	0	0	0	0	0	0	0	0	0	0	0
ASV741	34	0	0	26	0	0	0	23	0	0	0	0	0	32	0	7	24	0	11	14	0	33	25	18	0	19	16	0	8	0	0	0	0	0	416	0	0	0	0	47	0	0	0	0	0	0	0	0	0
ASV742	0	0	0	0	0	0	134	0	72	0	0	0	46	0	0	0	0	0	0	0	7	0	0	0	0	0	0	0	0	0	0	21	0	116	15	11	19	0	18	11	0	19	17	73	0	45	0	0	20
ASV743	0	0	0	0	0	0	0	0	0	18	5	16	20	0	29	38	27	26	0	0	0	29	15	14	0	41	0	38	30	23	0	0	0	0	0	0	0	0	9	0	0	0	0	36	45	45	0	0	0
ASV744	0	0	0	0	0	0	0	0	0	0	0	0	0	0	15	0	0	0	28	11	0	23	0	0	36	18	0	22	11	0	15	0	34	107	44	27	44	59	62	62	0	0	0	54	53	30	11	0	0
ASV745	0	0	0	0	0	0	0	0	0	0	0	0	0	0	0	0	0	0	0	8	0	0	58	27	39	51	0	37	14	0	0	0	0	0	0	0	0	0	0	0	0	0	0	0	0	0	0	0	0
ASV746	0	0	0	0	0	0	0	0	32	48	0	50	60	0	0	55	47	27	0	0	0	35	30	0	30	0	0	0	0	0	0	0	0	40	0	0	0	0	0	0	0	0	31	68	38	69	0	0	0
ASV747	134	69	105	0	0	44	0	0	0	0	0	0	5	0	0	33	0	11	0	27	0	11	12	0	47	0	0	0	0	18	0	41	0	3	0	0	16	13	24	26	0	29	0	28	16	68	0	6	5
ASV748	0	0	0	0	0	0	13	0	90	18	182	23	45	20	0	14	30	15	0	0	17	7	0	15	0	13	28	22	0	9	22	37	18	63	0	0	12	9	15	0	0	0	0	31	24	0	0	0	0
ASV749	74	41	65	75	62	84	0	0	0	0	0	0	0	0	0	0	0	0	0	0	0	0	0	38	0	0	0	0	0	51	88	0	0	0	54	161	0	0	0	105	0	0	0	0	0	0	0	0	0
ASV750	0	0	0	0	0	0	0	0	0	0	0	0	0	0	0	0	0	0	0	0	0	0	0	0	0	0	0	0	0	0	0	0	0	0	0	0	0	0	0	0	0	0	0	202	115	48	0	0	0
ASV751	0	19	0	0	12	47	0	0	46	29	0	52	19	0	35	52	45	35	21	0	0	0	64	0	18	49	46	42	35	0	0	0	0	0	0	0	0	0	0	0	0	0	0	0	0	0	0	19	0
ASV752	0	0	0	0	0	0	37	0	29	0	0	0	0	0	0	0	0	0	0	0	0	27	29	0	0	0	0	0	49	21	0	36	0	206	47	0	52	42	23	0	0	0	0	38	56	0	0	0	0
ASV753	104	50	292	43	47	121	0	37	0	0	32	0	0	34	0	0	0	0	0	0	0	0	0	0	0	0	61	33	0	0	0	0	0	0	0	0	0	0	0	0	0	0	0	0	0	0	20	0	0
ASV754	0	0	0	0	0	0	0	0	0	0	0	0	8	0	0	0	0	0	21	28	26	33	23	12	49	55	146	80	27	58	0	0	0	19	0	0	54	13	43	31	0	0	0	13	22	0	0	29	10
ASV755	0	0	0	0	0	0	0	0	11	0	0	0	0	0	0	0	0	0	0	0	0	22	0	0	24	11	34	12	41	29	21	69	40	13	20	0	43	26	7	33	10	44	32	0	0	0	39	9	17
ASV756	20	269	0	0	6	0	24	209	0	0	8	0	0	8	0	10	15	9	0	0	28	115	0	55	0	0	0	0	0	0	0	0	12	0	7	0	0	10	0	0	0	0	0	11	0	0	0	0	0
ASV757	0	0	14	0	0	12	10	0	0	30	0	22	23	13	20	23	18	31	14	0	0	14	9	9	24	11	11	8	21	19	19	9	9	13	22	59	20	0	28	24	0	15	13	24	29	17	12	23	22
ASV758	0	0	0	15	0	26	13	0	0	0	23	25	46	23	14	9	47	23	32	0	7	0	0	0	45	10	16	22	0	0	0	0	0	0	0	20	0	11	0	0	21	0	0	0	0	0	69	0	0
ASV759	0	0	0	0	0	0	14	0	0	0	0	0	29	0	26	33	29	36	19	21	0	17	23	9	24	25	9	17	30	25	0	7	0	19	10	8	24	8	26	29	0	16	0	34	22	36	11	32	21
ASV760	0	0	0	0	0	0	0	0	0	0	0	0	0	0	0	0	0	0	0	7	0	51	0	0	51	0	0	64	93	0	0	0	0	0	51	0	0	0	0	0	396	0	0	0	0	0	49	0	0
ASV761	0	0	0	0	0	0	0	0	0	0	0	0	0	0	0	18	0	0	31	28	29	36	0	27	57	45	38	69	49	55	0	0	0	64	26	16	0	0	100	54	0	0	0	0	0	0	49	19	15
ASV762	0	0	0	0	0	0	0	0	0	0	0	0	0	0	0	0	0	0	0	0	0	0	0	0	0	0	0	9	0	0	0	0	0	0	0	0	0	0	0	0	0	0	0	153	137	54	0	0	0
ASV763	0	0	32	9	0	27	51	4	0	33	161	91	35	34	45	0	43	24	0	12	0	0	0	0	0	0	0	0	0	0	0	0	40	0	14	0	0	0	16	0	0	0	0	0	49	0	0	0	0
ASV764	0	0	0	0	0	0	0	0	0	47	0	0	56	0	53	73	0	0	0	0	0	0	0	0	0	0	0	0	0	0	0	0	0	0	0	0	0	0	0	0	0	0	0	117	56	162	0	0	0
ASV765	0	0	0	0	0	0	0	0	0	0	0	29	26	0	0	0	0	36	0	0	0	0	0	0	0	0	0	0	0	0	0	61	28	0	0	0	73	36	0	0	0	0	0	0	0	0	0	62	48
ASV766	78	84	66	114	144	123	0	0	0	15	12	15	16	0	19	0	0	23	22	0	0	0	0	0	39	16	0	0	0	0	20	0	0	0	0	25	0	0	12	0	0	0	0	0	0	0	0	16	5
ASV767	47	59	53	81	60	64	0	0	0	0	0	0	0	48	0	21	25	0	30	0	24	22	0	0	0	32	36	41	0	0	61	0	0	13	31	51	0	0	18	0	0	0	0	0	0	0	0	0	0
ASV768	0	0	0	0	0	0	0	0	0	0	0	0	0	0	0	0	0	0	0	26	0	0	29	81	0	22	0	45	39	79	0	0	0	0	0	0	0	57	0	32	0	0	0	0	0	0	0	0	0
ASV769	0	0	0	0	0	0	0	0	0	0	0	0	0	0	0	0	0	0	33	31	0	36	82	0	39	38	0	35	26	52	0	78	8	67	27	0	47	38	57	66	0	0	0	0	0	0	0	29	40
ASV770	0	0	0	0	0	0	0	0	0	0	0	0	0	0	0	0	0	0	0	0	0	35	0	0	0	0	0	0	0	0	16	0	0	0	0	0	59	36	0	0	0	57	82	21	23	40	0	83	60
ASV771	0	0	0	0	0	0	0	487	0	0	0	0	0	135	0	0	0	0	0	0	0	0	0	0	0	0	0	0	0	0	0	0	9	0	0	0	13	0	12	44	0	0	0	0	0	0	0	0	0
ASV772	0	0	0	0	0	0	0	0	0	0	26	0	0	0	0	0	0	0	27	54	0	45	71	50	0	0	0	0	0	0	0	27	95	0	0	0	0	0	0	0	0	0	0	56	25	207	0	0	0
ASV773	0	0	0	0	0	0	0	0	18	14	0	0	16	0	7	10	14	11	11	13	0	0	0	13	14	13	0	0	0	16	0	57	23	29	28	0	63	70	40	32	0	55	49	0	39	0	0	47	53
ASV774	0	0	0	0	0	0	0	0	0	0	0	0	0	0	403	0	450	0	0	0	0	0	0	0	0	0	0	0	0	0	0	0	0	0	0	0	0	0	0	0	0	0	0	0	0	0	0	0	0
ASV775	0	0	0	0	0	0	0	0	0	0	0	0	0	0	0	0	0	0	0	0	0	64	0	20	37	0	50	24	64	58	43	0	53	67	13	53	91	0	60	0	0	0	0	21	0	0	0	0	0
ASV776	0	0	0	59	0	91	0	0	0	0	0	0	0	56	0	36	0	0	0	0	0	0	0	0	58	0	56	72	0	0	0	0	0	0	0	94	63	58	0	82	0	0	0	0	0	0	0	0	0
ASV777	42	0	0	0	0	21	280	0	0	0	34	0	28	0	0	0	15	0	0	15	0	0	0	0	0	0	37	0	0	0	0	0	0	0	25	0	0	0	0	0	0	0	49	0	0	0	60	0	0
ASV778	0	0	0	0	0	0	0	0	0	0	0	0	0	0	0	0	0	0	0	0	0	0	0	0	17	0	0	0	0	0	0	0	0	0	0	0	0	12	12	16	0	0	0	0	0	0	0	0	32
ASV779	0	0	86	0	0	0	37	0	0	0	0	0	47	0	0	0	0	23	0	29	27	0	0	0	0	14	45	0	25	39	0	19	39	0	0	54	0	44	25	34	0	38	0	0	0	0	0	43	31
ASV780	65	56	79	21	35	22	0	0	0	0	0	0	0	0	0	0	0	0	0	0	0	0	0	0	0	0	0	0	0	0	78	0	0	0	0	0	0	0	0	0	0	0	0	0	0	0	0	9	0
ASV781	0	0	0	0	0	0	0	0	0	0	0	0	0	0	0	0	0	0	0	0	0	0	0	0	0	0	0	0	0	0	0	57	31	0	0	21	64	86	0	0	0	0	0	0	0	0	29	30	0
ASV782	58	76	162	29	68	36	0	0	0	0	0	0	0	0	0	0	0	0	27	0	0	0	0	0	0	0	0	10	0	0	36	11	0	0	11	26	14	0	0	0	0	0	0	0	0	0	0	0	0
ASV783	0	25	0	0	46	0	0	107	0	64	76	35	0	0	12	0	0	0	0	0	0	0	0	0	0	0	0	0	0	0	20	0	0	0	0	0	31	0	0	0	33	0	0	0	0	0	62	0	0
ASV784	0	0	0	0	0	0	0	0	0	0	0	0	0	0	0	0	0	0	0	0	0	0	0	0	0	0	0	0	0	0	186	0	0	0	0	715	0	0	0	0	0	0	0	0	0	0	0	0	0
ASV785	16	0	0	0	0	23	0	0	0	34	0	0	0	0	0	0	0	0	0	0	289	0	0	89	21	32	57	73	78	44	0	0	12	0	0	0	18	0	0	0	0	0	0	0	0	0	0	0	0
ASV786	0	0	0	0	0	0	0	53	0	0	0	0	0	62	0	0	0	0	61	0	0	0	0	0	19	0	0	15	10	0	0	0	0	0	0	0	0	0	0	0	71	0	0	0	9	0	35	0	0
ASV787	0	0	0	0	0	0	0	0	0	0	0	1	2	0	0	3	0	0	0	0	26	29	0	0	0	26	20	0	14	0	20	44	13	47	14	23	30	34	39	47	22	29	29	0	0	0	43	42	36
ASV788	0	0	0	27	0	0	0	0	0	0	0	0	0	0	0	0	0	0	11	0	0	0	39	0	26	0	0	0	17	17	0	0	0	0	0	0	0	0	14	10	0	0	0	0	0	0	12	0	0
ASV789	25	20	0	0	0	10	19	9	76	16	44	29	11	0	0	0	19	0	57	16	21	13	22	103	0	13	0	0	10	0	12	10	9	11	15	0	0	0	0	0	0	17	50	20	22	14	0	0	11
ASV790	0	0	0	22	18	0	0	0	0	0	0	0	24	0	0	30	0	0	0	16	0	37	17	0	23	35	27	0	0	30	0	19	15	0	45	0	30	0	33	71	0	36	19	0	0	0	0	46	40
ASV791	0	0	0	0	0	0	0	0	0	0	0	0	87	56	0	84	71	0	0	0	0	0	0	0	0	0	0	0	0	0	0	0	0	71	0	0	0	0	74	0	0	0	72	0	0	0	30	35	72
ASV792	0	0	0	0	0	0	0	0	0	0	0	0	0	0	0	0	0	0	0	0	0	0	0	0	0	0	0	0	0	0	0	0	25	0	79	0	0	0	0	0	78	228	321	0	0	0	0	36	67
ASV793	0	91	0	21	147	30	26	128	14	37	40	0	31	180	41	27	0	25	0	0	0	0	0	0	0	0	0	0	0	0	0	0	0	0	0	0	0	0	0	0	0	0	0	0	0	0	0	0	0
ASV794	0	0	49	0	51	34	0	0	0	0	46	55	0	21	0	0	0	0	11	0	23	0	0	0	0	0	17	0	0	0	76	24	26	0	30	33	0	20	0	0	21	48	18	0	0	0	22	17	12
ASV795	13	0	36	24	0	31	0	0	0	67	48	34	0	43	51	26	42	70	0	0	5	0	0	12	27	0	24	38	49	23	0	6	0	19	0	0	22	20	0	29	0	0	0	0	0	0	0	6	0
ASV796	0	0	0	0	0	0	0	0	0	0	0	0	23	0	0	0	95	0	0	0	0	0	0	0	187	0	0	33	5	9	0	0	0	0	0	0	0	0	0	0	0	0	0	0	0	15	0	0	0
ASV797	0	0	0	0	0	0	0	0	48	0	12	102	0	0	0	0	19	0	0	0	0	0	18	0	0	0	0	0	0	0	0	68	41	53	48	0	36	0	18	0	0	7	12	17	19	33	16	0	0
ASV798	25	0	12	58	82	68	0	0	0	0	0	0	24	0	0	29	0	0	10	0	0	0	0	0	25	0	44	0	0	0	0	0	0	0	0	44	24	0	32	0	41	14	0	0	0	0	0	0	27
ASV799	88	0	47	22	8	32	0	0	0	23	0	0	0	0	8	0	31	0	16	0	0	31	0	31	0	0	15	0	0	0	0	0	0	0	0	0	0	13	0	0	0	24	72	33	93	0	23	0	21
ASV800	0	0	0	0	0	0	0	222	0	0	0	0	0	50	0	0	110	0	0	11	0	0	0	0	0	0	21	0	0	40	0	0	0	0	0	0	0	0	20	0	0	0	0	0	22	0	0	0	0
ASV801	0	0	0	0	0	0	578	180	0	0	0	0	0	77	0	0	0	0	0	0	0	0	0	0	0	0	0	0	0	0	0	0	0	0	0	0	0	0	0	0	0	0	0	0	0	0	0	0	0
ASV802	0	0	0	0	0	0	11	0	0	0	0	0	24	0	0	0	0	29	0	20	7	22	0	13	0	21	15	14	13	16	28	50	37	46	0	23	48	36	31	15	0	0	26	0	10	6	13	28	28
ASV803	0	0	0	0	0	0	0	0	0	0	0	0	0	0	0	0	0	0	0	0	0	32	0	0	0	0	33	31	52	17	0	0	9	11	31	0	15	61	62	45	0	19	19	0	0	0	41	48	63
ASV804	0	0	0	0	0	0	0	0	0	0	0	0	57	44	0	54	0	32	0	0	0	0	0	0	42	0	49	0	62	0	0	0	0	0	0	64	0	18	47	49	0	0	0	0	0	0	0	46	49
ASV805	0	0	13	59	0	73	0	0	0	0	0	10	47	0	0	20	0	0	0	0	0	0	0	0	0	57	87	0	68	0	0	0	16	0	0	86	54	0	0	0	0	0	0	0	0	0	0	36	0
ASV806	71	74	51	0	38	0	72	208	19	38	44	0	35	25	23	0	0	0	0	0	0	0	0	0	0	0	0	0	0	0	0	0	0	0	0	0	0	0	0	0	0	0	0	0	45	39	0	0	0
ASV807	0	0	0	0	37	24	0	0	0	0	0	0	0	0	0	0	12	0	0	0	0	19	0	0	8	18	0	0	39	11	28	0	17	21	19	48	25	28	22	35	0	0	0	0	0	0	26	34	0
ASV808	0	0	0	0	0	0	0	0	15	16	0	0	22	26	51	83	30	37	0	0	0	0	17	0	16	0	0	0	0	0	0	25	0	0	0	0	0	0	0	0	0	0	0	70	38	71	0	15	40
ASV809	22	14	18	0	0	0	45	0	0	115	126	50	26	8	0	9	16	0	0	0	12	7	0	14	0	0	0	0	12	0	9	10	14	0	8	0	0	10	0	0	0	0	37	76	27	7	0	0	0
ASV810	13	11	11	10	9	11	14	57	55	43	24	70	20	98	77	29	81	131	0	0	0	0	0	0	0	0	8	0	0	0	0	0	0	0	0	0	0	0	0	0	0	11	0	0	0	0	24	0	0
ASV811	0	0	0	0	0	0	0	0	0	20	0	0	37	0	11	0	0	7	0	0	26	0	12	31	46	31	23	28	17	12	36	0	7	40	34	47	0	0	35	52	0	17	71	0	0	0	18	47	77
ASV812	0	80	0	0	0	0	0	0	24	10	0	0	11	0	9	28	20	24	0	30	89	0	27	0	22	30	0	16	0	21	0	0	0	0	0	17	27	43	38	0	0	0	0	0	0	7	0	0	0
ASV813	0	13	0	0	20	0	72	0	0	0	50	84	81	27	33	18	29	25	0	0	0	0	0	0	16	20	22	0	0	0	0	0	0	0	0	18	19	0	26	22	35	0	0	0	0	0	61	0	0
ASV814	0	0	0	0	0	0	0	0	0	0	0	0	0	0	0	0	0	0	0	0	0	0	0	0	0	0	0	0	0	0	10	71	0	0	0	0	39	53	0	0	0	0	0	0	0	0	0	0	0
ASV815	29	0	31	0	0	38	0	0	0	0	49	8	0	0	0	0	19	0	0	0	15	48	0	15	18	0	0	0	27	22	89	65	86	0	14	22	17	24	0	0	0	0	0	0	0	0	17	0	0
ASV816	21	18	15	32	29	31	0	11	0	28	0	10	48	30	60	29	38	34	0	0	0	0	0	0	0	0	0	0	0	0	0	0	0	0	0	0	0	0	0	0	0	0	18	0	0	0	45	0	28
ASV817	0	0	0	0	0	0	54	0	0	0	0	0	16	0	0	0	0	0	17	0	37	0	0	74	0	0	22	24	0	0	34	13	23	0	33	0	0	0	0	0	132	67	37	0	0	0	38	32	26
ASV818	0	20	26	204	40	115	28	30	0	0	0	0	28	104	65	71	67	26	0	0	0	0	0	0	0	0	0	0	0	0	0	0	0	0	0	0	0	0	0	0	0	0	0	0	0	0	0	0	0
ASV819	0	0	0	18	37	46	0	0	0	0	0	0	16	0	10	19	0	17	0	0	0	11	0	5	33	29	29	14	14	17	35	0	8	0	15	53	41	33	18	31	0	0	0	0	0	18	43	24	0
ASV820	0	0	0	0	0	0	0	0	0	0	0	0	47	0	9	23	38	0	0	0	0	0	0	0	30	50	37	44	14	39	14	0	0	0	0	23	60	46	42	30	0	0	0	0	0	0	9	0	41
ASV821	0	0	0	0	0	0	0	0	0	0	0	0	0	0	0	0	0	0	0	0	20	0	0	0	48	24	30	39	37	37	15	0	0	21	28	0	0	27	48	39	9	10	0	0	36	0	0	35	28
ASV822	0	0	0	0	0	0	40	0	633	0	0	0	0	0	0	0	0	0	0	0	0	0	66	0	0	0	0	0	0	0	0	34	0	0	0	0	0	0	0	0	0	0	0	0	0	0	0	0	0
ASV823	0	0	0	0	0	0	35	0	0	0	0	0	0	0	0	0	0	0	0	25	0	0	0	35	0	0	0	0	0	24	89	0	0	0	0	53	50	0	0	0	0	200	38	37	0	62	0	62	72
ASV824	30	0	0	0	25	0	0	107	0	0	67	0	0	0	0	0	0	0	0	0	292	0	0	0	0	0	45	0	0	0	0	33	40	0	0	0	0	76	0	0	78	0	0	0	0	0	0	0	0
ASV825	0	0	0	0	0	0	16	0	27	21	0	45	43	18	51	55	20	92	0	8	0	0	23	10	17	16	7	20	10	13	0	0	0	0	0	0	6	0	8	0	0	0	0	30	51	15	0	31	20
ASV826	42	0	26	50	0	68	0	0	0	0	0	0	0	46	0	0	0	63	0	0	0	0	28	0	0	0	0	0	0	0	0	0	0	0	0	50	0	25	51	54	0	15	0	39	0	0	0	43	58
ASV827	0	0	0	28	0	0	0	0	0	0	0	0	0	0	0	0	0	0	0	0	0	0	0	0	0	0	0	0	0	0	0	0	0	0	0	0	0	0	0	0	0	0	0	153	165	58	0	0	0
ASV828	0	0	0	26	0	47	0	0	0	0	0	0	0	0	0	0	0	0	0	104	25	0	0	0	72	76	44	0	42	151	0	0	9	0	0	5	0	0	0	0	0	0	0	0	91	0	0	0	0
ASV829	0	0	0	20	0	28	24	0	18	0	0	0	70	84	92	150	144	63	11	0	27	0	0	0	0	19	0	20	0	0	0	0	0	0	0	0	0	30	16	0	0	0	0	0	0	0	0	0	0
ASV830	0	37	0	25	32	27	44	53	0	58	81	137	0	55	30	36	0	49	27	0	0	0	0	0	0	11	0	0	40	0	0	0	0	0	0	0	0	25	0	0	0	0	0	0	0	0	0	0	0
ASV831	7	0	0	0	0	0	0	27	0	48	39	34	17	20	32	33	31	23	2	9	0	7	0	23	12	0	22	0	10	11	0	0	0	0	8	0	35	0	0	0	12	12	6	28	27	29	22	38	30
ASV832	0	0	0	0	0	0	0	85	0	0	0	0	0	92	0	0	0	0	0	0	0	0	0	0	0	0	0	0	0	0	0	0	0	0	129	0	0	15	0	30	0	0	0	0	0	0	0	0	0
ASV833	0	0	0	0	0	0	0	0	11	29	0	0	66	0	0	76	0	30	0	0	0	0	0	0	0	0	0	0	18	0	0	0	0	0	0	0	39	0	0	0	0	21	29	0	53	45	0	85	77
ASV834	0	0	0	0	0	0	20	0	0	20	0	0	0	0	0	0	0	0	0	71	0	35	42	47	0	43	0	0	0	43	0	112	24	66	0	0	0	0	64	34	0	0	0	0	42	0	0	40	0
ASV835	0	0	0	0	0	0	0	0	0	0	0	0	0	0	0	0	0	0	0	0	0	0	0	0	0	0	0	0	0	0	10	0	0	0	0	0	0	0	0	0	18	48	554	0	0	0	9	0	86
ASV836	20	0	0	0	0	0	0	624	0	23	19	0	0	0	0	0	24	0	0	0	0	0	0	0	0	0	0	0	0	0	0	0	0	0	0	0	0	0	0	0	0	0	22	22	0	0	0	0	0
ASV837	0	0	0	0	0	0	0	0	0	0	0	0	0	0	0	0	0	0	0	0	0	0	0	0	0	8	0	0	0	0	58	0	0	34	219	33	0	30	0	88	0	89	33	0	0	0	42	50	46
ASV838	0	0	0	0	0	0	0	0	0	0	0	0	0	0	0	0	0	0	0	0	0	0	0	0	0	0	0	0	0	0	48	0	20	0	9	62	0	51	0	0	0	0	0	0	0	0	0	0	0
ASV839	35	19	10	16	0	28	10	0	0	17	37	0	0	19	0	0	23	0	30	0	11	18	18	0	0	0	0	23	0	0	40	18	24	17	15	33	24	22	23	24	21	0	0	0	0	0	23	0	39
ASV840	0	0	0	0	0	0	67	0	133	0	0	20	10	0	0	0	0	0	0	0	0	0	24	28	0	0	24	24	0	0	0	23	19	20	0	22	31	26	16	35	0	0	0	0	0	17	47	0	0
ASV841	0	0	0	0	0	0	0	19	0	0	0	0	0	29	0	0	26	14	28	0	0	0	0	0	0	0	0	0	0	8	137	7	0	6	44	0	0	0	0	0	0	83	0	0	0	0	15	18	0
ASV842	0	0	0	0	0	0	0	0	0	0	0	0	0	0	0	19	0	0	0	47	0	35	0	0	22	13	0	20	23	17	17	32	38	41	20	26	31	0	32	25	0	8	0	8	22	25	0	0	17
ASV843	0	0	0	0	0	0	0	0	0	0	0	0	0	0	0	0	0	0	0	38	0	43	68	54	29	64	52	78	65	68	56	0	0	0	0	71	0	0	0	0	0	0	0	0	0	0	0	0	0
ASV844	0	0	0	32	0	37	0	0	0	0	0	0	0	46	0	0	0	0	0	0	0	0	0	0	0	0	45	54	0	0	49	0	0	20	41	78	0	0	0	57	107	0	0	0	0	0	66	0	34
ASV845	0	0	0	0	0	0	33	16	13	63	0	45	85	80	147	96	130	74	0	0	0	0	0	0	0	0	0	0	0	0	0	0	0	0	0	0	0	0	0	0	0	0	0	0	0	0	0	0	0
ASV846	0	0	0	0	0	0	29	0	0	0	0	73	0	0	0	0	0	0	0	54	0	0	0	105	53	0	0	0	37	65	0	72	39	0	27	0	0	0	0	0	0	35	0	0	89	0	0	0	0
ASV847	59	47	41	27	0	30	0	39	0	0	0	0	0	0	0	0	0	0	27	0	9	0	0	136	0	0	0	19	14	0	144	0	0	0	0	28	0	0	0	0	22	0	0	0	0	0	0	0	0
ASV848	76	188	108	104	66	57	0	8	0	0	0	0	0	0	0	0	0	0	0	0	8	0	0	0	0	0	25	18	0	0	0	0	0	0	0	0	0	0	0	0	0	0	0	0	0	0	0	0	0
ASV849	0	0	0	0	0	0	0	0	0	0	0	39	0	0	59	59	0	0	0	0	0	0	0	0	0	0	0	0	56	0	0	0	0	63	0	0	0	0	53	0	0	0	31	0	105	46	0	34	54
ASV850	0	0	0	0	0	0	0	0	0	0	0	0	0	0	0	0	0	0	0	34	0	45	71	0	0	26	0	0	0	0	0	83	0	0	0	0	0	60	31	0	29	0	0	0	0	0	0	0	0
ASV851	45	53	111	17	45	31	0	0	0	0	0	0	0	0	0	0	0	0	20	0	17	0	0	9	0	15	12	27	37	8	42	0	14	17	14	35	0	0	13	22	0	0	0	0	0	0	0	0	0
ASV852	65	0	73	0	0	42	0	0	0	24	0	27	25	0	18	0	26	0	23	0	25	0	0	0	0	0	15	0	0	15	49	39	18	51	49	31	0	0	0	0	0	35	25	0	0	0	18	0	0
ASV853	47	80	30	27	90	54	0	28	0	0	34	0	0	64	0	0	0	0	0	0	0	0	0	0	0	0	0	0	0	0	0	0	0	0	0	0	0	0	0	0	106	0	0	0	0	0	146	0	0
ASV854	0	0	0	0	0	0	0	0	32	16	0	14	0	0	29	184	0	25	0	0	11	8	25	0	0	0	0	18	0	0	0	0	17	0	0	0	0	55	0	17	0	0	0	0	0	0	0	0	0
ASV855	0	0	0	0	0	0	0	0	0	17	0	0	10	0	0	0	0	0	43	0	0	18	0	0	0	25	0	0	0	0	17	32	0	26	24	0	0	7	21	0	0	16	9	32	72	43	0	38	25
ASV856	44	86	61	58	47	37	0	59	0	37	35	21	0	61	80	23	56	40	0	0	13	0	0	0	0	0	0	0	0	0	0	0	0	0	0	0	0	0	0	0	0	0	0	0	0	0	0	0	0
ASV857	0	0	0	0	0	0	0	0	0	21	0	0	0	0	0	0	0	0	0	0	0	0	94	73	0	0	0	12	26	0	0	0	0	0	0	0	0	0	0	0	0	0	58	320	93	27	0	0	0
ASV858	0	0	0	0	0	0	0	0	0	0	0	73	34	58	48	96	76	54	0	0	0	0	0	0	66	0	0	0	0	0	0	43	0	43	0	0	66	0	0	0	0	0	0	0	0	0	0	0	0
ASV859	0	0	24	0	0	11	0	0	19	0	0	33	24	24	0	0	28	21	20	23	18	19	0	0	0	0	21	0	30	24	0	39	17	18	0	12	32	26	40	0	17	28	0	0	21	24	20	17	9
ASV860	0	0	0	0	0	0	0	0	66	0	121	79	0	0	0	0	0	43	0	44	0	0	50	109	0	0	0	0	0	0	0	0	0	0	0	0	0	0	0	0	0	0	0	48	113	26	0	0	0
ASV861	0	0	0	31	0	0	48	149	68	0	17	20	0	0	36	0	18	21	13	24	20	0	0	15	0	0	9	0	0	24	0	0	8	0	0	0	0	27	0	0	0	0	15	0	16	0	0	8	0
ASV862	40	42	55	53	30	47	0	20	12	21	21	20	29	66	49	15	39	28	33	0	26	0	0	0	15	17	15	17	0	0	0	0	0	0	0	0	0	0	0	0	0	0	0	0	0	0	0	0	0
ASV863	0	0	0	0	0	0	0	0	0	0	0	0	0	0	0	0	0	0	0	0	0	0	0	0	0	0	0	0	0	0	0	47	61	24	0	0	49	44	0	0	0	0	29	0	0	0	0	60	50
ASV864	53	0	0	14	0	0	24	0	0	0	0	26	45	0	0	15	0	33	0	44	0	0	0	33	0	22	0	0	0	20	0	0	39	47	0	0	0	0	0	0	0	0	0	43	119	57	17	0	28
ASV865	0	0	18	0	0	0	0	0	0	0	0	0	22	0	0	21	0	0	0	0	0	36	0	0	34	29	0	0	34	0	40	0	35	0	0	22	40	26	43	0	0	0	0	0	0	0	18	0	0
ASV866	0	0	0	0	0	0	14	38	0	31	44	27	35	40	45	16	22	24	0	0	0	0	0	0	19	0	0	0	0	0	0	0	0	14	0	0	0	0	0	0	0	26	0	15	21	35	0	37	33
ASV867	0	0	0	0	0	0	0	0	0	12	0	0	0	0	0	0	0	0	0	0	0	34	17	47	0	0	0	0	0	9	0	0	0	0	0	0	0	0	0	0	0	0	0	0	0	0	0	0	0
ASV868	0	0	0	0	0	0	0	0	0	0	0	0	11	0	0	14	0	9	17	26	14	37	26	26	22	43	23	51	49	21	0	0	0	12	26	0	0	15	26	17	0	0	0	21	53	32	21	20	17
ASV869	0	0	0	0	0	0	0	0	0	0	0	0	0	0	0	0	0	0	0	0	0	43	0	177	0	0	0	40	0	49	0	0	0	0	0	0	0	0	0	0	0	0	0	0	0	0	0	0	0
ASV870	0	0	21	0	0	0	0	0	39	10	52	20	0	0	13	0	24	0	0	29	0	42	53	0	0	0	17	0	23	0	27	52	0	30	48	12	23	17	0	0	0	29	24	0	0	47	0	26	0
ASV871	0	0	0	0	0	0	0	0	17	33	0	37	26	9	41	26	39	32	13	10	0	9	0	13	0	20	0	0	11	15	0	0	11	38	12	0	0	0	21	0	0	0	33	33	39	57	0	0	0
ASV872	0	12	0	0	0	0	0	0	36	0	9	140	0	0	7	0	8	12	18	0	0	10	29	87	0	0	0	0	0	0	34	27	40	41	14	0	0	0	0	0	0	40	12	67	34	0	0	0	0
ASV873	0	0	0	0	0	0	0	0	0	0	0	0	0	1	0	0	0	0	0	0	0	0	0	0	0	6	11	23	18	11	0	0	6	0	0	25	0	0	66	35	0	0	0	0	0	0	33	0	0
ASV874	0	0	0	0	0	0	17	0	0	0	9	0	16	0	0	0	28	0	39	0	18	32	0	48	26	0	20	8	14	0	40	8	0	14	49	0	0	26	15	0	15	8	26	58	47	51	21	0	10
ASV875	47	0	65	0	20	17	0	18	0	56	0	50	0	0	0	0	0	0	0	0	0	85	0	0	0	0	0	0	47	0	55	0	0	0	85	0	0	0	0	0	0	0	0	83	0	82	37	0	0
ASV876	0	97	4	3	24	34	0	0	0	0	0	0	0	0	0	0	0	0	154	0	0	0	0	19	26	0	15	6	0	0	0	0	0	0	23	0	0	0	0	10	0	0	48	66	0	0	0	0	22
ASV877	0	0	0	0	0	0	0	0	0	0	0	0	0	0	0	14	0	15	0	22	0	18	46	32	0	33	0	23	27	40	0	0	0	0	0	0	0	0	14	0	0	0	0	63	61	84	0	0	0
ASV878	0	0	0	0	0	0	507	0	194	0	0	0	0	0	0	51	0	0	0	0	0	0	0	0	0	0	0	0	0	0	0	0	0	0	0	0	0	0	0	0	0	0	0	0	0	0	0	0	0
ASV879	0	0	0	0	0	0	179	521	0	0	0	0	10	22	0	0	0	8	0	0	0	0	0	0	0	0	0	0	0	0	0	0	0	0	0	0	0	0	0	0	0	0	0	0	0	0	0	0	0
ASV880	0	0	0	36	0	12	0	0	0	0	0	0	0	0	0	0	0	0	120	0	17	0	0	59	0	0	12	0	0	0	33	0	0	21	0	18	0	30	0	0	0	43	18	38	0	51	49	0	35
ASV881	0	0	0	0	0	0	0	0	27	58	0	93	32	27	46	66	42	102	0	0	29	0	0	0	0	0	28	0	32	0	0	0	0	0	0	0	0	0	0	0	0	0	50	0	0	0	0	72	55
ASV882	0	0	0	0	0	0	0	0	0	0	0	0	0	0	0	0	0	0	134	0	0	0	0	0	0	0	0	13	0	0	0	0	5	0	0	0	0	0	0	0	0	0	0	0	0	0	0	0	0
ASV883	0	0	0	0	0	0	0	0	0	0	0	0	0	0	0	0	0	18	0	0	0	0	0	0	27	31	0	0	29	0	0	66	26	0	0	0	240	120	0	145	0	0	0	0	0	0	0	31	48
ASV884	21	10	19	31	14	47	0	9	0	28	27	21	44	31	64	21	63	24	19	0	0	0	0	0	0	29	0	0	21	0	0	0	0	0	27	33	0	0	0	38	11	0	0	0	0	0	0	0	0
ASV885	0	0	0	0	0	0	0	0	0	43	0	23	0	26	31	27	0	0	43	0	13	0	0	0	54	29	29	24	0	34	20	0	14	0	0	0	0	10	35	27	0	39	37	39	0	41	15	32	35
ASV886	0	0	0	0	0	0	0	0	0	0	0	0	0	0	0	0	0	0	0	0	0	0	0	0	0	0	0	0	0	0	0	0	704	0	0	0	0	9	0	0	0	0	0	0	0	0	0	0	0
ASV887	0	0	0	0	0	0	0	0	0	0	0	0	0	0	0	0	0	0	0	547	19	0	8	0	11	43	35	0	0	56	0	0	0	30	0	0	0	0	0	0	0	0	0	0	0	0	0	0	0
ASV888	0	0	0	0	0	0	16	0	0	0	0	0	0	29	0	57	0	48	0	0	0	0	0	0	66	30	0	0	28	27	0	0	0	0	0	0	0	57	53	46	0	0	0	0	0	0	0	46	67
ASV889	0	24	27	40	30	55	0	62	0	31	0	0	0	57	33	29	25	37	0	0	10	0	0	0	0	18	36	0	0	0	0	0	0	0	0	65	0	0	18	0	25	13	0	0	0	0	43	0	30
ASV890	0	0	0	0	0	0	0	0	0	0	0	0	0	0	0	0	0	0	0	0	0	0	131	12	0	0	0	14	0	0	0	0	0	0	0	0	0	0	0	19	0	0	0	0	0	0	0	0	0
ASV891	0	0	0	0	0	0	244	0	0	0	0	0	368	0	0	0	0	0	0	0	0	0	0	0	0	0	13	0	0	0	0	0	0	0	0	0	0	12	0	0	0	0	0	0	0	0	0	0	0
ASV892	0	0	0	0	0	0	33	32	15	63	78	62	88	87	0	114	0	92	30	0	0	0	0	0	41	0	0	0	0	0	0	0	0	0	0	0	0	0	0	0	0	0	0	0	0	0	0	0	0
ASV893	0	0	0	0	0	0	0	8	0	0	0	0	0	0	24	0	14	0	0	567	0	0	0	124	0	0	0	0	0	0	0	0	0	0	0	0	0	0	0	0	0	0	0	0	0	0	0	0	0
ASV894	0	0	36	0	0	0	0	0	0	0	0	0	33	0	0	0	0	0	0	0	30	48	0	0	0	15	0	0	0	41	0	33	0	27	38	0	24	0	0	23	0	34	35	37	32	48	22	38	38
ASV895	0	27	0	0	0	0	0	0	0	0	0	0	38	25	27	0	66	28	0	0	0	0	0	0	33	0	0	0	43	0	26	0	0	0	0	34	0	0	0	30	25	0	0	0	0	0	57	0	50
ASV896	0	0	0	0	0	0	96	0	0	0	26	18	27	0	0	0	56	47	0	0	23	17	0	0	0	0	0	0	0	0	38	0	0	21	36	41	0	0	0	0	0	0	0	0	0	0	0	12	11
ASV897	55	39	36	0	37	21	0	0	0	0	0	0	0	0	0	0	0	0	0	0	0	0	0	0	20	57	54	0	0	10	37	0	0	0	0	37	0	13	0	0	40	12	0	0	0	0	54	7	16
ASV898	0	0	38	0	0	0	0	0	31	49	0	34	68	0	19	40	40	32	0	0	0	0	25	0	0	0	0	0	0	0	0	0	0	0	0	0	0	0	0	0	0	0	0	0	94	88	0	0	0
ASV899	0	0	0	0	0	0	0	0	0	20	0	0	0	0	0	44	0	0	23	37	0	174	0	0	0	0	0	0	45	33	0	0	0	0	0	0	32	0	0	0	72	0	0	0	0	0	0	0	0
ASV900	35	0	55	0	44	34	0	61	0	0	62	79	0	25	0	0	0	0	0	0	0	0	0	0	0	0	0	0	0	0	0	0	0	0	0	0	0	0	0	0	150	76	38	0	0	0	61	0	18
ASV901	20	30	74	35	44	0	0	0	0	0	0	0	0	0	0	0	0	0	0	0	0	0	0	0	0	0	0	0	0	0	0	0	0	0	9	0	0	0	0	25	0	0	0	0	0	0	0	0	0
ASV902	0	0	0	0	0	0	0	0	0	0	0	13	21	0	0	38	0	14	0	14	13	54	22	0	8	15	13	7	20	12	7	68	0	24	18	21	50	17	26	35	0	14	0	4	23	0	10	21	13
ASV903	73	51	58	43	26	41	0	37	9	10	0	0	0	40	18	18	10	30	31	0	16	0	0	16	12	11	36	0	15	0	26	0	0	0	0	26	0	0	0	0	44	0	0	0	0	0	22	0	0
ASV904	0	0	0	0	0	46	0	0	0	0	0	0	0	0	0	0	0	0	0	0	0	8	0	0	0	2	0	12	6	12	0	0	0	0	0	0	0	26	19	0	0	0	0	19	16	0	0	0	0
ASV905	0	53	34	37	61	37	0	0	0	0	0	0	0	0	0	0	0	0	0	0	37	0	0	27	17	0	0	34	42	0	0	10	0	0	19	32	0	0	0	37	0	0	0	0	0	0	40	0	0
ASV906	0	0	0	0	28	15	0	0	0	0	0	39	50	0	0	0	0	0	30	0	0	0	23	0	0	0	0	32	18	0	0	28	24	27	48	46	0	52	0	0	0	23	0	0	32	22	48	0	0
ASV907	0	0	0	0	0	0	74	0	0	0	47	94	0	0	0	0	0	0	0	0	0	0	0	0	0	0	0	0	0	0	0	33	0	45	0	0	0	113	0	0	0	0	0	0	0	0	0	51	0
ASV908	0	0	0	0	0	0	0	0	0	0	0	0	7	0	17	13	0	0	0	0	0	0	0	87	0	20	0	89	183	43	0	0	0	0	0	13	31	11	50	0	0	0	0	0	0	0	0	17	0
ASV909	0	0	0	0	0	1	0	6	0	7	0	0	11	12	21	6	17	7	5	17	12	0	0	0	67	20	33	24	33	9	0	0	0	10	8	29	0	20	7	28	18	0	18	37	0	0	42	35	0
ASV910	0	0	0	0	0	0	0	0	0	0	0	0	0	0	0	37	0	0	0	0	0	0	0	29	0	0	0	0	0	0	82	0	0	0	0	0	0	0	0	0	0	0	0	0	0	0	0	0	0
ASV911	0	0	0	0	0	0	0	0	0	0	0	0	0	0	0	0	0	0	0	0	0	0	0	0	31	0	0	0	0	16	0	0	0	0	0	0	0	0	15	0	0	0	0	101	149	0	0	0	0
ASV912	48	29	40	93	89	74	0	25	0	33	74	24	35	62	0	34	0	33	0	0	0	0	0	0	0	0	9	0	0	0	0	0	0	0	0	0	0	0	0	0	0	10	0	0	0	0	4	0	16
ASV913	0	0	0	0	0	0	19	0	14	19	0	13	77	0	59	81	71	61	0	0	0	0	0	0	33	0	0	0	0	0	0	0	12	62	0	0	0	39	0	0	0	24	19	0	0	0	0	66	60
ASV914	0	0	0	0	0	0	0	0	0	0	0	9	23	0	26	40	0	14	25	21	0	21	0	18	21	30	0	22	21	30	0	30	11	0	20	0	24	18	41	29	0	0	0	11	0	22	0	21	34
ASV915	0	17	0	0	43	34	205	0	0	105	0	47	0	0	0	0	0	0	0	0	0	25	24	26	0	22	23	40	22	0	0	0	0	0	0	37	0	0	0	0	0	0	28	0	0	16	0	0	0
ASV916	0	0	0	70	0	0	0	36	0	0	69	0	0	0	100	63	150	23	0	0	0	0	0	0	0	28	0	0	0	0	0	0	0	0	0	0	0	0	0	0	0	0	0	0	0	0	32	0	0
ASV917	0	0	0	0	0	0	0	0	0	0	0	0	0	0	0	0	10	0	0	0	0	0	0	0	28	0	24	0	18	27	0	0	0	0	24	20	0	0	18	0	0	0	0	47	24	33	0	0	12
ASV918	0	0	0	0	0	0	0	0	0	0	0	0	0	0	0	0	0	0	0	21	0	0	0	0	0	0	0	0	0	0	22	0	0	0	31	0	0	0	21	107	0	0	33	0	0	0	47	0	28
ASV919	0	0	0	0	0	0	0	0	0	0	0	0	0	0	0	0	0	0	0	0	0	28	0	0	0	0	33	0	22	0	0	0	0	0	0	27	19	65	0	0	97	59	40	0	0	0	56	26	24
ASV920	0	0	0	0	0	0	0	0	0	0	0	0	0	0	0	0	0	0	0	0	0	18	0	0	26	33	0	0	23	21	0	0	0	72	21	41	20	26	57	64	0	0	0	22	78	30	29	24	25
ASV921	0	0	0	0	0	0	0	0	0	0	0	0	0	0	0	0	0	0	0	0	0	0	0	0	0	0	0	22	0	0	71	8	0	0	36	77	0	0	0	0	25	0	0	0	0	0	0	0	0
ASV922	0	0	0	0	0	0	0	0	0	0	0	0	26	0	24	25	0	0	0	0	0	0	0	0	24	0	19	0	29	16	0	0	0	21	18	0	40	0	24	28	0	26	0	15	24	15	39	65	30
ASV923	0	54	52	0	69	84	0	0	0	0	0	0	0	0	0	0	0	0	0	0	94	0	0	0	0	0	106	0	0	0	0	0	0	0	61	0	0	0	0	0	0	0	0	0	0	0	66	0	0
ASV924	0	0	0	0	0	0	0	459	0	0	0	69	0	158	0	0	0	18	0	0	0	0	0	0	0	0	0	0	0	0	0	0	0	0	0	0	0	0	0	0	0	0	0	0	0	0	0	0	0
ASV925	0	0	0	0	0	0	0	0	0	0	0	0	0	0	0	0	0	0	0	0	0	0	0	0	0	0	0	0	0	0	0	0	499	0	0	0	0	86	0	0	0	0	0	0	0	0	0	0	0
ASV926	0	0	0	0	0	0	0	0	0	0	0	0	0	0	0	0	0	0	0	0	0	0	0	0	0	0	0	0	0	0	0	0	0	0	0	0	0	0	0	0	154	101	111	0	0	0	102	117	121
ASV927	49	90	68	163	87	122	0	0	0	0	0	0	0	0	0	0	28	0	0	0	0	0	0	0	52	0	0	0	0	0	0	0	0	0	0	0	0	0	0	0	0	0	0	0	0	0	0	0	0
ASV928	0	0	0	0	0	0	0	0	0	0	0	0	0	0	0	0	0	0	30	0	0	0	0	58	357	131	0	98	46	0	0	0	0	0	0	0	0	0	0	0	0	0	0	0	0	0	0	0	0
ASV929	0	0	30	13	26	75	0	0	9	0	9	0	30	0	27	0	15	0	0	0	0	0	14	0	0	37	36	20	0	13	39	0	59	0	0	30	0	20	0	0	0	0	0	0	0	0	15	0	0
ASV930	0	0	0	0	0	0	5	5	13	21	0	12	14	14	18	22	9	12	20	7	17	21	14	8	14	0	21	13	0	16	10	44	18	19	9	7	0	23	15	16	0	28	13	14	20	22	25	31	13
ASV931	0	0	0	0	0	0	0	0	0	0	0	0	0	0	0	0	0	0	0	0	0	36	0	0	0	0	0	0	40	0	0	99	14	40	0	0	39	42	42	0	0	0	0	0	0	39	0	70	31
ASV932	0	0	0	0	0	0	0	0	543	0	73	0	0	0	0	0	0	0	0	34	0	0	0	30	0	0	0	0	0	0	0	0	0	0	0	0	18	0	0	0	0	0	0	0	0	0	0	0	0
ASV933	0	0	0	0	0	0	0	0	0	0	0	0	0	0	0	0	0	25	0	0	0	0	0	0	14	0	26	32	23	17	30	0	0	54	43	44	26	21	37	42	0	0	0	46	26	33	37	18	21
ASV934	0	0	0	0	0	0	0	0	0	0	0	0	0	0	0	0	0	0	0	0	0	0	0	0	0	0	0	0	0	0	0	0	0	0	0	0	0	0	0	0	0	0	0	0	0	0	0	0	0
ASV935	0	0	0	0	0	0	0	15	15	28	319	0	0	0	0	0	41	0	0	0	17	31	0	0	0	0	0	0	0	0	0	8	0	0	0	0	0	0	0	9	0	0	0	0	0	0	0	0	0
ASV936	0	0	0	0	0	0	0	0	7	0	0	0	0	11	12	15	17	0	0	264	87	28	56	122	0	0	0	0	0	0	0	0	0	0	0	0	0	0	0	0	0	0	0	28	19	19	0	0	0
ASV937	0	0	0	0	0	0	0	0	0	0	0	0	0	0	0	0	0	0	0	0	0	0	0	0	0	0	0	0	0	0	64	0	0	0	0	51	0	0	0	0	0	0	0	0	0	0	0	0	0
ASV938	27	7	53	27	0	15	1	0	0	0	47	0	0	0	0	0	35	0	76	12	0	0	0	0	35	0	0	21	0	0	60	0	0	0	0	0	0	0	0	0	62	31	8	0	0	0	0	0	5
ASV939	0	0	0	0	0	0	0	0	0	0	0	23	0	0	0	18	0	16	43	34	0	30	30	16	34	39	18	43	38	73	0	16	0	29	24	16	46	0	26	16	0	13	0	15	0	0	0	18	28
ASV940	0	0	0	0	0	0	0	0	0	0	0	0	37	23	22	32	0	0	28	0	0	0	0	40	42	0	0	36	0	25	0	33	0	29	0	40	0	0	17	0	0	0	0	42	45	0	0	0	0
ASV941	49	0	47	9	0	6	0	0	0	16	0	0	0	0	0	0	0	0	0	0	33	0	0	0	0	0	29	0	9	0	92	0	0	0	23	19	0	0	0	9	37	0	0	18	0	234	15	0	0
ASV942	34	0	48	0	0	0	0	63	0	0	0	0	0	261	0	0	0	39	0	0	0	0	0	0	0	0	0	0	0	0	0	0	0	0	0	0	0	0	0	0	0	10	203	0	0	0	0	0	46
ASV943	0	0	5	20	7	28	0	0	0	0	0	0	0	0	0	0	0	0	18	6	14	17	0	8	24	0	37	17	52	28	0	6	6	23	22	39	25	15	33	35	10	0	0	6	4	8	38	30	33
ASV944	0	0	0	0	0	0	0	0	4	17	0	8	0	9	0	16	0	0	11	16	0	15	29	9	15	24	9	19	23	27	0	0	10	32	19	14	43	33	42	27	10	14	16	8	0	10	21	34	23
ASV945	75	37	126	69	46	66	0	35	0	0	38	16	21	46	0	36	0	0	27	0	51	0	0	0	0	0	0	0	0	0	0	0	0	0	0	0	0	0	0	0	0	0	0	0	0	0	0	0	0
ASV946	0	0	0	0	0	0	0	29	0	53	77	102	0	33	23	0	38	31	0	0	0	100	0	0	0	0	0	0	0	0	80	0	0	0	42	0	0	40	0	0	0	57	0	0	0	0	0	0	0
ASV947	135	0	0	26	0	20	0	53	0	7	0	0	0	39	0	15	0	12	24	36	11	0	0	0	20	0	32	22	0	10	0	0	0	0	0	0	11	0	0	0	0	0	0	0	0	0	0	0	0
ASV948	0	0	0	0	0	0	0	0	148	0	0	0	30	0	29	68	44	0	0	0	0	0	0	0	52	38	58	46	61	49	0	0	0	0	0	0	0	0	23	0	0	0	0	0	0	0	0	0	0
ASV949	0	0	0	0	0	4	0	0	0	0	0	0	0	0	0	0	0	0	0	0	0	121	0	0	0	0	35	0	34	15	0	0	0	0	0	0	0	0	0	0	53	0	0	0	0	0	109	0	0
ASV950	0	0	0	0	0	0	0	0	0	0	0	0	0	0	0	0	0	0	0	0	0	0	0	0	0	0	0	0	0	0	49	0	0	0	0	72	0	0	0	53	56	53	0	0	0	0	70	0	56
ASV951	0	0	93	61	0	0	65	0	0	0	56	0	0	0	0	44	55	0	63	0	0	0	0	6	0	0	0	0	0	0	0	50	0	0	0	0	0	0	0	0	0	32	42	41	21	27	0	0	0
ASV952	0	0	0	19	0	0	0	0	0	0	0	0	0	0	0	0	0	0	42	0	0	0	0	0	0	0	0	0	0	0	0	0	0	0	0	51	0	0	0	41	0	0	0	225	0	0	0	0	0
ASV953	0	0	0	0	0	0	0	0	0	0	0	76	77	0	0	0	0	57	0	0	0	0	0	0	0	0	0	0	0	0	0	0	0	0	0	0	0	0	96	71	0	0	0	0	0	0	0	84	66
ASV954	0	0	0	0	0	0	0	0	12	0	0	0	0	0	0	0	0	0	0	0	0	0	0	0	0	0	15	8	0	0	0	42	46	36	0	9	40	66	16	31	0	29	0	0	0	12	0	0	0
ASV955	0	0	0	0	0	0	0	0	0	0	0	0	0	0	0	29	0	0	0	0	0	0	64	0	0	0	0	0	0	0	0	0	0	0	0	0	0	0	0	0	0	0	0	83	123	121	0	0	0
ASV956	0	0	0	0	0	0	0	0	0	0	0	0	0	0	0	0	0	0	33	0	38	0	0	0	31	0	45	0	0	0	49	0	0	33	0	33	0	0	0	32	0	164	87	0	0	0	0	65	66
ASV957	108	35	87	0	51	0	63	0	0	35	166	0	0	0	0	0	0	0	45	0	0	0	0	0	0	0	0	0	0	0	0	0	0	0	0	0	0	0	0	0	0	0	0	0	0	0	0	0	0
ASV958	16	0	0	0	0	7	0	0	0	0	0	0	17	14	0	14	14	15	0	24	27	14	29	101	20	29	14	22	22	19	0	0	0	0	0	0	0	0	0	0	0	0	13	0	0	0	0	0	6
ASV959	0	0	0	0	0	0	0	0	0	4	0	114	0	0	0	0	0	12	0	0	0	0	0	0	0	0	0	0	0	0	28	0	0	0	59	14	0	0	0	19	227	0	0	0	0	0	135	0	0
ASV960	0	0	0	0	0	0	0	0	19	0	0	0	0	0	25	0	0	32	13	0	0	0	0	0	0	0	0	0	0	0	0	57	0	48	0	0	0	0	22	0	0	0	0	103	131	96	0	0	0
ASV961	0	0	0	0	0	0	0	0	0	0	0	0	58	11	0	0	27	0	0	39	0	0	0	0	29	58	26	35	0	31	0	0	0	0	97	37	0	0	0	0	0	0	37	0	0	57	0	0	0
ASV962	0	0	0	0	0	0	0	0	0	0	0	0	0	0	0	0	0	0	0	0	0	65	0	0	0	0	0	0	0	0	0	0	19	0	60	0	0	33	26	68	0	88	80	76	45	47	0	0	0
ASV963	0	29	35	32	0	37	0	0	0	0	0	0	0	0	0	0	0	0	0	14	42	31	0	0	0	43	0	0	0	0	0	0	0	33	0	0	47	39	0	70	49	20	0	0	0	0	48	0	46
ASV964	0	0	0	0	0	49	0	0	0	0	0	0	44	0	0	0	0	28	0	27	40	0	0	0	56	28	36	42	42	41	0	0	27	0	0	0	105	55	0	0	0	0	0	0	0	0	15	0	0
ASV965	0	0	0	0	0	0	0	0	0	0	0	0	0	0	0	0	0	0	0	0	0	0	0	0	0	0	60	0	0	0	0	0	26	0	0	0	117	85	0	70	58	0	0	0	0	0	94	0	10
ASV966	0	0	0	0	0	0	41	0	41	0	0	0	40	0	0	0	0	0	0	0	0	0	0	0	51	0	0	0	0	40	0	0	0	0	0	0	0	104	0	0	0	0	0	0	0	0	0	0	0
ASV967	68	34	51	40	32	38	6	8	0	0	13	0	12	18	0	0	6	0	26	0	0	8	0	0	13	0	16	12	0	0	14	0	0	0	10	14	0	0	0	0	46	30	21	4	0	0	26	7	15
ASV968	0	0	0	0	0	0	44	0	68	0	0	61	33	0	22	15	33	28	0	0	0	0	44	0	0	19	0	24	0	13	0	0	48	0	0	0	0	0	0	0	0	0	0	0	31	0	0	0	0
ASV969	0	154	84	0	85	52	0	71	0	0	74	51	0	0	0	0	0	0	0	0	0	0	0	0	0	0	0	0	0	0	0	0	0	0	0	0	0	0	0	0	0	0	0	0	0	0	0	0	0
ASV970	0	0	0	0	0	0	0	0	0	17	0	0	27	15	16	0	0	24	48	0	0	0	0	52	0	41	0	0	0	0	0	0	25	57	30	0	0	19	0	0	0	45	47	0	0	0	27	41	54
ASV971	0	0	0	0	0	0	0	0	0	0	0	0	0	0	0	0	0	0	0	0	0	0	0	0	0	0	0	0	0	0	0	0	0	0	0	0	0	0	0	0	0	0	0	0	0	0	0	0	0
ASV972	89	88	77	63	94	64	0	0	0	0	0	0	0	0	0	0	0	0	9	0	0	0	0	0	0	0	0	0	0	0	0	0	0	0	0	0	0	0	0	0	0	0	0	0	0	0	35	44	0
ASV973	0	38	20	33	128	46	0	0	0	0	26	0	0	13	38	0	42	32	0	0	12	0	0	0	34	21	39	33	0	41	0	0	0	0	0	7	0	0	25	22	0	0	0	0	0	0	0	0	0
ASV974	101	120	66	132	151	103	0	0	0	0	0	0	0	0	0	0	0	0	0	0	0	0	0	0	0	0	0	0	0	0	0	0	0	0	0	0	0	0	0	0	0	0	0	0	0	0	0	0	0
ASV975	0	0	13	17	8	47	11	0	0	0	0	0	24	0	0	0	13	0	0	0	16	14	0	0	21	22	31	20	17	19	62	0	13	0	0	0	26	23	9	28	9	0	0	0	0	0	15	0	0
ASV976	47	0	35	0	0	0	123	0	0	62	48	137	16	0	0	0	28	0	0	0	0	0	0	0	0	0	0	0	0	0	0	0	0	0	0	0	0	0	0	0	0	0	0	18	58	53	0	0	0
ASV977	0	0	0	0	0	0	0	0	0	21	0	18	50	0	48	62	0	37	0	0	13	0	0	0	49	30	44	0	0	36	0	0	0	0	44	0	0	0	0	0	0	0	0	0	0	51	0	0	0
ASV978	0	0	0	0	14	0	0	0	0	0	0	0	71	0	0	0	11	9	0	0	0	0	0	0	16	28	0	0	25	31	0	0	0	0	0	107	0	21	0	28	0	0	0	0	0	0	51	71	29
ASV979	0	0	0	0	0	0	0	0	0	0	0	0	0	0	0	0	0	0	0	0	0	9	0	0	36	0	19	21	0	58	76	0	85	0	0	0	0	35	0	0	0	0	0	0	0	0	0	0	0
ASV980	0	0	0	0	0	0	0	0	0	0	0	0	0	0	0	0	0	0	0	0	0	0	0	0	0	0	0	0	0	0	0	0	0	0	0	0	0	0	0	0	0	0	0	555	0	78	0	0	0
ASV981	0	0	0	0	0	0	0	0	0	17	0	0	24	13	31	31	41	49	0	0	5	10	0	0	17	15	0	0	15	10	0	0	0	30	38	0	0	19	14	0	0	0	0	31	0	80	11	0	0
ASV982	67	60	217	0	56	77	0	71	0	0	0	0	0	58	9	0	15	0	0	0	25	0	0	0	0	0	7	0	0	0	0	0	0	0	0	0	0	0	0	0	0	0	0	0	0	0	0	0	0
ASV983	55	136	88	87	117	87	0	93	0	0	0	0	0	0	0	0	0	0	0	0	0	0	0	0	0	0	0	0	0	0	0	0	0	0	0	0	0	0	0	0	0	0	0	0	0	0	0	0	0
ASV984	0	0	0	0	0	0	0	0	8	0	0	0	0	0	0	0	0	0	28	25	31	39	13	26	50	50	49	51	28	31	27	0	0	0	48	23	0	0	63	49	17	0	0	0	0	0	12	0	0
ASV985	40	4	6	0	10	39	0	0	0	0	0	0	0	0	0	0	0	0	12	0	10	0	0	27	12	15	14	6	0	9	0	0	0	0	0	2	0	0	0	72	14	0	0	0	0	0	18	0	1
ASV986	0	0	0	0	0	0	0	0	0	0	0	0	0	0	0	0	0	0	0	6	13	0	0	27	11	17	25	46	36	13	54	0	0	39	66	15	0	0	60	64	0	0	0	0	0	0	21	0	10
ASV987	0	29	0	0	32	35	0	34	0	0	0	0	0	29	0	0	22	0	0	0	0	0	0	0	0	0	0	0	0	0	0	0	0	0	0	0	0	0	0	36	113	0	0	0	0	0	32	0	0
ASV988	0	13	0	0	0	0	0	231	0	21	0	35	0	49	0	27	0	42	25	0	0	0	0	44	54	0	0	0	0	0	0	0	14	0	0	0	0	17	0	0	0	0	0	38	31	0	0	0	0
ASV989	0	11	10	20	33	19	0	0	0	0	0	0	0	0	0	0	0	0	0	0	0	0	0	0	0	0	0	7	0	0	5	0	0	0	0	13	42	7	0	0	0	12	0	0	0	0	0	10	34
ASV990	0	0	0	25	0	0	0	0	0	0	0	0	24	19	12	23	0	0	0	0	0	19	0	0	40	27	33	30	39	30	0	0	0	23	0	23	0	32	34	25	8	0	0	0	0	0	29	29	33
ASV991	0	0	0	0	0	0	0	0	0	0	0	0	0	0	0	0	0	0	0	77	0	0	0	34	0	78	0	69	96	70	0	0	0	0	0	0	0	0	0	0	0	0	0	0	0	0	0	0	0
ASV992	0	0	0	0	0	0	0	0	0	0	0	0	0	0	0	0	0	0	0	0	0	0	0	0	73	188	22	142	45	166	0	0	0	0	0	0	0	0	0	0	0	0	0	0	0	0	0	9	0
ASV993	0	0	0	0	0	0	0	0	0	0	0	0	0	0	0	0	0	0	0	25	0	48	0	0	0	0	0	0	0	40	0	0	0	0	0	0	0	0	0	0	0	0	0	59	107	100	0	0	0
ASV994	0	0	0	0	0	0	0	0	0	0	0	0	34	3	20	47	0	35	0	0	0	0	0	0	53	23	26	22	37	28	0	0	0	0	0	37	35	0	22	20	0	0	28	0	0	0	12	16	47
ASV995	0	0	0	0	0	0	0	0	0	0	0	0	0	0	0	0	0	0	0	0	0	0	33	0	0	0	0	0	0	0	0	0	0	0	0	0	0	0	0	0	0	0	0	0	0	0	0	0	0
ASV996	0	0	0	8	12	0	0	0	19	0	0	7	18	0	42	26	23	25	0	0	0	0	29	0	49	21	25	20	11	26	17	0	0	0	0	30	0	9	29	0	0	0	22	0	0	40	12	20	15
ASV997	0	0	0	0	0	0	0	0	33	0	37	26	41	0	0	36	28	0	0	67	0	0	0	0	0	26	0	0	35	67	0	0	0	21	0	28	0	26	40	0	0	0	26	0	0	0	0	0	0
ASV998	46	77	16	111	153	51	0	48	0	0	0	0	0	53	0	0	0	0	0	0	0	0	0	0	0	0	0	0	0	0	0	0	0	0	0	0	0	0	0	0	0	0	0	0	0	0	0	0	0
ASV999	11	0	14	5	0	0	13	0	10	36	44	86	15	0	5	17	4	10	0	31	16	19	14	26	12	20	13	18	0	15	10	17	0	0	11	8	10	13	0	0	0	0	0	12	18	0	0	0	0
ASV1000	0	0	0	0	0	0	0	0	0	0	0	0	0	0	0	0	0	0	0	0	0	0	0	0	0	0	0	0	0	0	0	0	0	0	0	0	0	0	0	0	127	0	0	0	0	0	58	0	0
ASV1001	72	0	17	22	34	50	0	0	12	51	0	20	41	51	39	30	38	52	0	0	0	0	0	0	0	0	0	0	0	0	0	0	0	0	0	55	0	0	0	0	0	0	0	0	0	0	0	0	0
ASV1002	0	0	0	11	0	34	0	0	0	0	0	0	0	32	0	30	28	0	0	18	0	0	0	0	27	0	0	0	0	19	87	0	33	0	0	48	0	28	0	0	0	0	0	0	0	0	24	0	0
ASV1003	0	0	0	0	0	0	0	0	253	0	0	0	31	8	0	0	25	71	0	69	0	0	22	91	0	0	0	0	28	22	0	0	0	0	0	0	0	0	0	0	0	0	0	0	0	0	0	0	0
ASV1004	0	0	0	0	0	0	0	0	0	0	0	0	0	0	0	0	0	0	0	0	0	55	0	0	0	0	0	0	0	0	0	0	7	0	0	0	0	14	0	0	0	0	0	67	87	138	0	28	26
ASV1005	0	0	0	0	34	51	16	47	7	0	0	0	76	25	36	0	29	0	0	0	0	0	0	0	30	12	0	0	56	31	0	0	0	0	0	28	0	0	0	0	0	0	0	0	0	10	0	0	31
ASV1006	72	37	0	57	0	0	0	0	92	0	0	41	0	31	0	67	0	249	0	0	0	0	0	0	0	0	0	0	0	0	0	0	0	0	0	0	0	0	0	0	0	0	0	0	0	0	0	0	0
ASV1007	0	68	0	55	0	74	0	66	0	0	0	0	0	56	123	0	152	0	0	0	0	0	0	0	0	0	0	0	0	0	0	0	0	0	0	61	0	0	0	0	0	0	0	0	0	0	0	0	0
ASV1008	0	0	0	0	0	0	10	0	23	22	0	18	0	8	42	36	27	53	0	0	0	7	11	0	11	6	10	14	6	0	15	0	0	16	0	0	0	0	8	13	0	0	0	20	31	50	0	14	9
ASV1009	0	0	0	0	0	0	0	0	0	0	0	0	0	0	24	23	0	0	0	0	0	26	16	0	0	35	54	41	0	27	31	0	0	15	0	42	0	16	23	32	21	0	0	0	0	0	33	32	28
ASV1010	0	0	0	0	0	0	0	0	0	0	0	0	0	0	0	0	0	0	0	0	0	0	0	0	0	0	0	0	0	0	0	0	0	0	0	0	0	0	0	0	0	0	0	0	0	0	0	0	0
ASV1011	0	0	0	0	0	0	3	3	0	19	3	14	8	8	9	22	11	13	1	0	1	5	0	0	5	10	8	11	5	0	15	0	0	0	12	9	0	0	0	4	2	0	0	88	93	89	1	0	0
ASV1012	0	15	1	23	28	2	14	0	9	28	0	2	2	20	11	15	18	26	16	26	0	18	46	4	18	14	0	21	13	32	5	4	0	4	2	4	6	15	7	1	3	3	31	3	5	0	7	6	10
ASV1013	0	0	27	8	0	0	0	37	0	0	0	0	0	31	0	0	0	0	0	0	0	0	0	0	0	0	0	0	0	0	71	0	0	0	0	25	0	0	0	0	88	73	21	0	0	0	44	0	0
ASV1014	0	0	0	0	0	0	0	0	0	0	0	0	0	0	0	16	0	0	0	20	0	0	58	68	0	17	0	28	0	0	0	11	0	0	0	0	12	0	0	0	0	0	0	68	192	29	0	0	0
ASV1015	0	0	0	0	0	0	0	0	0	0	0	0	0	0	0	0	0	0	0	0	0	0	0	0	0	0	0	7	0	0	0	0	0	0	0	0	0	0	0	0	442	0	0	0	0	0	33	0	0
ASV1016	0	0	0	0	0	0	0	0	0	0	0	0	0	0	0	0	0	0	0	0	0	0	0	0	0	0	0	0	0	0	27	0	0	0	0	0	0	0	0	0	0	0	0	0	0	0	0	0	0
ASV1017	0	0	0	0	0	13	0	0	0	0	0	0	0	0	0	0	0	0	0	24	0	0	15	0	0	0	0	26	15	18	15	0	0	0	0	0	0	0	0	0	0	0	0	0	0	0	0	0	0
ASV1018	0	0	0	0	0	0	0	0	0	0	0	0	0	0	0	0	0	0	0	16	0	25	30	0	0	15	0	6	0	19	0	0	0	25	0	0	0	0	30	0	0	19	16	66	90	110	0	0	0
ASV1019	0	0	0	0	0	0	41	0	0	0	0	0	45	0	0	0	0	0	48	42	45	0	0	0	0	0	90	0	62	0	0	0	0	0	0	0	0	60	87	0	0	0	0	0	0	0	0	0	0
ASV1020	0	0	0	0	0	0	0	0	0	48	0	0	27	0	0	25	0	0	0	0	0	0	0	0	0	0	0	0	42	0	0	0	0	0	0	0	0	0	0	0	0	0	0	82	84	58	0	0	35
ASV1021	0	0	0	5	0	0	0	0	0	0	0	0	16	0	0	0	0	0	0	0	6	0	0	7	49	32	25	34	12	22	0	0	0	27	0	42	29	18	39	27	0	12	0	0	13	6	0	28	35
ASV1022	0	0	0	0	0	0	0	0	0	0	0	0	0	48	0	0	0	0	0	0	0	0	0	0	0	0	81	0	0	0	0	0	0	0	0	0	0	0	0	49	74	0	0	0	0	0	156	0	0
ASV1023	0	0	0	0	0	0	0	50	0	0	72	0	12	64	118	0	80	21	0	0	0	0	0	0	0	48	0	0	0	0	0	0	0	22	62	0	0	0	28	65	0	0	0	0	0	0	0	0	0
ASV1024	0	0	0	0	0	0	0	0	0	0	0	0	0	0	0	0	0	0	0	0	0	13	41	75	0	48	0	140	29	0	0	0	0	0	0	0	0	0	0	0	0	0	0	40	0	0	19	0	0
ASV1025	0	0	0	16	0	13	5	0	0	0	0	0	12	0	0	20	0	0	14	0	0	12	14	0	24	0	23	0	25	19	0	0	0	0	23	0	16	15	0	0	0	0	0	16	0	16	13	21	13
ASV1026	112	163	88	0	0	0	0	0	0	0	0	48	0	0	0	0	0	0	0	0	71	0	0	0	0	0	0	0	0	0	0	0	0	0	0	0	0	0	0	0	0	58	0	95	0	0	0	0	0
ASV1027	0	0	0	0	0	0	0	0	0	0	0	0	0	0	0	0	0	0	0	0	0	0	0	0	0	0	0	0	0	0	0	0	0	0	0	0	0	0	0	0	0	0	0	0	0	0	0	0	0
ASV1028	84	125	77	80	112	100	0	0	0	0	0	0	0	31	0	0	0	0	0	0	0	0	0	19	0	0	0	0	0	0	0	0	0	0	0	0	0	0	0	0	0	0	0	0	0	0	0	0	0
ASV1029	34	76	0	0	51	0	0	0	0	33	54	0	0	0	0	0	34	13	0	0	0	0	0	0	0	0	0	0	0	0	0	0	0	0	0	0	0	0	0	0	75	0	0	0	0	0	0	0	0
ASV1030	0	19	0	0	0	0	15	62	44	0	0	0	22	0	35	31	0	55	11	0	0	0	0	0	0	0	0	0	0	0	80	0	0	0	109	0	0	0	0	0	0	0	0	0	0	0	0	0	0
ASV1031	0	0	0	0	0	0	0	0	0	0	0	0	0	0	0	0	0	0	0	0	0	0	0	0	0	0	0	0	0	0	0	0	0	0	0	0	0	0	0	0	0	0	0	135	108	41	0	0	0
ASV1032	13	14	28	12	15	14	0	12	0	29	19	0	5	26	2	5	8	0	0	3	8	0	0	0	0	10	11	6	13	3	13	12	0	0	15	13	12	10	0	16	36	15	9	0	0	0	22	14	13
ASV1033	0	0	0	0	0	0	0	0	0	349	0	0	0	0	0	53	0	39	0	0	0	6	18	0	7	24	0	0	0	4	0	0	1	0	10	0	0	0	0	0	0	0	0	0	0	0	0	0	0
ASV1034	0	203	0	0	126	0	0	89	0	0	0	53	0	0	0	0	0	24	0	0	0	0	0	0	0	0	0	0	0	0	0	0	0	0	0	0	0	0	0	0	0	0	0	0	0	21	0	55	0
ASV1035	0	0	15	0	0	11	0	0	0	0	0	0	0	0	26	0	18	5	0	0	20	8	0	64	10	45	56	30	18	29	56	32	0	0	0	19	13	8	13	0	0	0	0	0	0	0	17	13	0
ASV1036	0	0	7	0	0	0	0	0	0	0	0	0	0	0	0	0	0	0	0	18	3	15	20	0	16	14	0	0	0	26	10	22	54	47	0	23	36	42	21	21	0	0	0	0	0	0	0	0	0
ASV1037	0	0	0	0	0	0	32	0	25	64	0	34	105	0	79	106	50	82	0	0	0	0	0	0	0	0	0	0	0	0	0	0	0	0	0	0	0	0	0	0	0	0	0	0	0	50	0	0	0
ASV1038	0	0	0	0	0	0	0	0	0	0	0	0	0	0	0	0	0	0	0	0	0	0	0	0	17	19	25	0	0	0	22	61	39	18	0	14	38	24	0	0	0	50	55	0	0	0	13	26	21
ASV1039	0	0	0	0	0	0	0	0	13	21	0	30	19	0	19	31	9	15	0	6	0	0	0	15	24	13	17	0	15	30	0	12	12	0	0	22	30	19	0	0	0	0	40	15	14	16	6	32	35
ASV1040	0	0	0	0	0	0	0	0	0	36	385	109	0	0	0	0	56	0	0	0	0	0	0	0	0	0	0	0	0	0	0	0	0	0	0	0	0	0	0	0	0	0	0	0	0	0	0	0	0
ASV1041	0	0	0	0	0	0	0	0	0	0	0	0	0	0	0	0	0	0	0	12	0	0	0	0	0	0	0	0	0	0	40	21	68	94	31	39	0	93	83	60	0	0	0	0	0	0	0	0	0
ASV1042	0	0	0	0	0	0	0	0	0	0	0	0	0	0	0	0	0	0	0	0	60	0	0	0	0	0	0	0	0	0	0	0	52	90	0	0	50	91	0	0	0	0	0	0	0	0	0	0	0
ASV1043	0	0	0	11	0	0	9	0	16	21	11	0	12	0	0	8	0	10	21	17	0	24	22	12	0	15	0	10	0	0	0	52	14	47	24	0	31	31	30	21	0	0	26	0	12	9	0	0	0
ASV1044	0	0	0	0	0	0	0	0	38	122	48	110	0	41	78	34	50	27	0	0	0	41	0	0	0	0	0	0	0	0	0	0	29	0	0	0	0	0	0	0	0	8	0	0	0	0	0	0	0
ASV1045	0	0	0	10	0	36	0	0	0	0	0	7	23	17	38	27	24	27	0	0	0	0	0	0	0	0	0	0	0	0	0	0	0	0	0	25	21	51	94	0	0	0	0	0	0	0	33	30	0
ASV1046	0	17	0	55	16	39	0	0	0	0	0	0	17	29	31	19	25	36	22	0	37	24	0	0	21	0	52	13	0	0	15	0	0	0	0	11	0	0	0	0	0	37	21	0	0	0	30	14	18
ASV1047	0	0	0	0	0	0	0	160	25	11	30	0	0	0	0	0	17	0	0	0	0	0	0	0	0	0	0	0	0	0	0	0	0	0	0	0	0	10	0	25	0	153	102	0	0	0	0	25	24
ASV1048	92	49	51	95	51	64	39	0	0	0	59	0	0	0	0	0	0	0	0	0	0	0	0	0	0	0	0	0	0	0	0	0	0	0	0	34	0	0	0	0	0	0	0	0	0	0	0	0	0
ASV1049	0	25	0	0	0	0	0	0	0	0	0	0	0	15	11	0	0	0	13	17	29	0	0	0	0	0	0	0	0	0	38	59	29	79	26	10	18	23	31	0	0	27	20	0	24	42	21	0	0
ASV1050	0	20	38	15	295	256	0	0	0	0	0	0	0	0	0	0	0	0	0	0	0	0	0	0	0	0	0	0	0	0	0	0	0	0	0	0	0	0	0	0	0	0	0	0	0	0	0	0	0
ASV1051	0	0	0	0	10	15	0	0	9	4	0	11	7	0	0	14	16	14	9	11	5	0	0	0	20	15	9	19	21	20	21	0	36	0	18	16	0	35	29	12	0	26	10	5	11	0	17	31	58
ASV1052	0	0	0	15	0	0	0	0	0	0	0	0	0	0	0	0	18	0	7	8	5	12	27	0	18	13	35	28	25	25	0	0	0	0	15	21	60	0	37	46	29	18	14	1	3	1	34	9	5
ASV1053	0	0	0	0	0	0	0	0	0	0	0	0	34	0	0	0	0	0	21	0	0	0	0	19	0	0	30	0	0	12	0	0	11	0	0	57	35	15	0	20	0	28	0	0	0	0	0	0	47
ASV1054	35	0	33	0	0	0	0	0	0	0	0	0	0	0	0	0	0	0	0	0	15	0	0	0	0	0	0	0	0	0	36	0	0	0	0	0	0	0	0	0	243	17	0	0	0	138	33	0	0
ASV1055	0	0	0	0	0	0	0	0	0	0	0	0	0	0	0	0	0	0	0	0	0	0	0	0	0	0	0	0	14	0	0	40	15	0	0	0	81	57	0	0	0	47	31	0	0	0	0	81	88
ASV1056	0	0	0	18	11	0	0	48	0	23	0	0	31	43	42	19	40	33	22	0	18	18	0	0	31	17	0	0	0	19	21	0	0	0	0	26	0	0	15	27	0	0	0	0	0	23	0	15	0
ASV1057	0	0	0	0	0	0	0	0	33	0	0	0	39	0	0	0	0	0	0	0	9	0	0	0	35	0	20	31	0	60	21	0	20	31	0	34	30	45	0	26	0	15	0	0	0	0	0	0	0
ASV1058	0	0	0	0	0	0	0	0	0	0	0	0	0	0	0	0	0	0	0	0	0	0	0	0	0	9	0	0	0	0	0	0	0	0	0	0	0	0	0	0	0	0	0	0	0	0	0	0	0
ASV1059	0	0	0	0	27	0	0	0	10	18	18	0	18	46	13	0	28	0	0	0	42	0	0	0	0	0	0	14	0	0	0	0	0	0	0	0	0	0	10	19	24	0	0	0	0	0	12	0	0
ASV1060	0	0	0	0	0	0	0	0	0	19	0	60	13	0	22	41	0	30	15	16	0	22	17	13	0	0	0	0	18	0	15	0	0	0	12	0	31	0	0	0	0	0	0	25	21	64	9	0	27
ASV1061	0	0	0	0	0	0	0	0	0	28	0	0	0	0	0	0	0	0	0	0	0	12	0	0	12	0	31	0	0	28	18	0	0	25	0	0	44	0	40	0	0	24	0	53	18	29	41	51	40
ASV1062	0	0	0	0	0	11	0	0	23	0	0	10	0	0	38	17	39	28	0	0	0	0	0	0	0	21	0	0	0	0	0	55	25	42	17	0	0	0	0	0	0	49	26	15	0	18	29	47	0
ASV1063	32	52	50	29	56	53	0	0	0	0	0	20	0	42	17	18	35	26	28	0	19	0	0	15	18	0	0	0	0	0	0	0	0	0	0	41	0	0	0	0	0	0	0	0	0	0	0	3	0
ASV1064	26	0	0	13	0	0	0	0	40	0	10	9	21	21	0	0	0	14	0	28	20	39	24	0	0	40	0	24	0	0	25	4	11	0	0	0	35	21	0	0	0	0	0	37	0	19	0	0	0
ASV1065	21	15	29	20	0	0	28	0	23	33	65	0	91	0	69	0	0	47	19	0	0	0	0	0	18	0	0	0	0	0	30	0	0	0	0	0	0	0	0	0	0	17	17	0	0	23	0	0	17
ASV1066	0	0	0	0	0	0	0	0	0	40	0	0	0	0	0	0	0	0	0	59	0	0	0	0	0	0	0	0	0	0	0	0	0	0	26	62	183	0	100	55	0	0	0	0	0	0	0	0	0
ASV1067	0	0	0	0	0	0	0	0	0	0	0	0	0	0	0	0	0	0	0	0	0	0	0	0	0	0	0	0	0	0	0	0	0	0	21	0	0	0	61	0	0	212	59	0	0	0	0	98	27
ASV1068	46	70	17	112	126	68	0	17	5	0	44	0	9	12	35	0	36	0	0	0	0	0	0	0	0	0	0	0	0	0	0	0	0	0	0	9	0	0	0	0	0	0	0	0	0	0	0	0	0
ASV1069	0	61	39	74	76	75	0	56	0	15	0	0	0	40	0	0	28	0	0	0	0	0	0	0	0	29	51	20	0	0	0	0	0	0	0	16	0	0	0	27	0	0	0	0	0	0	0	0	0
ASV1070	49	0	62	18	0	40	0	0	0	0	0	0	0	0	0	0	0	0	0	0	0	0	0	0	17	36	11	28	0	0	16	44	0	70	0	17	41	14	36	17	60	14	0	0	0	18	0	0	0
ASV1071	0	0	0	0	0	0	0	0	0	0	0	0	0	0	0	0	0	0	0	0	0	0	0	0	0	32	74	0	0	0	0	47	65	0	0	0	55	92	0	0	0	0	37	44	0	0	0	71	42
ASV1072	0	0	0	0	8	0	0	0	0	0	0	0	0	0	0	0	0	0	0	22	35	45	0	21	32	38	21	30	21	17	46	0	0	37	27	44	0	22	39	40	0	15	0	16	0	0	0	0	0
ASV1073	0	0	0	0	0	0	0	0	0	0	0	0	0	0	0	0	0	0	0	0	0	0	0	0	0	0	0	0	0	0	0	48	0	0	0	0	0	0	0	0	0	0	0	0	0	0	0	0	0
ASV1074	0	0	0	53	48	0	14	0	0	0	0	0	56	0	0	36	46	0	0	0	0	0	0	0	14	0	0	0	48	47	0	0	0	0	22	0	0	0	0	40	0	0	0	0	0	0	0	0	0
ASV1075	0	0	0	0	0	0	0	0	0	0	0	0	0	0	0	26	0	0	0	41	0	0	0	0	0	24	0	26	0	37	0	17	0	0	0	0	30	41	45	0	0	0	0	0	0	0	0	0	0
ASV1076	0	0	23	0	0	0	0	0	0	0	0	16	0	0	0	0	0	0	15	17	0	23	0	0	0	15	28	0	0	0	49	35	49	18	34	0	0	42	22	0	30	38	32	0	0	0	0	22	17
ASV1077	0	0	0	0	0	0	8	0	17	0	0	15	34	0	0	21	9	11	9	23	5	38	0	29	41	50	45	51	47	63	9	0	0	0	0	0	0	0	0	6	0	0	0	0	0	0	0	9	0
ASV1078	28	21	74	17	29	0	0	7	0	0	0	0	0	8	0	12	5	0	0	0	374	0	0	0	0	0	18	0	0	0	0	0	0	0	0	0	0	0	0	0	0	0	0	0	0	0	0	0	0
ASV1079	0	0	0	0	27	14	21	0	0	0	0	0	27	0	0	0	0	0	0	0	0	50	0	14	14	33	53	16	0	27	0	0	0	0	0	44	0	0	0	0	0	56	24	0	0	0	43	22	20
ASV1080	0	0	0	0	0	0	32	4	20	33	41	21	41	12	24	16	32	19	15	10	11	22	11	0	0	0	0	0	0	0	17	23	0	19	11	0	0	0	0	12	13	25	18	12	19	11	0	0	16
ASV1081	17	0	0	0	0	0	0	0	3	7	0	8	0	5	0	0	0	0	0	0	0	21	0	19	0	0	0	27	32	0	0	12	9	86	51	52	28	0	0	0	35	9	16	0	0	0	41	24	15
ASV1082	0	0	0	0	0	0	0	0	0	0	0	0	0	0	0	0	5	0	18	66	0	24	13	0	21	17	8	0	0	31	0	25	0	64	11	0	13	0	36	18	0	0	24	24	52	18	0	15	22
ASV1083	0	0	0	0	0	0	0	0	0	0	0	0	0	0	0	13	0	0	0	13	0	0	42	0	109	170	23	48	31	95	0	0	0	0	0	0	0	0	36	0	0	0	0	0	0	0	0	0	0
ASV1084	0	0	0	0	0	0	0	0	0	0	0	0	0	0	0	0	0	0	0	0	0	0	15	0	0	0	0	0	0	0	0	0	0	0	0	18	55	37	29	40	0	22	0	0	0	0	26	64	39
ASV1085	23	14	14	0	0	7	0	0	0	0	0	0	23	0	0	0	0	0	8	13	0	15	12	0	7	9	0	0	14	0	11	25	15	21	13	27	20	32	45	14	0	10	0	0	0	0	6	22	20
ASV1086	0	0	0	0	0	0	0	0	0	0	0	0	0	0	0	0	0	0	0	0	0	32	18	0	16	12	0	25	26	36	0	0	9	15	26	11	0	27	47	52	0	0	0	33	17	29	0	11	9
ASV1087	0	0	0	0	0	0	0	0	0	0	0	0	0	0	0	0	0	0	19	19	0	0	0	0	0	0	0	0	0	65	0	0	0	42	29	0	0	47	0	62	0	0	0	37	61	21	0	43	0
ASV1088	0	0	0	0	0	0	13	0	0	0	0	0	0	0	43	0	38	0	0	13	0	17	0	0	35	0	0	0	0	22	0	22	0	0	0	0	0	32	24	23	0	0	0	53	54	0	22	0	0
ASV1089	0	0	0	0	0	0	0	0	0	0	0	0	0	0	0	0	0	0	0	16	0	24	0	0	0	0	13	15	15	24	29	0	0	129	47	29	0	13	40	0	0	7	11	15	0	34	13	0	0
ASV1090	0	8	5	0	4	0	2	0	0	0	0	0	0	0	0	0	0	0	0	0	0	10	0	8	12	5	10	11	39	13	0	11	2	0	6	24	70	29	9	12	26	10	10	0	0	0	36	57	91
ASV1091	0	0	55	0	79	0	0	0	0	0	0	0	0	0	0	0	0	0	0	42	0	0	0	0	0	0	65	0	0	0	0	0	0	0	0	0	0	78	0	0	0	40	0	0	30	0	52	0	0
ASV1092	23	0	0	0	0	0	0	0	0	0	0	0	0	0	0	0	0	0	0	0	0	0	0	0	0	0	0	0	0	0	0	0	0	0	0	0	0	0	0	0	0	0	0	80	117	86	0	0	0
ASV1093	0	0	27	0	0	42	0	0	0	0	0	0	0	18	0	0	0	0	0	0	0	0	0	0	0	0	0	0	45	0	57	0	0	57	0	59	0	46	27	0	47	0	0	0	0	0	56	0	0
ASV1094	0	0	0	0	0	0	14	20	11	68	38	27	0	79	47	25	56	53	30	0	0	0	0	34	0	0	0	0	0	0	0	0	0	0	0	26	0	0	0	0	24	0	20	0	0	0	0	0	16
ASV1095	0	0	0	0	0	0	0	0	0	13	9	0	32	14	26	27	40	26	0	0	0	0	0	0	0	0	0	0	22	0	0	0	0	13	0	0	0	0	19	0	34	13	9	36	28	0	55	25	42
ASV1096	0	0	0	0	0	0	0	0	8	0	0	0	0	0	22	8	22	14	0	0	0	0	0	0	9	0	0	0	0	0	0	0	0	0	0	52	0	0	0	29	0	0	9	0	0	0	15	20	0
ASV1097	15	0	38	21	0	0	0	0	0	0	0	0	0	0	0	0	0	0	0	0	0	27	0	0	0	0	0	0	0	0	0	81	32	61	38	0	23	22	0	0	0	0	0	0	0	0	0	0	0
ASV1098	0	0	22	64	0	115	0	0	0	11	0	0	0	21	35	30	22	23	0	0	0	0	0	0	0	0	0	0	0	0	0	31	0	0	0	19	16	19	0	0	0	0	0	0	0	0	0	22	0
ASV1099	0	0	0	0	0	0	0	44	8	18	0	0	0	51	0	19	21	17	0	15	0	0	0	0	0	0	0	0	32	0	0	0	0	0	22	0	30	14	26	0	0	0	0	0	0	0	0	0	0
ASV1100	0	0	0	0	0	0	0	0	0	0	0	0	0	0	0	0	0	0	0	11	0	0	0	11	152	96	68	82	93	89	0	0	0	0	0	0	0	0	0	0	0	0	0	0	0	0	0	0	0
ASV1101	0	0	0	0	0	0	0	0	0	40	0	0	0	0	0	0	0	0	0	0	0	0	89	0	0	15	0	0	0	0	0	0	169	0	0	0	0	0	0	0	0	0	0	0	0	0	0	0	0
ASV1102	0	0	0	0	0	0	0	0	0	0	0	0	0	0	0	0	0	0	0	29	235	0	0	0	0	0	79	0	0	0	13	0	0	0	30	0	0	0	0	0	0	5	0	0	0	0	0	0	0
ASV1103	0	0	0	0	0	0	0	0	0	0	0	0	0	0	0	0	0	0	0	0	0	11	0	0	15	0	0	0	0	0	0	7	0	0	0	22	38	51	18	56	57	0	0	0	0	0	52	42	49
ASV1104	68	65	94	34	73	53	0	39	0	0	23	12	0	0	0	0	26	31	37	0	0	0	0	0	0	19	0	0	0	0	0	0	0	0	0	0	0	0	0	0	0	0	0	0	0	0	0	0	0
ASV1105	0	0	0	0	0	0	0	0	0	35	15	35	45	43	37	55	42	62	29	0	0	0	0	0	19	16	0	0	4	11	0	0	0	9	0	21	0	0	0	0	20	0	0	0	0	0	27	26	28
ASV1106	0	0	0	0	0	0	0	0	0	0	0	0	0	0	0	0	0	0	0	0	0	11	0	0	0	0	0	7	19	0	19	0	0	21	30	21	39	58	31	0	9	0	0	0	0	0	23	33	52
ASV1107	0	0	0	0	0	0	0	0	0	0	0	0	0	0	0	0	0	0	0	0	0	0	0	0	0	51	0	50	29	29	0	0	0	0	0	54	0	0	36	71	0	0	0	0	0	37	0	0	0
ASV1108	0	17	15	73	41	34	0	0	0	0	0	0	0	0	0	0	0	0	0	0	0	0	0	0	0	0	0	0	0	0	0	0	0	0	0	0	0	0	0	0	0	0	0	0	0	0	0	0	0
ASV1109	0	0	0	0	0	0	97	0	8	0	25	106	45	0	0	0	0	20	0	0	41	0	0	0	0	0	0	23	0	0	0	0	0	12	0	0	0	0	0	0	0	0	0	48	102	10	0	18	0
ASV1110	0	0	0	0	0	0	0	0	0	0	0	0	0	0	0	0	0	0	0	0	0	0	73	93	0	0	0	0	0	0	0	44	0	0	0	0	0	0	0	0	0	0	0	72	130	92	0	0	0
ASV1111	0	0	0	0	0	0	0	0	0	0	0	0	0	0	0	0	0	0	0	0	0	0	0	37	36	36	39	48	29	35	0	26	23	42	0	0	27	30	0	0	0	19	23	20	22	0	0	0	6
ASV1112	0	0	0	0	0	0	35	4	12	36	98	0	118	22	85	30	118	14	0	0	0	0	0	0	0	0	0	0	0	0	0	0	0	0	0	0	0	0	0	0	0	0	0	0	0	0	0	0	0
ASV1113	0	0	0	0	0	0	7	0	0	0	0	0	22	0	13	13	0	10	0	0	0	21	0	0	27	18	12	0	0	15	9	0	8	23	10	19	21	46	26	30	0	0	0	0	0	0	0	16	30
ASV1114	0	0	0	0	0	0	0	0	25	18	0	16	0	8	0	33	13	0	0	11	0	21	23	0	0	0	10	0	0	0	9	46	35	0	17	0	36	48	0	10	11	26	9	0	0	0	7	22	0
ASV1115	0	0	0	0	0	0	0	0	0	0	12	16	39	0	0	46	0	38	0	0	0	0	34	0	0	24	0	0	0	0	0	0	0	0	0	0	0	15	0	0	0	0	0	0	73	0	0	40	36
ASV1116	21	15	30	17	17	0	0	16	0	31	30	0	0	16	18	12	0	0	0	0	18	0	0	0	0	0	0	0	0	0	0	54	10	25	0	0	0	0	0	27	51	29	18	0	0	0	0	16	15
ASV1117	0	0	0	34	19	35	0	0	0	0	0	0	5	0	0	17	7	12	0	0	16	5	6	0	37	31	32	19	27	0	30	0	0	0	0	30	0	31	25	34	17	0	12	0	0	0	4	29	3
ASV1118	0	0	0	0	0	0	0	0	0	0	0	0	0	0	0	0	0	0	0	0	0	0	26	0	0	0	0	0	42	0	0	0	0	0	32	0	0	0	0	0	49	44	0	0	0	0	44	35	0
ASV1119	0	0	0	0	0	0	0	0	0	0	0	0	0	0	0	0	0	0	0	0	0	0	0	0	0	0	0	0	0	0	32	0	0	0	0	75	47	12	0	0	40	0	0	0	0	0	44	0	0
ASV1120	0	0	0	0	30	53	0	0	0	0	0	0	0	0	0	0	81	0	0	0	23	22	0	0	0	0	0	0	0	0	0	0	0	39	0	51	0	0	0	0	0	0	50	27	28	55	43	0	0
ASV1121	0	0	0	0	0	0	0	0	0	0	0	0	27	16	10	45	6	53	0	34	0	0	0	0	0	27	0	0	0	0	0	0	0	49	101	0	0	0	64	98	0	0	0	0	0	0	0	0	0
ASV1122	0	0	0	0	0	0	0	0	0	0	0	0	0	0	0	0	0	0	0	0	0	0	0	0	0	0	0	0	0	0	0	0	0	0	0	0	0	0	0	0	0	0	0	0	0	0	0	0	0
ASV1123	0	0	55	0	0	0	0	0	0	269	0	0	0	0	0	0	0	0	0	0	50	0	0	0	0	0	0	0	0	0	0	0	0	0	0	0	0	0	0	0	0	0	0	41	0	104	0	0	0
ASV1124	0	0	0	31	53	71	0	0	0	0	0	13	0	0	0	0	0	0	0	0	7	0	0	0	0	0	74	31	0	39	0	0	0	0	0	0	0	0	0	0	0	0	0	0	0	0	69	52	34
ASV1125	0	51	0	0	56	0	0	0	0	0	0	0	0	0	0	0	0	0	0	0	0	20	0	0	102	0	40	117	112	53	0	0	0	0	0	25	0	0	0	0	0	0	0	0	0	0	0	0	0
ASV1126	0	20	16	0	21	42	0	40	0	0	0	0	0	12	0	0	0	0	0	0	0	95	0	19	50	0	81	50	50	0	0	0	0	0	0	0	0	0	0	28	0	0	0	0	0	0	30	0	0
ASV1127	0	0	0	0	0	0	0	0	0	0	0	0	0	28	0	0	0	0	0	0	0	0	0	0	0	0	0	0	0	0	0	0	0	0	81	14	0	0	0	296	0	0	0	0	0	0	0	0	0
ASV1128	22	0	0	0	0	0	0	0	39	30	0	61	13	0	70	62	62	85	0	0	0	0	0	0	5	3	3	0	0	4	0	0	0	0	0	0	0	0	0	0	0	0	0	23	2	10	0	0	0
ASV1129	15	57	37	0	41	16	9	79	0	26	24	108	17	82	0	0	0	21	0	0	0	0	0	0	0	0	0	0	0	0	0	0	0	0	0	0	0	0	0	0	0	0	0	0	0	0	0	0	0
ASV1130	0	0	0	0	5	0	9	0	0	15	0	36	52	18	46	42	58	67	0	0	0	16	0	6	13	0	0	0	0	14	0	0	0	0	0	0	0	15	19	20	0	0	0	0	0	0	0	0	0
ASV1131	0	0	0	0	0	0	0	0	0	18	0	0	0	0	0	0	0	0	0	303	0	0	0	181	0	25	0	0	33	0	0	0	0	0	0	0	0	0	0	0	0	0	0	0	0	0	0	0	0
ASV1132	0	0	0	17	0	0	0	0	0	0	33	0	0	0	0	0	10	12	0	0	0	19	0	0	0	0	35	0	18	0	0	0	0	0	0	0	20	40	15	26	21	0	4	0	0	0	0	0	0
ASV1133	0	0	0	0	0	0	0	0	0	0	19	0	0	0	0	78	0	0	0	38	0	0	93	0	0	0	0	35	0	0	0	0	0	0	0	0	0	0	0	0	0	0	0	0	0	0	0	0	0
ASV1134	0	0	0	0	0	0	0	169	0	0	0	0	109	116	67	0	70	41	0	0	0	0	0	0	0	0	0	0	0	0	0	0	0	0	0	0	0	0	0	0	0	0	0	0	0	0	0	0	0
ASV1135	0	0	0	0	0	0	0	0	0	0	0	0	0	0	0	0	0	0	10	21	0	17	18	21	13	20	0	14	10	17	9	0	11	26	30	13	21	14	24	25	0	31	16	38	20	57	0	26	26
ASV1136	23	0	0	0	0	0	0	0	0	0	42	91	0	0	0	0	0	0	0	0	24	0	19	0	0	0	0	0	0	0	0	53	51	0	0	0	17	0	0	0	0	0	0	0	0	50	0	0	0
ASV1137	0	0	0	49	48	0	12	0	0	33	48	14	27	41	46	29	29	47	68	0	27	0	0	0	27	0	32	0	0	0	0	0	0	0	0	0	0	0	0	0	0	0	0	0	0	0	0	0	0
ASV1138	0	8	0	0	0	0	0	0	0	0	0	0	0	15	0	15	0	0	0	0	0	13	6	0	29	23	16	19	0	26	0	16	0	0	0	36	30	26	35	0	0	0	0	0	0	0	40	27	47
ASV1139	0	0	0	0	21	6	11	0	70	0	0	5	11	13	0	6	0	0	0	58	0	0	16	7	28	10	0	9	14	9	7	0	80	0	0	0	3	17	0	0	0	0	0	8	0	18	9	0	0
ASV1140	0	0	0	0	0	0	0	0	0	0	0	0	0	0	0	0	0	0	0	0	0	0	0	548	0	0	0	0	0	0	0	0	0	0	0	0	0	0	0	0	0	0	0	0	0	0	0	0	0
ASV1141	0	0	0	0	0	0	0	0	0	0	0	0	0	0	0	0	11	0	0	0	0	0	0	0	0	0	0	0	45	0	0	0	0	0	0	0	0	0	0	0	0	0	0	313	19	30	0	0	0
ASV1142	0	0	0	0	0	0	0	0	0	0	0	0	0	0	0	0	0	0	0	31	0	0	0	0	0	0	0	0	18	42	0	0	0	32	0	27	13	36	0	72	0	0	0	0	0	0	0	0	0
ASV1143	0	0	8	8	10	5	0	0	0	0	0	0	0	0	0	0	0	0	0	0	0	0	0	0	11	16	0	9	12	13	0	6	0	10	18	49	32	30	30	22	0	0	0	0	0	0	10	16	20
ASV1144	0	0	0	0	0	0	0	0	0	0	0	0	0	0	0	22	0	0	0	0	16	0	0	0	0	0	0	0	15	0	0	33	0	0	40	0	0	0	0	31	0	25	38	20	0	0	17	51	33
ASV1145	0	0	0	0	0	0	0	0	0	0	0	0	0	0	0	0	0	0	0	0	0	0	0	0	0	0	0	47	39	0	29	31	0	38	29	0	44	47	0	34	0	34	42	0	0	0	0	34	40
ASV1146	0	0	0	0	0	0	0	0	0	0	0	0	0	0	0	0	0	0	0	33	0	0	37	43	0	19	0	23	19	27	0	56	36	0	0	0	20	32	12	0	0	0	0	0	0	0	0	18	0
ASV1147	0	0	0	0	0	0	0	0	0	0	0	0	0	0	0	0	0	0	0	0	0	26	0	0	0	0	0	0	0	0	0	0	13	0	0	0	0	36	0	0	0	121	91	0	0	0	0	46	133
ASV1148	0	0	0	0	0	35	0	0	18	0	0	54	0	0	0	0	0	0	13	0	18	14	40	0	42	62	99	39	0	37	0	0	0	18	0	0	0	0	0	0	0	0	0	0	0	0	14	0	0
ASV1149	0	0	0	0	0	0	0	0	0	26	0	0	0	0	0	27	0	0	0	0	0	0	0	0	0	0	0	0	0	0	0	59	42	0	0	0	54	41	0	0	35	67	51	0	0	0	40	50	55
ASV1150	14	0	0	23	0	23	32	12	8	32	0	9	52	40	119	62	94	30	0	0	0	0	0	0	0	10	0	0	0	0	0	0	0	0	0	0	0	0	0	0	0	0	0	0	0	0	0	0	0
ASV1151	73	96	67	63	61	69	0	75	0	0	0	0	0	48	0	0	0	0	0	0	0	0	0	0	0	0	0	0	0	0	0	0	0	0	0	0	0	0	0	0	0	0	0	0	0	0	0	0	0
ASV1152	0	0	0	0	0	25	4	0	6	0	0	0	21	0	0	6	0	10	0	0	0	11	0	5	11	13	10	5	21	21	15	13	10	20	12	38	16	8	11	0	0	4	12	7	14	12	22	17	17
ASV1153	0	0	0	0	0	0	204	0	0	0	0	0	49	0	0	26	0	0	0	0	0	0	42	0	0	16	0	0	0	15	0	39	0	0	0	0	17	15	0	0	0	0	19	0	27	23	0	0	17
ASV1154	0	0	0	0	0	0	0	0	0	0	0	0	4	0	0	0	0	0	0	0	0	22	0	0	0	23	0	0	0	17	0	0	0	0	0	0	0	0	29	0	0	0	0	39	33	27	0	29	36
ASV1155	0	0	0	0	0	0	20	0	51	0	0	0	0	0	0	0	0	0	0	255	0	0	0	59	0	0	0	0	0	0	0	0	0	0	31	0	0	0	0	0	0	0	0	0	0	0	0	0	0
ASV1156	0	0	0	0	0	0	0	0	15	0	0	0	21	0	0	23	0	13	0	0	27	0	0	0	0	0	0	0	0	0	40	23	22	0	0	0	50	52	0	0	0	0	0	0	0	0	21	0	0
ASV1157	0	0	0	0	0	0	0	0	0	0	0	0	0	0	0	0	0	0	0	0	0	0	0	0	0	0	0	0	0	0	0	0	0	0	0	0	0	0	0	0	0	0	0	0	0	0	0	0	0
ASV1158	55	73	90	67	111	79	0	25	0	0	0	13	15	0	0	0	0	0	0	0	0	0	0	0	0	0	0	3	0	0	0	0	0	0	0	0	0	0	0	0	0	0	0	0	0	0	0	0	0
ASV1159	0	0	0	0	0	0	0	329	0	20	0	0	34	101	26	0	0	44	0	0	0	0	0	0	0	0	0	0	0	0	0	0	0	0	0	0	0	0	0	0	0	0	0	0	0	0	0	0	0
ASV1160	0	0	0	0	0	0	0	0	12	14	0	14	20	0	9	31	11	13	13	0	12	13	0	0	11	12	11	16	0	0	0	14	0	23	16	7	22	38	25	0	0	8	0	16	13	15	6	21	13
ASV1161	65	18	0	0	0	0	0	15	0	0	0	0	0	0	0	0	0	0	31	0	12	0	0	0	0	0	0	0	0	0	10	10	0	0	33	0	0	9	0	0	20	0	49	0	0	41	0	0	0
ASV1162	0	0	0	0	0	0	0	0	0	0	0	0	0	0	0	0	0	0	0	0	0	0	0	0	0	0	0	0	9	0	0	0	0	0	0	0	0	0	0	0	40	16	42	0	0	0	40	28	44
ASV1163	0	0	0	0	0	0	0	0	0	0	0	0	0	0	0	12	0	15	0	0	0	0	0	0	78	56	18	57	52	39	0	0	0	0	0	20	25	20	24	28	0	0	0	0	0	0	0	37	0
ASV1164	0	0	0	0	0	0	0	0	0	0	100	0	0	0	0	0	0	0	0	287	0	0	51	111	0	0	0	0	0	0	0	0	0	0	0	0	0	0	0	0	0	0	0	0	0	0	0	0	0
ASV1165	0	0	0	0	0	0	31	0	0	0	0	0	0	0	0	0	0	0	0	0	0	0	0	0	0	0	0	0	0	0	0	20	0	0	19	0	0	0	0	0	0	83	24	0	0	0	29	0	0
ASV1166	0	0	0	0	0	0	0	0	0	0	0	0	0	0	0	0	0	0	0	0	0	0	0	0	0	0	0	0	0	0	0	0	0	0	14	0	0	0	0	0	68	0	0	0	0	0	76	0	0
ASV1167	14	0	44	20	0	73	0	0	0	0	0	0	0	0	0	0	0	0	46	0	0	0	0	0	14	0	0	0	0	0	0	0	0	0	6	11	0	0	0	0	22	0	0	0	0	0	25	0	0
ASV1168	0	0	0	0	0	0	0	0	0	0	51	17	26	0	65	24	78	32	48	0	0	0	0	0	40	12	24	23	16	23	0	0	0	0	0	0	0	0	0	0	0	0	0	0	0	0	0	22	30
ASV1169	50	54	22	32	0	15	9	12	15	23	25	9	0	10	13	10	8	0	38	0	13	0	0	0	0	0	10	0	0	0	0	0	0	10	11	0	0	0	0	0	0	0	18	33	0	46	0	0	10
ASV1170	0	0	0	0	0	0	0	0	0	15	0	0	44	0	0	0	0	24	0	0	0	0	0	0	10	0	0	0	0	0	0	0	0	0	23	31	0	16	0	0	25	25	19	0	0	0	24	32	27
ASV1171	0	0	0	0	0	0	0	0	19	33	30	61	30	32	45	73	69	67	0	0	0	47	0	0	0	0	0	0	0	0	0	0	0	0	0	0	0	0	0	0	0	0	0	0	0	16	0	0	0
ASV1172	0	0	0	0	0	0	0	0	0	0	0	0	0	0	0	0	0	0	0	0	0	0	0	0	32	0	0	25	18	0	0	0	0	0	11	12	16	0	34	32	0	0	0	92	67	33	0	0	0
ASV1173	42	39	79	49	37	76	0	36	0	0	12	0	0	69	21	0	24	0	0	0	0	0	0	0	0	0	0	0	0	0	0	0	0	0	0	16	0	0	0	0	0	0	0	0	0	0	0	0	0
ASV1174	16	7	0	8	0	0	12	6	0	11	20	0	0	0	0	0	0	0	23	0	0	52	0	15	12	0	0	0	4	0	0	0	0	0	9	0	0	0	0	9	45	48	90	22	14	9	0	0	20
ASV1175	0	0	0	0	13	15	0	0	0	0	7	0	16	14	19	0	17	19	0	0	0	22	0	0	15	0	0	0	13	17	25	0	0	20	0	0	0	26	23	54	0	18	0	7	0	0	0	20	31
ASV1176	0	0	0	0	0	0	0	0	6	6	0	0	0	0	0	24	0	0	6	24	0	12	12	6	0	26	11	15	32	17	0	17	0	5	11	0	23	9	37	0	0	0	8	20	21	10	13	0	8
ASV1177	0	0	0	0	0	0	0	0	0	0	0	0	0	0	0	0	0	0	0	0	0	0	0	0	0	0	0	0	0	0	0	0	0	0	0	0	0	0	0	0	0	0	0	0	0	0	0	0	0
ASV1178	0	0	0	0	0	0	0	0	0	0	0	0	0	0	0	11	12	0	8	0	10	0	0	0	35	20	39	0	23	0	0	0	0	0	15	0	55	23	27	27	0	0	0	0	0	9	14	26	51
ASV1179	0	0	0	0	0	0	0	0	0	91	85	181	22	0	0	0	26	0	0	0	0	0	0	0	0	0	0	0	0	0	0	0	0	0	0	0	0	0	0	0	0	0	0	35	0	53	0	0	0
ASV1180	0	0	0	0	0	0	0	0	0	0	0	0	0	0	0	0	0	0	0	0	0	0	0	0	0	0	0	0	0	0	0	35	0	0	0	0	54	40	29	29	0	0	26	0	0	0	0	30	35
ASV1181	0	0	7	0	0	0	8	0	0	24	23	14	29	19	29	32	33	22	27	0	0	17	0	0	19	0	16	0	0	16	0	0	0	17	13	30	0	8	12	29	10	18	0	0	0	0	25	22	0
ASV1182	130	36	78	0	0	12	17	0	0	29	0	0	0	0	0	0	0	0	13	0	0	0	0	64	0	0	0	0	0	0	24	0	0	0	0	0	0	0	0	0	0	27	35	29	0	38	0	0	0
ASV1183	0	0	0	0	0	0	0	0	16	29	0	0	14	0	0	0	0	24	0	14	0	8	34	0	0	25	16	29	18	14	0	16	0	28	18	0	0	19	35	11	0	19	0	0	0	0	19	21	24
ASV1184	47	21	45	37	46	47	0	32	0	62	0	0	0	0	0	0	0	0	43	0	40	0	0	0	0	0	0	0	0	0	42	0	0	0	0	44	0	0	0	0	0	0	0	0	0	36	0	0	0
ASV1185	0	0	0	0	0	0	0	20	0	40	65	0	0	54	108	78	76	99	0	0	0	0	0	0	0	0	0	0	0	0	0	0	0	0	0	0	0	0	0	0	0	0	0	0	0	0	0	0	0
ASV1186	0	0	0	0	0	0	0	0	0	0	0	0	63	0	0	0	0	0	0	0	0	0	0	0	0	0	0	0	0	0	0	0	0	0	0	0	0	64	100	0	0	0	0	15	0	0	0	27	80
ASV1187	0	0	0	0	0	0	30	0	16	13	42	20	40	0	42	38	85	0	0	0	38	0	0	0	0	0	0	0	0	0	0	0	0	0	0	0	0	0	0	58	49	0	0	0	0	0	67	0	0
ASV1188	0	0	0	0	0	0	0	42	43	0	0	0	0	0	0	0	0	34	0	0	0	0	0	48	0	15	0	0	0	0	0	0	0	114	0	0	0	0	43	40	0	0	0	0	0	0	0	0	0
ASV1189	58	115	66	64	113	94	0	0	0	0	0	0	0	0	0	0	0	0	0	0	0	23	0	0	0	0	0	0	0	0	0	0	0	0	0	0	0	0	0	0	0	0	0	0	0	0	0	0	0
ASV1190	0	31	15	0	27	0	0	0	0	0	0	0	0	0	0	0	0	0	11	0	14	27	0	12	0	0	35	31	0	0	0	0	0	0	0	18	13	0	0	0	9	26	29	0	0	0	0	0	15
ASV1191	0	9	0	39	42	35	0	17	0	5	0	0	32	22	20	0	23	0	0	0	0	0	0	0	43	39	18	0	0	25	0	0	0	0	0	40	0	0	0	40	0	0	0	0	0	0	0	0	0
ASV1192	0	0	0	0	0	0	0	0	0	0	0	0	0	0	0	0	0	0	54	0	52	0	0	0	69	0	0	0	0	0	0	0	95	0	0	0	0	0	0	0	0	0	28	49	0	0	0	0	42
ASV1193	0	98	74	96	71	94	0	0	0	0	0	0	0	0	0	0	0	0	0	0	0	0	0	0	0	0	0	0	0	0	0	0	0	0	0	0	0	0	0	0	0	0	0	0	0	0	0	0	0
ASV1194	0	0	0	0	0	0	0	0	0	126	0	0	0	0	0	0	0	0	51	0	92	27	102	52	0	0	0	28	21	0	0	0	0	0	0	0	0	0	0	0	0	0	0	27	0	0	0	0	0
ASV1195	0	0	0	0	0	0	40	0	0	31	0	44	0	0	0	30	17	27	0	0	0	0	0	0	0	0	0	0	0	0	0	62	0	51	22	0	0	0	26	0	0	0	20	0	0	13	42	45	24
ASV1196	0	0	0	0	0	0	0	0	0	0	0	31	0	0	0	38	15	13	0	0	0	0	35	0	0	0	0	0	0	0	0	34	38	0	0	0	32	35	0	0	0	0	0	0	0	0	0	0	0
ASV1197	0	0	0	0	0	0	0	0	0	0	0	0	0	0	0	0	0	50	0	0	180	0	0	40	0	0	0	0	0	0	0	0	0	0	0	0	0	0	0	0	0	0	23	80	121	0	0	0	0
ASV1198	0	0	0	0	0	0	0	0	0	0	0	0	0	0	0	0	0	0	16	20	0	26	0	14	11	0	0	11	25	26	0	42	13	22	17	0	47	42	20	12	0	22	24	0	0	0	0	25	23
ASV1199	0	0	0	0	0	12	0	18	0	0	0	0	0	0	0	0	0	0	0	0	0	0	0	0	0	0	0	0	0	0	0	0	0	0	17	0	0	0	0	77	49	0	14	0	0	0	0	0	0
ASV1200	0	0	0	0	0	0	469	11	0	15	0	0	20	3	0	10	0	0	0	0	0	0	0	0	0	0	0	0	0	0	0	0	0	0	0	0	0	0	0	0	0	0	0	0	0	0	0	0	0
ASV1201	0	0	0	0	0	0	0	13	0	57	104	75	0	29	0	0	0	0	0	111	0	23	0	0	0	0	0	0	0	0	0	0	0	0	0	0	0	0	0	0	0	0	0	84	0	28	0	0	0
ASV1202	0	13	0	36	0	0	0	0	0	15	0	28	0	19	38	0	41	26	0	0	0	0	0	0	0	0	0	0	0	0	0	0	0	0	0	0	0	0	0	0	0	0	0	48	32	44	0	17	21
ASV1203	0	0	0	0	0	0	0	0	0	0	20	25	0	21	24	0	0	0	0	0	0	0	52	0	0	0	0	51	0	0	0	87	0	0	0	0	62	0	0	0	0	0	0	0	0	0	0	0	0
ASV1204	0	0	0	0	0	0	0	0	0	0	0	0	0	0	0	0	0	0	0	0	0	0	52	406	0	0	0	14	22	0	0	0	0	0	0	0	0	0	0	0	0	0	0	0	0	0	0	0	0
ASV1205	0	0	0	0	0	0	74	0	16	0	0	40	25	7	0	92	17	11	8	0	0	0	19	0	0	0	0	0	6	22	0	0	5	0	0	0	0	12	0	0	0	0	0	0	0	0	0	12	17
ASV1206	0	0	0	0	0	0	0	0	0	0	0	0	0	0	0	0	0	0	0	0	0	0	0	0	0	0	0	0	0	0	0	0	0	0	0	0	0	0	0	0	0	0	0	0	0	0	0	0	0
ASV1207	117	40	83	61	0	65	0	0	0	0	0	0	0	0	0	0	0	0	0	0	0	0	0	0	0	0	0	0	0	0	0	0	0	0	0	0	0	0	0	0	0	0	0	0	0	0	0	0	0
ASV1208	48	13	12	24	0	0	0	65	0	0	0	0	0	39	0	0	0	0	0	0	18	0	0	0	0	0	0	0	0	0	14	0	0	0	0	0	0	0	0	0	0	0	0	110	0	0	0	0	0
ASV1209	0	0	0	0	0	0	0	20	50	49	0	0	33	21	122	86	0	91	0	0	0	0	0	0	0	0	0	0	0	0	0	0	0	0	0	0	0	0	0	0	0	18	0	0	0	0	0	21	8
ASV1210	0	0	0	32	37	29	0	0	0	0	0	0	16	0	31	0	0	0	0	0	0	0	0	0	31	20	23	21	35	0	0	0	0	0	7	14	0	0	0	36	0	0	0	0	0	0	32	24	23
ASV1211	0	0	0	0	0	0	12	0	0	18	27	0	41	20	27	17	35	30	29	0	20	0	14	26	58	42	30	21	0	0	0	0	0	15	17	0	0	0	21	0	0	0	0	0	0	0	0	0	0
ASV1212	0	0	0	0	0	0	0	0	0	0	0	0	0	0	0	0	0	0	0	0	0	0	0	0	22	20	0	6	0	43	0	0	0	0	0	0	34	66	56	36	0	0	0	0	0	0	0	13	0
ASV1213	0	0	0	0	0	0	0	0	0	0	0	0	0	0	0	0	0	0	0	0	0	0	0	0	0	0	0	16	0	0	17	10	3	0	0	39	30	11	32	26	0	0	0	0	0	0	0	14	0
ASV1214	37	22	27	54	30	50	0	14	0	0	13	0	21	29	12	0	13	5	120	0	0	0	0	0	52	0	0	0	0	0	0	0	0	0	0	10	0	0	0	0	0	0	0	0	0	0	0	0	0
ASV1215	0	43	0	109	47	63	0	0	0	0	0	0	14	38	69	0	0	0	0	0	0	0	0	0	0	0	0	0	0	0	0	0	0	0	0	0	0	0	0	0	47	0	0	0	0	0	0	0	0
ASV1216	0	0	0	0	25	35	0	0	0	0	0	0	17	0	0	0	0	0	0	19	0	0	0	0	48	41	53	31	22	0	22	0	0	0	0	42	27	29	0	0	0	0	0	0	0	0	43	0	0
ASV1217	0	0	0	0	0	0	0	0	0	26	31	22	0	0	11	0	21	14	41	0	0	6	0	0	0	12	0	0	8	0	35	0	0	28	34	0	0	35	22	24	0	0	0	36	0	40	14	0	0
ASV1218	0	72	51	0	74	0	0	0	0	0	0	0	11	61	0	0	0	0	28	0	0	31	0	0	0	0	0	0	0	0	46	0	7	0	0	0	0	17	0	0	0	0	34	0	0	0	0	0	27
ASV1219	0	0	0	0	0	0	0	0	0	0	0	0	0	0	0	0	0	0	0	0	0	0	0	371	0	0	0	72	43	20	0	0	0	0	0	0	0	0	0	0	0	0	0	0	0	0	0	0	0
ASV1220	48	0	52	104	33	97	0	0	0	0	0	0	0	0	0	0	0	10	0	0	0	0	0	0	0	0	0	0	0	0	0	0	0	0	0	0	0	0	0	0	0	0	0	31	34	0	0	0	0
ASV1221	0	0	0	0	0	0	25	0	0	0	0	0	0	0	33	0	0	34	0	56	0	47	0	0	0	0	0	0	0	53	55	0	0	16	0	0	44	0	0	0	0	0	0	0	0	0	0	0	0
ASV1222	0	0	0	0	0	0	58	0	0	0	0	116	13	0	0	13	0	8	0	35	0	0	46	26	0	16	0	0	31	25	0	0	56	0	0	0	16	0	0	0	0	0	0	0	22	0	0	0	0
ASV1223	0	0	0	0	0	0	0	0	0	0	0	0	0	0	0	0	0	9	12	0	0	0	0	13	0	0	13	0	0	41	4	0	0	28	10	0	0	30	41	61	0	8	13	0	13	0	11	34	43
ASV1224	0	0	0	0	0	0	0	0	0	0	0	0	0	46	0	0	15	27	0	0	0	0	0	0	0	0	0	0	18	0	0	0	0	0	0	0	0	0	0	27	0	87	266	0	0	0	0	0	29
ASV1225	0	0	0	0	0	0	0	0	0	0	0	0	25	0	20	0	0	25	0	51	0	0	0	40	45	28	56	49	23	40	0	0	0	0	0	0	0	0	0	0	0	0	0	0	0	0	0	0	0
ASV1226	0	0	0	0	0	0	0	0	0	0	0	0	0	0	23	0	0	0	54	42	0	0	15	32	118	54	40	31	11	78	0	0	0	0	0	0	0	0	0	0	0	0	0	0	0	0	0	0	0
ASV1227	19	23	7	0	0	0	9	82	20	34	59	30	0	17	0	10	17	14	0	0	17	0	0	0	0	0	0	4	6	0	0	10	0	0	0	0	0	0	0	6	0	6	40	0	0	0	0	0	16
ASV1228	0	10	0	25	0	17	0	0	0	0	0	0	0	0	0	0	0	0	0	0	0	0	0	7	0	17	18	0	0	0	0	0	0	0	22	34	0	0	0	0	18	0	0	0	0	0	34	14	0
ASV1229	0	0	0	0	0	0	0	0	0	0	0	0	27	0	0	0	0	0	9	0	37	125	0	0	10	46	0	18	56	43	0	0	18	0	0	0	15	0	0	26	0	0	0	35	19	0	0	0	0
ASV1230	0	0	0	0	0	0	0	0	0	0	0	0	0	0	0	0	0	0	0	0	44	30	0	0	0	44	49	45	0	57	0	0	0	0	0	79	0	14	0	41	0	0	0	0	0	0	34	38	43
ASV1231	0	0	0	0	0	0	0	0	0	0	0	0	0	0	0	0	0	0	0	0	0	0	0	0	0	0	0	0	0	0	73	0	0	79	75	81	0	0	55	63	0	0	0	0	0	0	42	0	0
ASV1232	0	0	0	0	0	0	36	0	53	0	142	128	16	0	0	0	5	19	0	0	0	0	22	0	0	0	0	0	0	0	0	0	0	0	0	0	0	0	3	0	0	0	0	0	57	17	0	0	0
ASV1233	0	0	0	0	0	0	0	0	0	0	0	0	0	0	0	0	0	0	0	0	36	0	0	0	63	77	0	74	0	0	0	0	0	0	0	0	0	0	63	0	0	0	0	0	0	0	29	0	0
ASV1234	0	0	0	0	0	0	0	0	0	0	0	0	0	0	0	0	0	0	0	0	0	0	0	0	0	0	0	0	0	0	0	0	70	0	0	0	0	0	0	0	0	0	0	0	0	0	0	0	0
ASV1235	0	0	0	0	0	0	2	0	0	0	0	0	26	0	8	14	0	8	0	0	0	0	0	1	12	4	9	3	1	0	17	0	0	0	26	0	0	6	54	0	0	0	5	70	0	87	0	9	15
ASV1236	0	0	0	0	0	0	0	0	0	0	0	9	0	0	0	0	0	0	0	0	0	0	18	0	0	0	0	0	0	0	0	0	35	0	0	0	0	39	16	0	0	0	0	0	13	10	25	0	0
ASV1237	0	46	26	57	0	0	0	22	0	0	0	0	0	43	0	0	0	0	0	63	0	0	0	50	0	0	0	0	0	0	0	0	0	0	0	0	0	0	0	0	0	0	137	0	0	0	0	0	0
ASV1238	0	0	31	47	45	34	0	35	0	0	0	0	0	71	58	32	33	37	0	0	0	0	0	0	0	0	0	0	0	0	0	0	0	0	0	0	0	0	0	0	0	0	0	0	0	0	0	0	0
ASV1239	0	0	0	43	57	0	0	0	0	28	0	0	0	0	0	0	0	0	0	0	0	11	0	0	0	0	33	15	11	0	0	0	0	0	8	27	7	7	9	21	0	0	0	0	0	0	42	19	30
ASV1240	0	0	0	0	0	0	0	0	0	0	0	0	0	0	0	36	0	0	0	0	0	14	0	0	0	0	0	22	22	0	0	0	0	0	0	0	0	0	0	0	0	25	22	0	49	51	0	36	24
ASV1241	49	102	29	118	128	75	0	0	0	0	0	0	0	0	0	0	0	0	0	0	0	0	0	0	0	0	0	0	0	0	0	0	0	0	0	0	0	0	0	0	0	0	0	0	0	0	0	0	0
ASV1242	0	0	0	42	0	0	39	0	0	0	0	0	38	0	0	0	0	27	35	0	0	4	0	56	0	69	0	50	0	0	0	0	0	46	55	0	0	0	0	0	0	0	0	0	0	0	0	0	0
ASV1243	0	0	0	0	0	0	0	0	0	0	0	0	0	0	0	0	0	23	0	0	0	18	0	0	32	0	0	0	37	0	0	17	0	0	0	35	47	15	18	42	0	0	0	0	0	0	14	21	0
ASV1244	0	0	0	0	0	0	0	0	0	0	0	0	0	0	0	0	0	0	0	0	0	0	0	0	0	0	21	0	0	17	0	0	0	0	28	0	0	0	0	0	124	0	0	0	0	0	35	0	0
ASV1245	80	76	57	49	80	0	0	0	0	0	0	0	0	0	0	0	0	0	0	0	0	0	0	0	0	0	0	0	0	0	0	0	0	0	0	0	0	0	0	0	0	0	0	0	0	0	0	0	0
ASV1246	17	0	0	0	0	0	41	65	0	0	8	0	23	21	7	0	40	0	0	0	0	0	0	0	0	0	0	0	0	0	0	0	10	0	0	0	13	0	0	0	0	0	12	0	0	0	0	0	0
ASV1247	0	13	0	36	39	25	0	0	0	0	0	0	0	0	0	0	0	0	0	0	0	44	0	0	0	0	35	42	0	0	78	0	0	0	0	135	0	0	0	0	35	0	0	0	0	0	0	0	0
ASV1248	0	0	0	0	0	0	7	0	0	13	0	0	25	0	0	23	0	0	0	0	0	0	0	0	0	0	0	0	0	0	0	25	16	0	0	18	32	29	0	0	0	0	0	0	0	0	0	18	13
ASV1249	0	0	0	0	0	0	0	0	0	0	0	0	0	0	0	0	0	0	0	0	0	0	0	0	0	0	28	0	0	0	0	0	0	0	0	0	0	0	0	0	0	0	0	0	0	0	0	0	0
ASV1250	36	0	63	21	0	47	0	0	0	0	52	17	0	0	0	0	0	0	0	0	0	0	0	0	0	0	20	0	0	0	27	0	24	16	0	18	0	19	14	0	0	39	0	0	0	25	0	0	0
ASV1251	20	0	22	22	0	46	0	129	0	19	0	0	19	70	20	0	22	31	0	0	0	0	0	0	0	0	0	0	0	0	0	0	0	0	0	0	0	0	0	0	0	0	14	0	0	0	32	23	0
ASV1252	0	0	0	0	0	0	0	0	10	0	0	0	47	0	9	25	37	33	16	0	0	16	0	0	2	0	0	3	3	11	0	0	0	0	0	0	0	0	0	0	0	0	0	0	19	0	0	0	0
ASV1253	0	0	0	0	0	0	0	0	0	0	0	0	0	0	0	0	0	0	0	0	0	0	0	0	0	0	0	0	0	0	0	63	0	0	0	66	0	85	0	0	0	0	0	0	0	0	0	0	0
ASV1254	0	0	0	0	0	0	0	0	0	0	0	0	0	0	0	0	0	0	0	15	0	0	0	30	86	32	30	96	81	77	0	0	0	0	0	0	15	0	0	0	0	0	0	0	0	0	0	0	0
ASV1255	195	40	33	38	17	0	0	0	0	0	0	0	0	0	38	37	49	57	0	0	0	0	0	0	0	0	0	0	0	0	0	0	0	0	0	0	0	0	0	0	0	0	0	0	0	0	0	0	0
ASV1256	18	0	215	25	16	59	0	18	0	0	0	0	0	26	0	0	0	0	0	0	0	21	0	0	0	0	0	0	0	0	0	0	0	0	0	0	0	0	0	0	66	0	0	0	0	0	17	0	0
ASV1257	0	0	0	0	0	0	0	20	0	0	0	0	0	47	0	0	12	14	0	0	0	0	0	0	0	0	0	0	0	0	0	0	0	0	0	0	0	0	0	0	0	0	0	0	0	0	0	0	0
ASV1258	0	0	0	0	0	0	13	0	0	0	0	0	0	0	0	0	0	0	0	0	11	18	0	0	14	0	0	0	0	0	81	12	0	19	0	0	14	15	0	0	0	0	0	248	0	0	0	0	0
ASV1259	0	0	0	0	0	0	0	0	0	0	12	0	0	0	0	0	0	0	0	47	0	0	0	0	74	50	49	49	35	46	0	0	0	0	0	26	0	0	0	0	0	0	0	0	0	0	0	0	0
ASV1260	0	0	0	0	0	0	0	0	0	0	0	0	0	0	0	0	0	0	0	0	0	0	0	0	0	0	0	0	0	0	0	0	0	0	38	0	0	0	0	0	36	13	0	0	0	0	48	35	37
ASV1261	45	23	34	10	11	12	5	0	0	51	33	88	13	0	0	0	0	9	14	0	0	0	0	6	0	0	0	14	0	0	21	5	0	0	6	9	0	19	0	0	0	15	0	0	9	12	0	0	0
ASV1262	0	0	20	64	0	27	0	0	0	0	0	0	0	0	0	0	0	0	0	0	0	0	0	0	0	0	0	0	0	61	0	0	0	0	0	0	0	0	250	0	0	0	0	0	0	0	0	0	0
ASV1263	0	0	0	0	0	0	35	0	0	0	0	0	0	0	0	0	0	0	5	21	0	231	0	0	15	0	0	0	29	21	0	0	0	0	0	0	0	0	0	0	0	0	0	0	0	0	0	0	0
ASV1264	0	0	0	0	0	0	0	0	0	0	0	0	0	0	0	0	0	0	0	0	0	0	0	0	0	0	0	0	0	0	0	0	0	0	0	0	0	0	0	0	0	0	0	0	0	0	0	0	0
ASV1265	0	0	0	0	0	0	0	0	0	0	0	0	0	0	0	0	0	0	0	0	0	0	0	0	0	0	0	0	0	0	0	0	0	0	0	0	0	0	0	0	0	0	0	0	0	0	0	0	0
ASV1266	0	25	0	0	32	0	0	153	12	0	9	0	11	75	42	12	64	35	0	0	17	0	0	0	0	0	0	0	0	0	0	0	0	0	0	0	0	0	0	0	0	0	0	0	0	0	0	0	0
ASV1267	0	0	0	0	0	0	9	0	14	20	0	19	9	7	16	34	24	24	0	0	0	0	0	0	0	0	0	0	0	0	0	28	7	0	0	0	14	0	0	0	0	7	13	33	48	38	6	7	0
ASV1268	0	0	0	0	0	0	0	0	0	0	0	0	0	0	0	0	0	0	0	0	0	30	0	0	0	0	0	0	50	0	55	0	0	0	29	38	0	30	0	52	0	0	0	0	0	0	53	30	0
ASV1269	0	0	0	0	0	0	0	0	0	0	0	0	0	0	0	0	0	0	0	0	0	0	0	0	0	0	0	0	0	0	0	0	0	0	0	0	0	0	0	0	0	0	0	0	0	0	0	0	0
ASV1270	0	0	0	8	0	0	0	9	32	0	0	14	19	15	9	0	0	30	0	27	0	10	78	0	0	11	0	8	0	0	0	9	0	0	0	0	0	0	0	0	0	0	0	0	17	6	0	0	0
ASV1271	0	0	0	0	0	0	7	0	0	0	0	0	0	0	15	35	0	17	17	0	0	0	0	0	25	17	0	0	0	30	9	26	0	29	21	10	37	0	0	44	11	11	0	0	0	0	20	28	30
ASV1272	0	0	0	0	0	0	0	0	0	0	0	0	0	0	0	0	0	0	0	0	0	0	0	0	0	0	0	0	0	0	0	0	0	0	0	0	0	0	0	0	0	0	0	0	0	0	0	0	0
ASV1273	69	20	22	57	54	28	0	12	0	0	0	0	0	0	0	0	0	0	0	0	0	0	0	0	0	0	0	0	0	0	0	0	0	0	0	33	0	0	0	0	0	0	0	0	0	0	0	0	0
ASV1274	0	79	43	61	93	36	0	0	0	0	0	0	0	0	0	0	0	0	0	0	57	0	0	50	0	0	59	0	0	0	0	0	0	0	4	0	0	3	0	0	0	0	0	0	0	0	0	0	0
ASV1275	0	0	0	0	0	0	0	0	0	0	15	0	15	0	0	20	0	27	0	0	0	0	0	0	0	0	0	0	0	0	0	0	0	0	0	0	0	0	0	0	0	0	0	93	93	109	0	0	0
ASV1276	0	35	23	69	83	49	0	50	0	0	9	0	0	37	34	0	34	0	0	0	11	0	0	0	0	0	41	16	0	0	0	0	0	0	0	0	0	0	0	0	0	0	0	0	0	0	0	0	0
ASV1277	0	0	0	22	38	34	0	0	0	0	0	0	0	0	0	0	0	0	0	0	0	0	0	0	51	0	54	0	0	0	35	0	0	0	0	0	0	0	0	49	52	0	0	20	0	0	59	0	30
ASV1278	9	0	0	0	0	0	0	0	0	14	0	0	0	0	0	0	0	0	20	41	16	10	102	46	0	14	0	10	14	0	0	18	18	13	18	0	0	0	0	0	0	12	0	33	22	16	0	0	0
ASV1279	0	0	0	58	20	71	0	23	0	0	0	0	60	48	42	0	56	0	0	0	0	0	0	0	0	0	0	0	0	0	0	0	0	0	0	0	0	0	0	0	0	0	0	0	0	0	0	0	0
ASV1280	0	0	0	18	0	15	0	26	15	0	24	0	0	25	31	22	34	17	35	0	28	0	0	42	18	12	26	22	0	0	0	0	0	0	0	0	8	0	0	0	0	12	9	15	0	0	0	0	0
ASV1281	0	0	0	0	0	0	0	0	30	0	0	0	38	0	0	26	0	23	0	0	0	0	37	0	27	0	19	0	24	0	0	0	0	0	0	0	42	0	0	0	0	0	0	46	0	53	0	0	0
ASV1282	0	0	0	0	0	0	0	0	105	0	0	0	0	0	0	0	0	31	0	0	0	0	44	0	0	0	0	0	0	57	0	53	0	0	0	59	86	63	0	0	0	0	0	0	0	0	0	0	0
ASV1283	0	0	51	0	0	0	0	0	0	0	0	0	0	0	0	0	0	36	0	0	0	0	0	0	0	0	0	0	0	0	26	0	40	0	0	93	0	0	0	92	0	0	0	0	0	0	0	0	0
ASV1284	0	0	0	0	0	0	0	0	0	0	0	0	0	0	0	0	0	0	0	0	0	0	0	0	0	0	0	0	0	0	0	33	0	0	25	0	72	30	33	34	0	0	0	0	0	0	0	0	0
ASV1285	0	0	0	0	0	0	0	0	0	0	0	0	0	0	0	0	0	0	0	26	0	0	0	40	0	0	0	0	22	0	0	0	0	0	0	0	0	0	0	0	0	0	0	0	91	215	0	0	0
ASV1286	0	0	0	0	0	0	0	0	0	0	0	0	0	0	0	0	0	0	0	0	0	0	85	0	17	258	75	49	0	19	0	0	0	0	0	0	0	0	0	0	0	0	0	0	0	0	0	0	0
ASV1287	0	0	0	0	32	50	0	0	0	0	0	0	37	67	0	0	16	0	0	0	38	0	0	0	0	29	109	0	0	0	0	0	0	0	38	0	0	0	0	86	0	0	0	0	0	0	0	0	0
ASV1288	0	0	0	16	0	0	0	0	46	43	0	0	0	0	0	77	0	33	0	0	0	0	0	0	0	0	0	0	26	0	0	0	0	0	0	0	0	0	0	0	0	0	0	19	83	34	0	0	0
ASV1289	0	0	34	0	0	0	32	0	0	0	0	0	0	0	0	0	0	0	18	0	0	0	0	0	0	0	0	63	84	0	0	0	0	0	0	0	0	0	0	0	0	0	0	0	123	0	0	0	0
ASV1290	0	0	0	0	0	14	12	0	0	0	0	0	0	0	0	0	0	0	0	47	0	0	0	52	0	0	0	14	0	0	0	0	0	10	0	0	0	0	0	0	0	57	114	0	0	21	0	0	14
ASV1291	27	31	35	0	35	21	0	16	0	0	0	16	0	17	0	0	0	0	0	0	9	26	0	0	0	0	0	0	46	0	0	0	20	0	0	0	0	37	0	0	21	21	0	0	0	0	32	36	0
ASV1292	0	85	0	0	81	0	27	80	0	0	16	12	45	109	0	0	0	24	0	0	0	0	0	0	0	0	0	0	0	0	0	0	0	0	0	0	0	0	0	0	0	0	0	0	0	0	0	0	0
ASV1293	0	0	0	0	0	0	0	0	109	0	0	0	0	0	45	0	0	0	0	0	0	0	0	0	0	0	0	0	0	0	0	0	0	0	0	0	0	0	0	0	0	0	0	26	66	106	0	0	0
ASV1294	0	0	0	0	0	0	0	0	0	0	0	0	0	0	0	0	0	0	18	0	0	0	0	0	0	0	0	0	0	0	0	23	0	48	0	0	0	23	33	0	0	34	0	0	0	0	0	28	0
ASV1295	0	0	16	0	0	0	0	0	0	0	0	0	9	0	0	20	0	0	0	35	0	0	42	0	0	0	0	0	0	0	0	69	46	0	0	0	0	42	0	0	0	0	0	0	0	0	0	0	0
ASV1296	0	0	0	0	16	21	0	0	0	0	0	0	0	0	0	0	0	0	0	0	0	14	0	0	9	23	18	17	23	0	0	0	0	0	21	22	0	0	0	70	0	0	0	0	0	0	24	18	17
ASV1297	0	0	0	0	0	0	0	0	0	0	0	0	28	0	0	0	0	0	0	0	0	28	0	0	0	25	0	0	0	28	0	0	0	0	0	0	0	0	17	0	0	0	0	23	41	41	0	7	11
ASV1298	0	11	0	24	24	42	9	0	0	0	0	0	5	0	7	6	18	0	35	0	16	0	0	0	21	9	26	35	19	0	0	0	0	7	0	8	9	0	0	0	0	13	24	16	21	10	11	0	11
ASV1299	0	7	0	0	0	32	0	0	0	0	0	0	0	21	0	6	0	0	33	0	0	0	0	0	22	8	0	0	0	0	24	0	0	0	13	21	0	0	11	20	0	0	0	0	34	155	0	0	0
ASV1300	16	0	13	0	11	6	0	0	0	0	0	0	0	0	0	0	0	0	0	0	16	16	0	0	0	0	0	0	0	10	0	0	0	0	16	0	0	0	0	13	54	31	0	0	0	0	41	6	41
ASV1301	0	0	0	0	0	0	0	0	0	0	8	15	21	10	9	15	26	11	17	5	0	0	0	0	19	0	14	9	0	5	0	0	0	6	0	0	0	0	0	0	12	17	0	10	13	41	0	17	18
ASV1302	0	0	0	0	0	0	0	0	0	0	0	0	0	0	0	0	0	0	27	23	0	26	20	4	0	0	0	17	24	21	0	12	7	36	25	0	18	0	35	0	0	0	0	39	41	30	0	0	0
ASV1303	0	0	0	0	0	0	0	0	0	0	0	0	0	0	0	0	0	0	0	0	0	0	0	30	0	0	0	0	0	0	18	54	261	0	0	0	38	29	0	0	0	0	0	0	0	0	0	0	0
ASV1304	0	0	0	92	0	69	0	0	0	0	19	0	39	29	36	0	62	0	0	0	0	0	0	0	0	0	0	0	0	0	0	0	0	0	0	0	0	0	44	99	0	0	0	0	0	0	0	0	0
ASV1305	0	0	0	0	0	0	24	0	18	0	0	11	14	0	0	0	0	0	0	10	0	11	19	0	0	0	13	0	0	15	0	29	0	23	0	0	33	31	27	13	0	0	0	14	17	13	0	14	15
ASV1306	0	0	0	0	0	0	0	0	0	0	0	0	13	10	4	0	0	0	10	3	0	11	0	9	0	12	0	9	12	0	0	0	0	32	11	12	15	18	36	15	46	19	23	29	7	9	21	15	14
ASV1307	0	0	0	0	0	0	0	0	0	0	0	0	0	1	5	2	0	1	0	0	0	0	0	0	0	0	0	0	0	0	0	0	0	0	29	3	15	19	9	11	1	96	53	0	0	0	1	95	111
ASV1308	0	0	0	0	0	0	0	0	0	0	0	0	0	0	0	0	0	0	0	0	0	0	16	0	28	0	0	0	0	0	0	47	17	49	0	0	67	53	29	0	0	0	0	0	81	0	0	13	0
ASV1309	0	187	137	0	97	33	0	0	0	0	0	0	0	0	0	0	0	0	0	0	0	0	0	0	0	0	0	0	0	0	0	0	0	0	0	0	0	0	0	0	0	0	0	0	0	0	0	0	0
ASV1310	36	0	23	60	17	43	0	0	0	7	23	0	0	24	29	17	44	17	12	0	0	0	0	0	0	0	0	0	33	20	0	0	0	0	0	0	0	0	0	0	0	0	0	0	0	0	28	19	0
ASV1311	0	16	0	0	37	25	0	0	0	0	0	0	0	0	0	0	15	0	0	0	0	0	0	0	0	0	0	0	0	0	0	0	0	0	0	20	0	0	0	0	0	0	0	0	0	0	19	0	0
ASV1312	0	0	0	0	0	0	0	0	405	0	0	0	0	0	49	0	0	0	0	0	0	0	0	0	0	0	0	0	0	0	0	0	0	0	0	0	0	0	0	0	0	0	0	0	0	0	0	0	0
ASV1313	0	0	0	0	0	0	0	0	41	0	0	0	0	0	20	0	0	0	0	21	10	0	173	32	0	15	0	22	0	0	0	0	8	0	0	0	0	0	0	0	0	0	0	0	66	0	0	0	0
ASV1314	0	0	0	0	0	0	0	0	0	0	0	0	0	0	0	0	0	0	17	0	0	0	0	0	0	0	0	33	0	0	0	0	0	0	0	0	0	0	0	0	0	0	0	52	82	85	0	0	0
ASV1315	49	0	0	0	0	0	0	0	0	0	0	0	0	0	0	0	0	0	0	0	0	20	0	0	0	0	0	0	0	42	0	24	0	21	0	0	28	0	76	13	68	32	0	0	0	0	21	0	0
ASV1316	36	0	0	26	25	0	0	0	0	0	0	0	0	0	0	0	0	0	0	16	60	0	0	0	0	0	34	0	12	0	71	14	0	0	0	25	0	0	0	0	38	0	0	0	0	14	0	0	0
ASV1317	0	0	0	14	0	12	13	0	0	4	0	0	43	0	27	14	17	7	0	7	7	0	7	0	24	20	15	18	14	23	0	0	12	0	5	0	22	0	16	12	0	0	0	0	9	11	14	9	5
ASV1318	29	0	0	0	34	0	0	18	0	0	0	0	0	0	0	0	0	0	34	0	0	0	0	0	0	29	24	32	45	0	41	0	36	0	48	0	0	56	0	0	0	0	0	0	0	0	0	0	0
ASV1319	0	0	0	0	0	0	0	0	0	0	0	38	0	0	37	61	0	0	0	37	0	8	16	0	0	34	0	0	0	0	0	0	0	0	0	0	30	0	24	13	0	0	0	0	0	36	0	19	42
ASV1320	0	0	0	0	0	0	0	0	0	0	0	0	13	0	0	14	0	0	7	5	5	0	0	0	0	21	0	0	0	16	0	14	16	0	0	30	0	26	17	18	0	0	0	0	0	0	8	17	33
ASV1321	0	0	0	0	0	0	0	0	0	0	0	0	0	0	0	0	0	0	0	0	0	0	0	0	0	0	0	0	13	0	133	0	0	0	23	165	0	0	0	95	39	0	0	0	0	0	24	0	0
ASV1322	0	0	0	0	0	0	0	0	0	0	0	0	0	0	0	0	0	0	0	0	0	0	0	0	0	0	0	0	0	0	0	0	0	0	0	0	0	0	0	0	0	0	0	0	0	0	0	0	0
ASV1323	0	0	0	0	0	0	0	0	0	44	34	0	0	0	0	0	0	0	0	0	0	0	0	0	33	0	0	0	0	0	0	0	0	0	0	0	0	0	0	0	0	0	0	0	0	0	126	0	0
ASV1324	0	0	0	0	0	0	0	0	20	0	18	23	0	0	0	0	0	0	0	0	0	38	0	0	0	0	0	0	21	0	0	78	55	0	0	0	31	25	0	0	0	0	27	0	0	0	0	0	0
ASV1325	0	0	0	0	0	0	0	0	0	0	0	0	0	0	0	0	0	0	0	0	0	0	0	0	38	0	29	33	42	0	22	23	23	0	0	0	0	42	0	0	16	44	38	0	0	0	38	62	26
ASV1326	0	0	0	0	0	0	0	0	0	0	0	0	0	0	0	0	0	0	0	0	0	0	0	0	0	0	0	0	0	0	0	0	0	0	0	37	0	0	0	0	290	0	0	0	0	0	67	0	0
ASV1327	0	382	0	0	71	0	0	0	0	0	0	0	0	0	0	0	0	0	0	0	0	0	0	0	0	0	0	0	0	0	0	0	0	0	0	0	0	0	0	0	0	0	0	0	0	0	0	0	0
ASV1328	0	0	0	0	0	36	0	7	0	0	0	0	22	31	29	11	9	11	0	0	0	0	0	0	88	0	15	0	0	0	0	0	0	0	0	0	33	11	0	0	0	0	0	0	0	0	0	0	0
ASV1329	0	25	19	0	25	22	0	24	0	0	0	0	10	0	0	0	0	0	11	0	11	0	0	0	0	0	0	11	0	0	18	0	0	7	17	16	11	16	0	0	19	36	0	0	0	0	0	19	12
ASV1330	0	0	0	0	0	0	114	84	90	16	0	14	22	62	12	30	0	16	0	0	0	0	0	0	0	0	0	0	0	0	0	0	0	0	0	0	0	0	0	0	0	0	0	0	0	0	0	0	0
ASV1331	0	0	0	0	0	0	12	0	0	35	23	0	30	27	0	32	0	19	0	0	17	0	0	0	0	13	0	0	0	0	30	0	0	0	83	32	0	0	0	75	0	0	0	0	0	0	0	0	0
ASV1332	33	48	36	55	44	42	0	0	0	0	0	0	0	0	0	0	0	0	0	0	0	0	0	0	0	0	0	0	0	0	0	44	0	0	31	0	0	0	0	0	0	0	0	0	0	20	0	0	0
ASV1333	0	0	38	0	0	0	0	0	0	0	0	0	0	0	0	0	0	0	0	0	42	24	0	0	0	0	15	0	0	0	31	0	19	0	0	0	0	35	0	0	0	127	74	0	0	0	0	20	34
ASV1334	0	0	34	0	0	0	0	142	0	0	50	15	0	42	0	0	0	0	0	0	0	0	0	0	0	0	0	0	0	0	0	0	0	0	0	0	0	0	0	0	0	0	33	0	0	0	35	0	0
ASV1335	0	0	0	0	0	0	0	0	0	0	0	0	0	0	0	0	0	0	0	0	0	0	18	0	0	18	0	89	0	0	52	7	0	9	137	0	0	0	20	130	0	0	0	0	0	0	0	0	0
ASV1336	20	63	26	66	60	79	0	38	0	0	0	0	0	41	0	0	0	0	0	0	15	0	0	0	0	0	24	0	0	0	0	0	0	0	0	31	0	0	0	0	0	0	0	0	0	0	0	0	0
ASV1337	0	0	0	57	81	74	0	13	0	0	0	0	0	63	0	0	0	0	0	0	7	0	0	0	0	0	0	0	0	0	0	0	0	0	0	14	0	0	0	0	0	0	0	0	0	0	0	0	0
ASV1338	0	70	37	0	0	0	0	70	0	0	0	0	0	0	0	0	0	0	0	6	0	0	0	0	0	10	0	0	0	0	0	0	0	19	0	0	0	0	0	0	50	74	0	0	0	0	41	0	0
ASV1339	0	0	0	0	0	0	0	0	0	0	0	0	0	0	0	0	0	0	0	0	0	0	0	0	0	0	0	0	0	0	0	0	0	0	0	0	0	0	0	0	0	0	0	0	0	0	0	0	26
ASV1340	0	0	0	0	0	0	0	0	0	0	0	0	0	0	0	0	0	0	0	0	0	0	0	0	0	0	0	0	0	0	0	0	0	0	0	0	52	20	0	43	0	22	0	0	0	0	0	68	59
ASV1341	36	0	25	0	0	6	0	0	0	51	0	8	0	0	0	0	0	0	5	0	0	15	12	0	7	0	0	0	13	0	29	0	58	10	24	0	0	24	0	15	0	24	0	0	0	0	6	0	0
ASV1342	0	44	0	0	0	0	0	0	56	0	0	0	0	0	0	0	0	0	0	187	0	0	63	80	0	0	0	0	0	9	0	0	0	0	0	0	0	0	0	0	0	0	0	0	0	0	0	0	0
ASV1343	0	0	0	0	0	0	0	44	0	0	8	8	0	0	17	0	0	0	0	43	0	0	0	0	0	0	0	0	0	0	0	0	0	33	42	0	0	36	0	0	0	103	78	0	0	0	0	28	20
ASV1344	0	0	0	0	0	0	0	0	0	16	0	0	0	0	0	0	0	0	0	0	0	0	0	0	0	15	0	25	0	0	0	0	0	43	25	0	0	0	24	0	163	0	0	0	25	0	84	12	0
ASV1345	0	0	0	0	0	0	0	0	0	0	0	0	0	0	0	0	0	0	0	23	0	25	28	39	38	16	0	38	22	25	0	0	14	40	7	0	0	13	39	27	0	0	0	0	0	24	0	15	0
ASV1346	0	0	20	0	0	0	0	0	0	17	0	17	9	13	0	0	0	10	0	0	6	8	12	0	0	0	10	6	0	0	13	23	0	23	12	0	0	20	0	12	0	35	0	10	9	40	13	9	9
ASV1347	0	0	0	0	0	0	15	0	1	15	0	40	10	39	26	23	45	18	0	16	10	0	0	12	14	15	11	11	8	10	0	0	0	0	0	9	0	0	0	0	0	0	0	0	0	0	20	0	0
ASV1348	0	0	0	0	0	0	0	0	0	0	0	34	44	20	25	0	0	43	0	14	0	0	0	0	0	0	0	0	0	0	49	0	0	0	0	34	28	0	0	0	0	0	0	0	0	0	29	0	0
ASV1349	0	0	0	0	0	0	0	0	0	0	0	0	0	0	0	19	0	0	34	0	0	0	61	0	0	0	0	0	0	0	0	0	0	80	0	0	0	36	0	0	0	0	0	0	0	0	0	0	0
ASV1350	0	0	0	0	0	0	0	0	0	0	0	0	0	0	0	0	0	0	0	32	0	0	0	0	105	89	37	84	25	103	0	0	0	0	0	0	0	0	0	0	0	0	0	0	0	0	0	0	0
ASV1351	0	0	0	0	0	0	0	0	0	0	0	0	0	0	0	0	0	0	0	0	0	0	0	0	0	0	0	0	0	0	0	0	22	0	94	0	0	11	0	0	0	25	256	0	0	0	0	0	35
ASV1352	0	0	0	0	15	0	0	0	0	42	0	45	37	88	54	61	56	67	0	0	0	0	0	0	0	0	0	0	0	0	0	0	0	0	0	0	0	0	0	0	0	0	0	0	0	0	0	0	0
ASV1353	0	0	0	0	23	0	0	0	0	0	7	24	15	0	0	0	0	0	0	0	0	0	0	0	0	0	0	0	25	20	0	0	0	0	0	0	40	25	0	0	0	0	0	0	0	0	44	0	0
ASV1354	6	30	3	58	47	23	0	60	0	0	0	0	0	32	14	21	7	19	0	0	0	0	9	0	0	0	0	0	0	0	0	0	0	0	0	0	0	0	0	0	0	0	0	0	0	0	0	0	0
ASV1355	0	66	0	0	71	45	0	0	0	0	0	0	0	37	0	0	0	0	0	0	0	31	0	0	0	0	0	0	0	0	0	0	0	0	0	0	0	0	36	0	0	0	0	0	0	32	0	0	0
ASV1356	0	0	9	0	0	0	0	0	0	0	0	0	0	0	0	0	0	0	12	25	0	20	0	27	0	12	12	9	0	25	21	21	25	30	23	9	14	13	0	12	0	16	30	0	18	14	0	23	21
ASV1357	0	0	0	0	0	0	0	0	34	0	0	14	9	52	17	0	0	30	0	0	76	20	0	27	20	0	22	31	32	20	0	0	33	0	0	0	0	0	0	0	0	0	0	0	0	0	10	0	0
ASV1358	0	0	0	0	0	0	0	0	0	0	0	0	0	0	0	0	0	0	0	0	0	0	0	0	0	0	0	0	0	0	0	0	0	0	0	0	0	0	0	0	0	0	0	0	0	0	0	0	0
ASV1359	0	0	0	0	0	0	0	0	0	0	0	0	0	0	0	0	0	0	0	0	0	0	0	0	0	0	0	0	0	0	0	0	0	0	0	0	0	0	0	0	0	0	0	0	0	0	0	0	0
ASV1360	0	0	0	0	56	37	0	0	0	0	32	0	0	0	0	0	0	0	19	56	0	0	0	0	0	0	0	0	0	39	0	0	0	24	0	0	0	0	0	0	0	62	0	0	38	42	0	30	0
ASV1361	0	0	0	0	0	0	0	0	0	0	0	0	0	0	0	0	9	0	11	9	18	32	0	0	0	18	21	16	29	11	0	6	0	10	0	23	11	0	20	21	49	16	18	0	0	0	20	16	19
ASV1362	67	0	19	15	0	0	0	0	0	0	0	0	0	0	0	0	0	0	0	0	0	20	0	0	0	0	0	0	0	0	53	0	0	53	0	34	0	0	0	21	0	0	0	0	8	0	0	0	0
ASV1363	0	0	0	0	0	0	0	0	0	0	0	0	0	0	0	0	0	0	22	21	0	0	38	0	11	32	29	0	30	26	0	42	0	0	0	0	53	0	43	0	0	0	0	0	0	0	0	19	0
ASV1364	0	0	0	0	0	0	0	0	0	0	0	0	0	0	0	0	0	0	0	28	0	24	55	44	20	47	8	63	41	47	0	0	18	0	0	0	0	0	0	0	0	0	0	0	0	0	0	0	0
ASV1365	0	0	0	0	0	0	0	0	0	0	0	0	0	0	0	0	0	0	0	0	0	0	0	0	36	0	0	0	0	0	0	0	0	0	0	0	42	0	0	0	0	0	0	0	0	29	0	31	39
ASV1366	37	113	19	72	115	68	0	0	0	0	0	0	0	0	7	0	12	0	0	0	0	0	0	0	0	0	0	0	0	0	0	0	0	0	0	0	0	0	0	0	0	0	0	0	0	0	0	0	0
ASV1367	0	0	0	30	0	22	43	0	0	0	0	39	0	0	0	0	26	15	0	29	0	0	141	33	0	10	0	0	0	0	0	0	0	0	0	0	0	0	0	0	0	0	0	0	0	0	0	0	0
ASV1368	0	0	0	0	0	0	0	0	0	0	0	0	30	0	89	0	17	0	0	0	0	0	0	0	0	0	0	0	0	0	0	0	0	0	0	0	0	0	0	0	0	0	0	0	0	0	0	0	0
ASV1369	0	0	0	0	10	0	0	0	0	0	0	0	0	0	0	0	0	0	0	0	0	0	0	0	0	0	0	0	0	0	0	0	0	0	0	0	0	0	0	0	0	0	0	12	0	263	0	0	0
ASV1370	0	0	0	0	0	4	14	0	0	14	0	46	36	12	16	0	8	29	0	0	0	0	9	0	0	0	0	0	0	9	0	0	0	0	0	0	0	0	0	0	0	7	7	33	46	29	0	12	22
ASV1371	0	0	0	0	0	0	30	4	0	0	0	25	0	0	0	31	12	16	0	0	0	0	32	31	0	10	0	19	0	0	0	0	0	0	0	0	40	0	18	0	0	0	0	0	0	0	0	24	0
ASV1372	0	0	0	0	0	0	0	0	0	0	0	0	0	0	21	51	0	0	0	101	0	31	75	0	86	0	0	0	0	48	0	0	0	0	0	0	0	0	0	0	0	0	0	0	0	0	0	0	0
ASV1373	0	29	33	0	47	26	0	65	0	14	53	0	0	61	21	20	48	14	0	0	0	0	0	0	0	0	0	0	0	0	0	0	0	0	0	0	0	0	0	0	0	0	0	0	0	0	18	0	0
ASV1374	0	0	0	0	0	3	11	19	7	17	0	7	55	29	132	38	103	35	0	0	0	0	0	0	0	0	0	0	0	0	0	0	0	0	0	0	0	0	0	0	0	0	0	0	0	0	0	0	0
ASV1375	0	0	0	0	0	0	0	0	0	15	0	16	0	9	0	21	0	20	0	0	0	0	10	0	0	0	0	0	0	0	0	39	0	26	0	0	8	0	23	0	0	9	22	23	28	52	0	0	9
ASV1376	0	0	0	0	0	0	0	0	0	0	0	0	0	0	0	0	0	0	47	0	14	29	0	0	0	0	31	29	0	0	45	53	0	90	29	0	0	0	0	0	59	0	0	25	0	0	0	0	0
ASV1377	0	0	0	0	0	0	0	0	0	0	0	0	0	0	0	0	0	0	0	0	0	21	0	0	40	39	0	31	0	0	0	12	0	0	19	0	0	0	36	0	0	0	0	26	28	19	81	0	0
ASV1378	0	0	7	0	26	0	0	20	0	0	22	6	26	47	21	26	39	23	0	0	0	0	0	0	0	0	0	0	11	10	0	0	0	0	0	0	16	0	22	0	0	0	0	0	0	7	0	27	0
ASV1379	0	0	0	0	0	0	99	0	101	0	0	123	0	0	0	0	0	0	51	0	0	33	30	0	0	0	0	0	0	0	0	0	0	0	0	0	0	0	0	0	0	0	0	0	0	0	0	0	0
ASV1380	0	0	0	0	0	0	0	0	0	0	0	0	0	0	0	0	0	0	0	0	0	0	0	0	0	0	0	0	0	0	0	0	0	0	0	0	0	0	0	0	0	0	0	0	0	0	0	0	0
ASV1381	0	0	0	0	0	0	0	0	0	32	0	0	0	0	0	0	0	0	0	0	0	30	0	0	0	0	0	0	0	40	21	22	0	0	0	38	0	0	0	0	0	0	0	0	0	0	0	0	0
ASV1382	0	0	0	0	0	0	0	0	0	0	0	0	6	0	0	27	12	18	0	0	0	0	0	11	0	0	0	17	13	17	0	0	10	17	0	8	0	0	22	15	0	16	16	16	16	16	0	52	37
ASV1383	0	0	0	0	0	0	0	0	0	0	0	0	0	0	44	0	24	25	0	0	0	0	0	0	15	0	0	0	0	0	0	0	0	0	28	0	0	0	0	0	0	0	0	36	58	74	0	25	0
ASV1384	0	0	0	0	0	0	0	0	0	0	0	0	0	0	0	0	0	0	0	0	426	10	0	0	0	0	10	0	0	0	0	0	0	0	0	0	0	0	0	0	0	0	0	0	0	0	0	0	0
ASV1385	0	0	0	0	0	0	0	0	0	0	0	0	0	0	0	0	0	0	0	0	0	0	0	0	0	0	0	0	0	0	0	0	0	0	0	0	0	0	0	0	0	0	0	0	0	0	0	0	0
ASV1386	30	0	0	0	0	0	62	24	49	26	36	0	20	20	21	12	42	0	0	0	0	0	0	0	0	0	0	0	0	0	0	0	0	0	0	0	0	0	0	0	41	0	0	0	0	62	0	0	0
ASV1387	4	0	54	3	0	0	0	18	0	10	0	10	30	0	5	0	8	14	15	0	4	0	0	17	23	12	9	20	14	13	0	0	0	0	8	0	0	0	11	6	0	0	13	20	22	0	0	15	0
ASV1388	0	24	0	57	74	0	0	0	0	0	0	11	0	0	0	0	0	0	0	0	0	0	0	0	0	0	0	0	0	0	0	0	0	0	0	0	0	0	0	0	0	0	0	92	0	0	0	0	0
ASV1389	0	0	0	0	0	0	0	0	0	53	0	0	61	72	47	41	0	78	24	0	0	0	0	0	0	0	0	0	0	0	0	0	0	0	0	0	0	0	0	0	0	0	0	0	0	0	0	0	0
ASV1390	0	0	0	0	0	0	0	0	0	35	0	0	0	0	0	45	0	0	0	0	0	0	61	0	0	0	0	0	0	0	0	74	30	0	0	0	55	62	0	45	0	0	0	0	0	0	0	0	0
ASV1391	0	0	0	0	0	0	56	0	22	0	0	34	79	32	31	37	35	68	0	0	0	0	0	0	0	0	0	0	0	0	0	0	0	0	0	0	0	0	0	0	0	0	0	0	0	0	0	0	0
ASV1392	0	0	0	0	0	0	0	0	0	31	88	119	19	0	0	0	0	23	0	0	0	0	0	0	0	0	0	0	0	0	0	0	0	0	0	0	0	0	0	0	0	96	50	0	0	0	0	0	0
ASV1393	0	0	0	0	0	0	0	0	0	0	0	0	0	0	0	0	0	0	0	0	0	0	0	0	0	0	0	0	0	0	0	0	0	0	0	0	0	0	0	0	0	0	0	70	61	39	0	0	0
ASV1394	0	0	0	22	0	6	0	0	0	20	0	14	9	24	47	26	46	27	0	0	0	0	15	9	0	36	0	0	0	0	0	0	0	0	0	0	0	0	0	0	0	0	0	15	20	16	0	0	0
ASV1395	0	0	0	0	0	0	0	0	0	28	0	8	0	0	0	8	0	13	0	0	0	0	0	0	0	0	0	0	0	0	0	0	0	0	21	0	0	0	0	0	0	0	0	0	0	0	0	0	0
ASV1396	117	0	88	0	0	0	0	0	0	0	0	0	0	0	0	0	0	0	89	0	0	0	0	0	0	0	0	0	0	0	63	0	0	0	51	0	0	0	0	0	28	0	0	0	0	0	0	0	0
ASV1397	0	0	0	0	0	0	0	0	0	0	0	0	0	0	0	0	0	0	0	19	0	0	30	0	0	11	0	0	0	0	0	0	0	0	0	0	0	0	0	0	0	0	0	0	0	0	0	0	0
ASV1398	0	0	0	0	0	0	0	0	0	0	0	0	0	0	0	0	0	0	0	0	0	0	0	0	0	0	0	0	0	0	22	0	0	0	0	34	0	0	0	0	63	0	0	0	0	0	53	0	22
ASV1399	0	263	0	0	170	0	0	0	0	0	0	0	0	0	0	0	0	0	0	0	0	0	0	0	0	0	0	0	0	0	0	0	0	0	0	0	0	0	0	0	0	0	0	0	0	0	0	0	0
ASV1400	0	0	0	0	0	0	0	0	0	0	0	0	0	0	0	22	0	0	0	29	0	28	25	0	0	0	0	0	0	23	0	0	34	33	0	0	34	36	0	20	0	0	35	0	0	0	0	34	21
ASV1401	40	22	33	23	0	0	0	161	0	11	47	0	0	0	20	0	0	0	26	0	0	0	0	0	0	0	0	0	0	0	0	0	0	0	0	0	0	0	0	0	0	0	0	0	0	0	0	0	0
ASV1402	38	95	61	0	83	0	0	0	0	0	0	0	0	0	0	0	0	0	0	0	0	0	0	0	0	0	16	0	0	0	33	0	0	0	0	43	0	0	0	49	0	0	0	0	0	0	0	0	0
ASV1403	15	0	23	0	0	5	0	0	0	0	0	0	0	0	0	0	0	0	0	0	0	0	0	0	0	0	0	0	0	0	0	0	0	0	0	0	0	0	0	0	6	47	119	0	0	0	0	12	27
ASV1404	56	31	0	19	0	29	0	15	7	0	0	1	2	26	34	0	0	32	36	0	21	0	0	0	32	0	0	0	0	0	0	0	0	0	58	0	0	0	0	0	0	0	0	0	38	0	0	0	0
ASV1405	23	0	0	75	0	36	0	0	0	0	0	0	0	0	0	20	0	0	0	0	0	65	0	0	0	0	0	0	0	19	0	0	0	0	0	0	64	0	18	0	0	0	0	0	9	37	0	0	11
ASV1406	0	0	0	0	0	0	0	0	0	0	0	15	0	0	0	0	0	0	0	0	0	0	0	0	0	0	0	0	0	0	0	23	0	0	0	0	0	78	0	0	0	0	0	0	0	0	0	31	0
ASV1407	0	0	0	0	0	0	0	0	0	0	0	0	19	0	0	0	0	0	0	0	0	22	15	0	0	0	0	0	23	16	0	0	0	0	0	0	0	0	0	0	0	0	0	56	57	35	0	0	31
ASV1408	0	0	0	0	0	0	0	0	0	0	0	0	0	0	0	0	0	0	0	17	0	0	0	35	0	18	0	0	0	20	0	5	0	26	26	0	0	11	27	0	0	0	0	0	0	0	36	0	0
ASV1409	20	46	41	74	44	54	0	0	0	0	0	0	0	0	61	0	0	0	40	0	0	0	0	0	51	0	0	0	0	0	0	0	0	0	0	0	0	0	0	0	0	0	0	0	0	0	0	0	0
ASV1410	15	17	22	18	24	32	0	0	0	0	0	0	55	0	0	0	0	27	0	26	13	0	19	0	0	0	0	0	0	0	24	0	0	0	18	25	0	12	30	0	0	0	0	0	0	0	0	0	0
ASV1411	0	19	0	0	40	28	0	0	0	0	0	0	0	0	0	0	0	0	0	0	0	31	0	0	27	0	10	15	0	0	29	0	0	13	31	37	9	0	0	22	21	12	16	0	0	0	0	18	22
ASV1412	0	0	0	0	0	0	0	0	0	0	0	10	0	0	0	0	0	0	23	11	0	16	0	14	15	14	17	19	16	27	18	0	0	37	21	22	0	0	35	29	8	23	11	0	0	0	20	14	15
ASV1413	0	0	0	0	0	0	0	0	0	0	0	0	19	0	0	13	0	0	0	0	0	0	0	0	21	0	25	0	23	22	0	0	0	0	0	0	52	0	31	48	0	0	0	0	0	0	0	28	12
ASV1414	0	92	0	0	22	0	45	0	0	0	0	0	0	0	0	0	0	0	35	0	0	18	0	0	0	0	0	0	0	0	0	0	0	0	0	0	0	0	0	0	0	167	0	0	0	0	0	0	22
ASV1415	0	0	0	0	0	0	0	0	0	0	0	0	0	0	0	0	0	0	0	54	0	75	37	0	0	25	17	24	35	35	0	0	0	10	0	0	0	0	0	0	0	0	0	0	0	0	0	21	0
ASV1416	0	0	0	0	0	0	0	0	0	0	0	0	0	0	0	0	0	0	0	0	0	0	0	0	0	0	0	0	0	0	0	0	0	0	0	0	0	0	0	0	0	0	0	0	0	0	0	0	0
ASV1417	107	0	82	40	43	56	0	0	0	0	0	0	0	0	0	0	0	0	0	0	39	0	0	0	0	0	26	0	0	0	0	0	0	0	0	0	0	0	0	0	0	21	0	0	0	0	0	13	0
ASV1418	0	88	0	0	176	27	0	0	0	0	0	0	0	0	0	0	0	0	0	0	0	0	0	0	0	0	0	0	0	0	0	0	0	0	11	0	0	0	0	0	0	0	34	0	0	0	0	0	74
ASV1419	0	0	0	0	0	0	0	0	0	0	0	0	0	0	0	0	0	0	0	0	0	39	0	0	0	0	0	0	0	0	0	0	0	0	0	0	53	0	0	0	0	0	0	0	0	0	0	38	0
ASV1420	24	0	0	0	44	32	0	0	0	0	0	0	0	0	0	0	0	0	0	0	0	0	0	0	0	0	0	0	0	0	37	0	0	0	0	71	0	18	0	0	0	0	0	0	0	0	0	0	0
ASV1421	0	0	0	0	0	0	6	0	0	0	0	0	24	15	0	14	0	0	0	0	0	0	0	0	14	14	0	0	19	22	10	0	0	0	15	22	0	23	24	23	0	0	4	3	0	0	23	15	10
ASV1422	0	0	0	0	0	0	0	0	228	0	0	0	9	0	0	0	0	0	0	0	7	21	0	128	0	0	0	0	8	0	0	0	9	0	0	0	0	0	0	0	0	0	0	0	0	0	0	0	0
ASV1423	0	0	0	0	0	0	0	0	55	26	144	44	0	0	0	0	0	0	48	0	25	0	0	20	14	0	0	0	0	0	0	0	0	0	32	0	0	0	0	0	0	0	20	0	0	0	0	0	0
ASV1424	14	34	0	0	0	15	0	0	0	0	0	0	0	0	0	0	0	0	17	0	0	0	0	0	0	0	0	22	0	0	0	0	0	0	0	0	0	0	0	0	0	0	0	0	0	0	0	0	0
ASV1425	0	0	0	0	0	0	0	0	0	0	0	0	15	0	0	30	9	22	9	0	12	10	0	8	21	28	14	24	26	24	0	8	0	0	0	10	0	0	0	7	0	0	18	10	0	0	0	0	15
ASV1426	0	0	0	0	0	14	0	0	0	0	0	0	0	0	0	0	0	0	0	0	0	0	0	0	0	0	0	0	0	0	272	0	0	0	0	0	30	0	0	0	0	0	0	0	0	31	0	0	0
ASV1427	0	0	0	0	10	18	0	0	0	0	0	0	0	15	0	11	0	0	0	0	0	0	0	0	0	0	0	0	0	0	34	0	0	0	0	24	0	0	0	0	32	7	0	0	0	0	0	0	10
ASV1428	0	0	0	0	0	12	0	58	0	0	0	0	0	0	0	0	0	0	0	0	0	0	19	0	0	0	12	45	0	0	26	0	0	0	0	0	0	0	0	0	0	0	0	39	0	0	0	0	12
ASV1429	0	0	0	0	0	0	0	0	0	0	0	0	14	0	0	0	0	0	22	0	0	29	0	28	18	0	31	0	24	0	0	0	0	33	0	19	0	0	0	0	0	0	190	0	0	0	0	0	20
ASV1430	0	0	0	0	0	0	0	0	0	0	0	0	0	0	0	0	0	0	0	12	0	0	0	0	0	0	0	0	0	0	0	25	0	16	0	0	26	0	19	0	0	0	0	0	0	0	0	0	0
ASV1431	0	0	0	0	0	0	0	0	0	0	0	0	0	0	0	0	0	0	0	0	0	0	0	408	0	0	0	0	0	0	0	0	0	0	0	0	0	0	0	0	0	0	0	0	0	0	0	0	0
ASV1432	17	18	20	95	68	49	0	12	6	0	20	0	0	18	45	6	38	0	12	0	0	0	0	0	0	0	0	0	0	0	0	0	0	0	0	0	0	0	0	0	0	0	0	0	0	0	0	0	0
ASV1433	0	0	0	0	0	0	0	0	37	51	42	141	0	37	38	26	0	61	0	0	0	0	0	0	0	0	0	0	0	0	0	0	0	0	0	0	0	0	0	0	0	0	0	0	0	0	0	0	0
ASV1434	0	0	0	0	0	0	0	0	0	0	0	22	0	0	0	49	0	17	0	0	0	0	39	0	0	0	0	0	0	26	0	0	0	0	0	0	18	0	34	29	0	14	0	18	16	37	0	29	21
ASV1435	133	0	50	0	0	0	0	0	0	0	0	0	0	0	0	0	0	0	0	0	0	0	0	0	0	0	0	0	0	0	32	0	0	0	0	0	0	0	0	0	23	96	37	0	0	0	0	0	25
ASV1436	88	0	96	70	24	76	0	0	0	0	0	0	0	0	0	0	0	0	0	0	0	0	0	0	0	0	35	0	0	0	0	0	0	0	0	0	0	0	0	0	25	0	0	0	0	0	10	0	0
ASV1437	0	0	28	0	0	0	0	0	0	26	0	18	29	0	0	0	0	19	50	0	15	0	0	0	0	0	0	0	0	0	0	0	0	68	0	0	0	0	0	0	0	0	0	52	32	26	0	0	0
ASV1438	0	0	0	0	0	0	36	0	0	44	0	0	39	0	0	109	0	58	0	0	0	0	0	0	0	0	0	0	0	0	0	0	0	0	0	0	0	0	0	0	0	0	0	0	0	0	0	0	0
ASV1439	0	0	0	0	0	0	0	0	0	0	0	0	20	0	0	0	0	0	23	24	0	0	0	0	32	0	0	0	21	35	0	29	0	17	28	0	60	0	70	37	0	0	0	0	0	0	0	0	0
ASV1440	0	22	0	0	54	0	0	20	0	0	0	0	0	26	0	0	0	0	0	0	0	0	0	0	0	0	0	0	0	0	0	0	0	0	0	0	0	0	0	0	0	0	0	0	0	0	0	0	0
ASV1441	0	0	0	0	0	0	0	0	0	42	29	0	0	0	0	0	0	0	0	0	0	15	0	0	0	0	0	0	0	0	0	76	29	36	100	0	20	22	0	0	0	0	13	14	0	0	0	0	0
ASV1442	37	0	60	63	0	54	0	36	0	13	0	0	0	18	0	0	0	0	0	0	47	0	0	0	9	0	0	0	0	0	0	0	0	0	0	16	0	0	0	0	24	0	0	0	0	0	24	0	0
ASV1443	0	0	0	0	0	0	0	0	0	0	0	0	0	0	0	0	0	0	0	0	0	0	0	0	0	0	0	0	0	0	0	0	0	0	0	0	0	0	0	0	0	0	48	0	0	79	0	109	66
ASV1444	0	0	0	0	0	0	11	0	15	57	26	32	48	24	64	55	47	39	0	0	0	0	0	0	0	0	0	0	0	0	0	0	0	0	0	0	0	0	0	0	0	0	0	0	0	0	0	0	0
ASV1445	0	0	0	0	0	0	0	63	0	0	0	0	0	0	0	0	0	0	0	0	38	31	0	0	0	0	0	0	0	0	0	0	0	0	0	0	0	0	0	0	68	37	0	0	0	0	63	0	0
ASV1446	0	0	0	0	0	0	0	0	0	0	39	14	0	0	0	0	0	11	0	38	0	12	0	0	0	29	0	16	0	21	0	0	0	16	34	0	0	0	0	15	0	17	0	36	50	52	0	12	12
ASV1447	0	0	0	0	0	0	0	0	0	0	0	0	0	0	0	0	0	0	13	0	0	6	34	0	20	0	0	21	17	0	20	0	46	33	19	1	0	36	0	0	0	31	25	0	0	0	0	15	0
ASV1448	0	0	0	0	0	0	0	0	0	0	0	22	19	28	0	0	32	0	0	0	0	28	24	0	0	0	0	21	0	37	0	0	0	23	0	0	17	0	0	0	0	0	11	18	0	25	0	6	25
ASV1449	0	0	0	0	0	0	0	0	0	0	0	0	0	0	0	0	0	0	0	9	0	15	14	0	8	22	0	16	22	13	6	10	0	16	10	26	33	48	60	35	0	0	0	0	0	0	16	24	13
ASV1450	0	0	0	0	0	10	0	0	0	0	0	0	0	0	0	0	0	0	0	9	0	21	11	0	18	0	11	0	23	14	0	16	0	0	12	28	27	30	32	28	0	0	0	0	0	0	31	35	24
ASV1451	22	0	47	16	0	9	0	0	0	0	0	0	0	0	0	0	0	0	12	0	0	0	0	0	0	0	17	0	0	0	63	18	0	28	34	19	7	0	0	0	8	50	16	0	0	0	8	18	0
ASV1452	0	0	11	9	0	0	37	0	0	0	26	50	37	0	0	0	0	0	0	37	0	0	0	0	28	0	0	0	24	38	0	0	23	0	7	0	0	0	0	0	0	0	0	0	0	0	0	0	0
ASV1453	0	0	5	10	0	0	0	0	0	0	0	0	0	0	18	21	0	13	0	0	0	11	24	0	15	0	12	15	14	22	0	0	0	0	0	16	15	23	0	0	0	0	0	0	0	0	0	12	0
ASV1454	0	0	0	0	0	0	0	0	25	0	58	112	0	0	0	0	5	0	0	13	0	21	11	17	0	0	0	0	0	0	0	16	0	10	11	0	0	10	0	3	0	22	20	16	20	0	0	0	8
ASV1455	0	0	0	0	0	0	0	0	0	0	0	0	0	22	54	0	0	0	0	0	9	39	0	23	0	20	26	25	19	11	0	17	0	0	24	1	0	17	0	13	1	0	0	0	0	0	8	0	0
ASV1456	0	0	0	0	0	0	0	0	0	0	0	0	0	0	0	0	0	0	0	0	6	17	0	13	0	0	19	0	0	0	43	0	0	24	17	24	0	0	21	0	61	36	29	0	0	0	20	22	21
ASV1457	0	0	0	0	0	19	0	0	0	0	0	0	0	0	0	0	0	0	0	124	44	27	86	29	0	0	0	0	0	0	0	54	0	0	0	0	32	0	0	0	0	0	0	0	0	0	0	0	0
ASV1458	0	0	0	0	0	0	0	0	0	0	0	0	0	0	0	0	0	0	0	0	0	0	0	0	21	0	0	0	0	0	0	0	16	21	0	19	13	38	0	43	0	28	29	0	0	0	0	27	47
ASV1459	0	0	0	0	0	0	0	0	0	0	0	0	0	0	0	0	0	0	0	0	0	0	0	0	0	0	0	0	0	0	0	0	285	0	0	0	0	117	0	0	0	0	0	0	0	0	0	0	0
ASV1460	0	0	0	0	0	0	0	0	0	0	0	0	0	0	0	0	0	0	0	0	0	0	0	0	0	0	0	0	0	0	0	0	0	0	0	0	0	0	0	0	0	0	0	0	204	0	0	0	0
ASV1461	0	0	38	0	0	40	0	0	0	0	0	0	0	0	0	0	0	0	0	99	0	42	0	0	0	0	45	0	39	17	0	0	0	0	0	0	29	0	0	12	0	0	0	0	0	49	0	0	0
ASV1462	0	0	1	0	39	0	0	0	38	1	0	1	3	0	21	1	2	0	0	0	11	2	0	0	2	29	0	22	15	51	1	0	0	0	0	0	0	0	1	0	0	0	1	0	1	1	0	0	0
ASV1463	0	0	0	0	0	0	0	0	0	0	0	30	0	0	0	14	0	0	0	0	0	0	76	0	0	0	38	0	0	0	0	0	0	0	0	0	49	0	0	0	0	39	33	42	0	0	0	0	0
ASV1464	5	0	0	0	9	0	0	0	0	0	0	0	0	0	0	0	0	0	0	13	0	0	0	33	10	0	8	18	10	0	0	0	0	0	0	0	0	0	0	0	0	11	0	0	0	0	0	0	0
ASV1465	0	0	0	0	0	0	0	0	0	0	0	0	0	0	0	0	0	0	0	0	0	22	0	0	16	0	0	9	21	0	0	0	0	0	0	0	22	0	0	0	0	0	0	45	52	26	0	0	14
ASV1466	0	0	0	0	0	0	0	0	0	0	0	67	0	0	0	30	0	0	0	34	0	54	23	34	18	0	0	29	0	19	0	0	0	0	0	0	0	0	0	0	0	0	0	0	0	0	0	0	0
ASV1467	0	0	0	0	0	0	0	0	0	0	0	0	0	0	0	0	0	0	0	0	11	0	0	0	0	0	0	0	0	0	43	48	0	0	48	53	0	0	0	0	0	0	0	0	0	0	0	0	0
ASV1468	29	66	56	47	73	63	0	20	0	0	0	0	0	35	16	0	0	11	0	0	0	0	0	0	0	0	0	0	0	0	0	0	0	0	0	0	0	0	0	0	0	0	0	0	0	0	0	0	0
ASV1469	0	0	0	0	0	0	27	0	18	0	0	0	0	11	0	14	0	0	0	0	19	0	0	0	0	0	0	0	37	21	0	0	0	0	0	0	40	18	15	0	0	0	0	0	0	0	0	0	0
ASV1470	0	0	45	62	0	44	0	0	0	0	92	0	24	0	61	0	43	38	0	0	0	0	0	0	0	0	0	0	0	0	0	0	0	0	0	0	0	0	0	0	0	0	0	0	0	0	0	0	0
ASV1471	0	0	8	0	0	0	15	0	0	0	0	26	32	14	0	0	0	9	7	0	0	12	0	0	0	0	0	0	0	0	15	0	19	31	14	0	0	28	7	13	0	13	9	0	0	11	0	24	10
ASV1472	0	0	0	0	0	0	32	0	0	0	0	0	0	0	21	0	0	27	0	0	0	0	0	0	0	0	0	0	0	27	0	0	0	0	0	0	0	30	0	0	0	0	0	18	36	0	26	0	0
ASV1473	0	0	0	0	0	0	11	0	0	21	30	19	36	27	54	27	46	73	0	0	0	0	0	0	0	0	0	0	0	0	0	0	0	16	0	0	0	0	0	0	0	0	0	20	0	0	0	15	0
ASV1474	0	0	0	0	0	0	0	5	0	0	0	0	0	0	0	0	0	15	0	15	0	25	0	0	0	44	0	30	26	19	0	0	0	38	0	0	67	0	54	0	0	0	0	0	0	0	0	46	27
ASV1475	0	0	0	0	0	0	0	0	0	0	0	0	0	0	0	0	0	0	44	0	0	33	28	134	0	0	0	15	27	0	0	0	0	0	0	0	0	0	0	0	24	0	0	0	109	0	0	0	0
ASV1476	0	0	25	46	17	50	0	0	0	12	16	11	24	9	10	32	41	15	0	0	0	0	0	0	0	0	0	0	0	15	0	0	0	3	0	0	0	0	0	0	0	0	0	23	0	22	0	0	0
ASV1477	28	16	19	22	28	27	0	0	0	19	0	20	14	12	16	12	10	18	28	0	0	15	0	9	0	0	0	0	0	0	0	22	0	0	0	0	8	0	0	0	0	0	0	0	0	20	0	16	0
ASV1478	0	16	0	0	0	0	0	0	0	0	0	0	0	0	0	0	0	0	0	0	0	0	0	0	20	0	0	0	38	0	0	0	0	0	0	0	0	0	0	0	94	0	0	0	0	0	54	0	0
ASV1479	8	0	0	8	0	0	16	0	7	8	0	0	0	0	0	0	0	0	0	0	284	0	0	0	0	0	16	0	0	0	0	0	0	0	0	0	0	0	0	0	0	0	0	0	48	0	0	0	0
ASV1480	0	0	0	0	0	0	0	0	132	0	0	0	0	0	84	0	0	0	0	0	0	0	0	75	0	0	0	0	22	0	0	0	0	0	0	0	0	0	0	0	0	0	0	0	0	0	0	0	0
ASV1481	0	73	53	64	92	90	0	16	0	0	0	0	0	0	0	0	0	0	0	0	0	0	0	0	0	0	0	0	0	0	0	0	0	0	0	0	0	0	0	0	0	0	0	0	0	0	0	0	0
ASV1482	0	0	0	0	0	0	0	0	0	0	0	0	0	0	0	0	0	0	0	52	0	0	0	0	0	41	0	0	37	288	0	0	0	0	0	0	0	0	0	0	0	0	0	0	0	0	0	0	0
ASV1483	0	44	0	0	52	0	12	0	0	0	0	0	0	44	0	0	0	0	0	0	0	0	0	18	0	0	0	0	0	0	18	0	0	0	0	40	0	0	0	0	27	17	12	0	0	0	31	20	23
ASV1484	0	0	0	0	0	0	0	36	22	27	24	0	0	34	108	0	69	63	0	0	0	0	0	0	0	0	0	0	0	0	0	0	0	0	0	0	0	0	0	0	0	0	0	0	22	0	0	0	0
ASV1485	0	0	0	0	0	0	0	0	0	0	0	0	0	0	0	0	0	0	0	0	0	61	0	0	0	0	0	0	0	0	0	0	0	0	0	0	0	0	0	0	32	0	0	0	0	0	0	0	0
ASV1486	0	0	0	0	0	0	0	0	0	0	0	0	0	0	0	0	0	0	0	0	0	0	0	0	0	0	0	0	0	0	0	0	0	0	0	0	0	0	0	0	0	0	0	0	0	0	25	0	0
ASV1487	49	99	40	57	67	0	0	0	0	0	0	0	0	47	0	0	0	52	0	0	0	0	0	0	0	0	0	0	0	0	0	0	0	0	0	0	0	0	0	0	0	0	0	0	0	0	0	0	0
ASV1488	0	30	53	0	24	34	0	0	0	0	0	0	0	0	0	0	0	0	0	0	0	0	0	0	0	0	0	0	0	0	0	0	0	0	0	0	0	0	0	0	98	0	0	0	0	0	46	0	0
ASV1489	0	0	0	0	0	0	0	0	16	23	0	0	0	0	23	35	30	30	0	0	12	0	41	0	0	0	0	0	0	0	0	0	0	20	0	0	0	0	0	0	0	0	0	0	0	48	19	0	0
ASV1490	0	0	0	0	0	0	0	0	0	0	0	0	0	0	0	0	0	0	0	0	10	9	6	0	22	19	0	14	11	12	0	0	7	25	18	28	0	0	56	42	0	16	0	0	0	0	0	58	23
ASV1491	0	0	0	0	0	0	0	0	0	0	0	0	0	0	0	0	0	0	0	0	0	0	0	0	0	0	0	0	0	0	0	0	0	0	0	0	0	0	0	0	0	0	0	0	0	0	0	0	0
ASV1492	54	37	0	44	37	21	0	0	0	0	0	0	11	14	12	0	10	4	0	0	0	0	0	0	10	0	21	0	12	0	12	0	0	0	17	13	0	0	7	13	0	0	0	0	0	0	26	16	14
ASV1493	0	33	0	0	0	0	0	57	23	30	50	37	0	41	50	16	32	32	0	0	0	0	0	0	0	0	0	0	0	0	0	0	0	0	0	0	0	0	0	0	0	0	0	0	0	0	0	0	0
ASV1494	0	0	0	0	0	0	44	0	0	21	50	68	11	0	0	29	0	23	0	25	0	0	0	31	23	0	0	0	0	0	0	0	0	0	0	0	0	0	0	0	0	0	0	38	0	31	0	0	0
ASV1495	63	9	40	16	23	29	0	0	30	0	0	0	0	0	9	0	0	0	0	0	39	78	0	0	0	0	23	0	13	0	0	0	0	8	0	0	0	0	0	0	0	0	0	0	0	0	16	0	0
ASV1496	0	13	24	0	0	42	0	20	0	31	0	26	13	29	30	22	0	30	0	0	0	0	0	0	0	0	12	0	0	0	0	0	0	0	0	0	0	0	0	0	11	0	0	15	11	26	7	0	0
ASV1497	0	0	0	17	72	0	0	0	0	0	0	0	0	74	0	0	0	0	0	0	0	0	0	0	0	0	0	0	0	0	0	0	0	0	0	0	0	0	0	0	80	0	0	0	0	0	53	0	0
ASV1498	0	0	0	0	0	0	0	0	0	0	0	16	0	0	14	0	0	0	0	41	0	0	23	0	35	48	0	51	0	101	0	0	0	0	0	0	31	0	27	0	0	0	0	0	0	0	0	0	0
ASV1499	0	20	24	34	51	24	0	56	0	0	0	0	0	14	0	10	0	0	0	0	0	0	0	0	15	0	38	26	35	19	0	0	0	0	0	0	11	0	0	0	0	0	0	0	0	0	0	0	0
ASV1500	0	0	0	0	0	0	34	0	0	0	25	59	13	0	11	0	0	12	0	14	9	0	21	0	0	0	0	0	0	0	0	0	20	0	0	0	0	27	33	7	0	0	0	0	24	11	0	0	0
ASV1501	0	0	0	0	0	0	0	0	0	0	0	0	0	0	0	0	0	0	0	0	0	6	0	0	0	0	0	0	0	0	0	0	0	0	0	0	0	0	0	54	0	0	0	45	0	0	0	0	0
ASV1502	0	0	0	0	0	0	0	0	0	0	0	0	0	0	0	28	0	0	0	0	94	0	0	0	0	33	51	0	0	0	0	45	0	0	44	47	0	19	0	0	0	0	0	0	0	0	0	0	0
ASV1503	0	0	0	0	0	0	0	0	0	0	0	0	0	0	0	0	0	0	0	0	0	38	0	0	0	0	0	0	34	32	0	43	0	0	46	0	33	35	0	0	0	0	0	0	0	0	0	0	0
ASV1504	0	0	0	0	0	0	0	0	0	0	0	0	0	0	0	0	0	0	0	0	0	0	0	0	0	0	0	0	15	0	0	0	0	0	0	0	34	52	50	0	0	0	0	0	0	0	0	0	0
ASV1505	57	0	38	0	0	56	0	0	0	0	0	0	0	0	0	0	0	0	0	0	0	0	0	0	0	0	0	0	0	31	44	35	54	0	0	0	54	0	0	0	0	0	0	0	0	0	0	30	0
ASV1506	42	73	41	26	25	15	0	44	0	0	0	0	0	42	0	0	0	0	0	0	0	0	0	0	0	0	0	0	0	0	0	0	0	0	0	0	0	0	0	0	22	0	0	0	0	0	0	0	0
ASV1507	41	35	67	35	0	29	0	0	0	8	0	0	0	28	28	0	38	11	23	0	0	0	0	0	0	14	0	24	0	0	0	0	0	0	0	0	0	0	0	0	0	0	0	0	0	0	0	0	0
ASV1508	0	0	0	0	50	0	0	56	0	0	0	0	0	21	0	0	0	0	0	0	15	0	0	0	0	0	0	0	0	0	0	0	0	0	0	0	0	0	0	0	0	0	0	0	0	0	0	0	0
ASV1509	0	0	0	0	0	0	0	0	0	210	0	0	0	0	0	0	0	0	0	0	0	0	0	0	0	0	38	0	0	0	23	0	0	0	0	0	0	0	0	0	0	42	0	0	0	0	0	0	21
ASV1510	0	0	0	0	0	0	0	0	0	0	0	0	0	0	0	0	0	0	22	36	0	34	41	58	0	23	0	20	23	37	0	0	0	0	0	0	0	0	0	0	0	0	0	0	0	0	0	0	0
ASV1511	0	0	0	0	0	0	0	53	0	43	0	0	0	41	0	0	0	0	18	0	0	0	0	0	0	0	0	0	0	0	0	0	0	0	0	0	0	0	0	0	149	0	0	0	0	0	63	0	0
ASV1512	0	0	0	0	0	0	0	0	8	0	0	0	0	0	0	40	0	0	0	0	0	0	24	25	0	22	0	0	0	0	0	0	55	0	0	0	72	51	31	0	0	0	0	0	0	42	0	0	0
ASV1513	49	32	61	107	34	67	26	0	0	0	0	0	28	0	0	0	0	0	0	0	0	0	0	0	0	0	0	0	0	0	0	0	0	0	0	0	0	0	0	0	0	0	0	0	0	0	0	0	0
ASV1514	0	0	0	0	0	0	0	0	9	8	0	16	0	0	14	19	12	0	0	0	0	0	0	0	0	0	0	0	0	0	0	28	0	37	0	0	8	0	18	8	0	0	15	24	25	21	0	12	15
ASV1515	0	0	0	0	0	0	0	0	0	0	0	0	30	0	0	0	0	0	0	0	0	0	0	0	0	0	0	0	0	0	0	0	16	19	0	0	30	22	0	0	0	24	32	20	27	37	0	31	24
ASV1516	0	0	0	0	0	0	0	0	0	0	0	0	0	0	0	0	0	0	0	0	0	0	0	0	0	0	0	0	0	0	0	0	0	0	0	0	0	0	0	0	0	0	0	0	0	0	0	0	0
ASV1517	0	0	0	0	0	0	0	0	0	0	0	0	0	0	0	0	0	0	0	0	0	0	0	0	0	0	0	0	0	0	0	0	0	0	0	0	0	0	0	0	0	0	0	0	0	0	0	0	0
ASV1518	14	0	9	0	0	17	0	0	9	27	14	15	0	0	50	39	30	49	0	0	0	0	0	0	27	24	0	25	0	0	0	0	0	0	0	0	0	0	0	0	0	0	0	0	0	0	24	9	10
ASV1519	0	0	0	0	66	0	0	0	0	0	0	0	0	0	0	0	0	0	0	0	0	0	0	0	0	0	0	0	0	0	0	0	0	0	0	0	0	0	0	0	0	0	0	89	0	113	0	0	0
ASV1520	0	0	0	0	0	0	0	0	0	10	0	0	0	12	0	0	0	16	20	0	44	0	0	28	12	35	60	32	22	11	0	0	0	0	27	13	0	0	0	29	17	0	0	0	0	0	16	0	0
ASV1521	0	0	0	0	0	0	0	0	0	0	0	0	0	0	0	0	0	0	0	0	0	0	0	0	36	49	35	61	0	21	0	0	0	0	0	27	0	0	65	0	0	0	0	0	0	0	0	18	0
ASV1522	44	41	59	35	62	50	0	11	0	0	0	0	0	12	0	0	0	0	19	0	0	0	0	0	0	0	8	0	0	0	0	0	0	0	0	0	0	0	0	0	0	0	0	0	0	0	37	0	0
ASV1523	0	0	0	0	31	52	0	0	0	0	0	5	32	23	6	0	21	27	0	0	0	0	0	0	0	0	0	0	0	0	0	0	0	0	0	0	0	0	0	0	0	0	0	0	0	0	62	0	0
ASV1524	0	0	0	0	0	0	29	0	0	0	20	0	82	0	48	40	63	73	0	0	0	0	0	0	0	0	0	0	0	0	0	0	0	0	0	0	0	0	0	0	0	0	0	0	0	0	0	0	0
ASV1525	0	0	0	0	0	0	0	0	0	0	0	0	0	0	0	0	0	0	0	0	0	0	0	0	0	0	0	0	0	0	0	348	0	0	0	0	57	0	0	0	0	0	0	0	0	0	0	0	0
ASV1526	0	4	0	27	21	23	0	6	0	0	0	0	17	23	0	16	0	0	0	0	0	0	0	0	10	0	0	10	8	10	0	0	0	0	0	30	0	0	0	0	0	0	0	0	0	0	0	0	0
ASV1527	0	0	0	0	0	0	0	0	0	0	0	0	33	26	47	42	56	51	0	0	0	0	0	0	0	0	0	0	0	0	0	0	0	0	0	0	0	0	0	10	0	0	0	0	46	0	0	0	0
ASV1528	0	0	0	0	0	0	0	0	0	0	0	0	17	0	0	55	0	0	0	0	0	0	26	0	45	23	0	0	28	29	0	0	0	0	0	0	0	39	18	0	0	13	0	10	0	0	39	0	22
ASV1529	67	10	23	15	0	16	0	117	0	31	10	0	0	22	0	10	0	16	0	0	0	0	0	0	0	0	0	0	0	0	0	0	0	0	0	0	0	0	0	0	0	0	36	9	0	0	0	0	0
ASV1530	24	0	8	1	1	0	0	0	0	0	0	0	0	0	0	1	0	2	2	3	10	0	0	23	19	0	2	4	35	15	3	0	0	0	1	1	31	0	4	3	0	0	0	0	0	0	28	0	11
ASV1531	0	0	0	0	8	10	0	0	0	0	0	0	46	9	27	14	20	0	0	0	0	0	0	0	0	21	0	0	0	0	0	0	0	0	0	0	0	0	0	0	0	0	0	0	0	0	24	0	0
ASV1532	0	0	0	0	0	0	0	0	0	0	0	0	0	0	0	0	36	0	35	0	0	0	0	43	0	0	24	0	20	0	74	0	0	0	63	33	0	0	0	0	0	0	0	26	0	21	31	0	0
ASV1533	0	0	0	0	0	0	0	0	0	0	0	0	0	0	0	0	0	0	0	0	22	0	0	0	0	0	48	0	40	0	0	0	0	24	0	44	0	0	0	0	0	32	0	0	0	0	0	43	0
ASV1534	0	0	0	0	0	0	0	0	0	0	0	0	0	0	0	0	0	0	0	0	0	55	71	17	31	24	0	0	35	43	0	0	0	0	0	0	43	79	0	0	0	0	0	0	0	0	0	0	0
ASV1535	0	148	0	0	176	0	0	73	0	0	0	0	0	0	0	0	0	0	0	0	0	0	0	0	0	0	0	0	0	0	0	0	0	0	0	0	0	0	0	0	0	0	0	0	0	0	0	0	0
ASV1536	0	0	0	5	0	0	0	0	5	0	12	59	11	0	0	0	0	17	0	21	7	0	14	0	0	0	0	0	0	8	11	0	10	10	0	0	22	29	0	0	0	8	18	0	0	0	0	14	12
ASV1537	0	0	0	0	1	0	0	0	25	0	86	0	0	0	38	0	58	30	0	0	0	0	0	0	0	0	0	20	16	26	0	0	0	0	0	0	0	0	0	0	0	0	0	0	17	0	0	0	0
ASV1538	0	0	0	0	0	37	0	0	16	0	0	0	19	16	19	12	8	47	21	0	0	0	0	0	49	0	0	21	0	0	0	35	0	0	0	24	0	0	0	0	0	0	0	0	14	23	0	0	35
ASV1539	0	0	0	0	0	0	0	0	0	0	0	0	0	0	0	28	0	0	0	0	0	0	0	0	25	40	23	0	0	0	73	0	0	56	51	0	0	0	41	46	0	0	0	0	0	0	24	0	0
ASV1540	0	0	0	0	0	0	0	0	0	0	0	0	0	0	0	8	18	0	12	0	0	0	0	0	0	0	0	11	0	0	13	23	0	50	23	0	33	0	0	21	0	0	27	27	17	12	0	0	33
ASV1541	0	0	0	0	0	0	0	0	0	0	0	0	0	0	0	0	0	17	0	0	0	0	0	8	31	35	0	19	28	15	0	7	0	15	3	22	17	37	11	13	0	0	0	0	0	0	0	17	18
ASV1542	0	0	0	0	0	0	0	0	0	0	0	0	0	0	0	0	0	0	0	0	18	0	0	0	0	0	52	58	61	23	0	0	0	0	36	73	0	0	0	91	0	0	0	0	0	0	0	0	0
ASV1543	0	0	0	6	9	0	0	0	0	0	0	0	0	0	0	0	0	0	0	0	0	0	0	0	0	0	0	0	0	0	0	0	0	0	21	0	0	0	0	30	0	0	17	0	0	0	0	31	37
ASV1544	0	0	0	33	15	29	0	0	0	0	0	0	0	0	0	0	0	0	44	0	52	0	0	0	36	0	39	0	0	0	0	0	0	0	56	0	0	0	0	93	0	0	0	0	0	0	0	0	0
ASV1545	0	0	0	0	0	0	0	0	63	0	0	0	30	0	26	24	19	33	0	0	5	0	15	0	23	26	0	18	5	0	23	0	0	0	0	0	0	0	0	0	0	0	0	0	0	0	0	0	0
ASV1546	0	0	0	0	0	0	0	0	0	0	0	0	0	0	0	0	0	0	0	0	0	0	36	36	36	49	22	46	0	27	0	0	0	0	0	0	0	0	0	0	0	0	0	0	24	0	0	0	0
ASV1547	0	0	0	0	0	0	0	0	0	0	0	0	0	0	0	0	0	0	0	0	0	0	8	0	0	17	0	0	0	0	9	15	0	0	0	19	29	52	20	0	10	26	14	23	0	0	26	45	35
ASV1548	0	0	1	0	0	0	10	0	2	0	0	8	20	1	2	27	7	3	22	9	1	3	19	11	0	0	0	7	10	5	14	0	0	3	7	23	2	0	3	26	0	29	0	12	0	15	9	0	2
ASV1549	0	0	0	0	0	0	0	0	0	0	0	0	0	0	0	0	0	0	0	22	0	17	0	28	0	0	0	13	0	31	0	34	98	17	0	0	21	0	0	0	0	0	0	0	41	16	0	0	0
ASV1550	0	0	0	0	0	0	0	0	0	0	0	0	0	0	0	0	0	0	0	0	0	0	0	0	0	0	0	0	0	0	0	0	0	0	332	0	0	0	0	62	0	0	0	0	0	0	0	0	0
ASV1551	0	0	0	0	0	0	19	0	23	38	0	0	0	0	0	0	0	0	0	0	0	0	0	0	0	0	0	0	0	0	0	0	0	0	0	0	0	0	0	0	0	0	0	51	58	70	0	0	0
ASV1552	0	0	0	0	0	0	0	0	0	0	0	0	17	0	0	18	0	0	0	0	0	31	6	0	12	0	10	0	0	0	0	23	0	46	0	0	0	27	0	0	0	20	25	26	19	19	0	22	13
ASV1553	0	0	0	0	0	0	0	0	0	0	0	0	0	0	0	0	0	0	0	0	0	0	0	0	0	0	0	0	0	0	0	0	0	0	0	26	9	0	0	0	56	43	0	0	0	0	38	11	64
ASV1554	0	37	46	0	0	26	0	0	33	16	0	37	25	14	0	0	0	0	0	0	26	0	0	0	0	0	42	0	25	0	0	0	0	0	0	0	0	0	0	0	45	0	0	0	0	0	17	0	0
ASV1555	0	0	21	20	0	22	0	0	0	0	0	0	0	0	0	0	0	0	0	0	16	0	0	0	15	0	31	17	0	0	0	0	12	27	14	0	0	20	20	21	17	0	17	0	0	0	19	22	20
ASV1556	0	0	0	6	0	2	0	0	0	0	0	0	0	0	0	25	0	0	0	0	0	32	0	0	0	0	0	0	0	42	0	0	0	0	0	0	26	0	55	0	0	0	0	0	4	33	0	0	37
ASV1557	0	0	0	0	0	92	0	0	0	0	0	0	0	0	0	0	0	0	0	0	0	0	0	0	111	0	90	0	0	0	0	0	0	0	0	72	0	0	0	0	0	0	0	0	0	0	0	0	0
ASV1558	0	0	0	0	0	0	0	8	6	28	33	0	14	15	49	59	73	16	6	0	0	0	0	0	0	0	0	0	0	0	0	0	0	0	0	0	0	0	0	0	0	0	0	0	0	0	0	0	11
ASV1559	0	0	0	0	0	0	0	0	369	0	0	0	0	0	0	0	6	0	0	0	0	0	0	0	0	0	0	0	0	0	0	0	0	0	0	0	0	0	0	0	0	0	0	0	0	0	0	0	0
ASV1560	0	0	0	0	0	0	0	0	0	0	0	0	0	0	0	0	0	0	23	0	0	0	0	0	0	0	0	0	0	0	53	43	57	0	0	12	0	71	0	15	0	0	0	0	0	0	22	0	0
ASV1561	0	0	0	0	0	0	0	0	0	0	0	0	0	0	0	0	0	0	21	14	0	0	0	0	0	0	0	24	0	0	0	0	0	27	0	0	0	0	39	0	0	47	0	62	0	35	19	37	0
ASV1562	0	0	0	0	0	0	0	0	0	0	0	0	0	0	0	0	0	0	0	30	0	110	0	13	0	0	0	0	0	0	0	0	0	146	53	0	0	13	23	0	0	0	0	0	0	0	0	0	0
ASV1563	0	0	0	0	0	0	0	0	0	0	0	0	0	0	0	13	15	0	0	0	0	0	0	0	0	0	0	0	0	0	0	0	17	0	0	0	0	9	0	0	97	0	0	0	0	0	20	0	0
ASV1564	0	0	0	0	0	0	0	0	0	0	0	0	0	0	0	0	0	0	0	0	0	57	0	0	0	0	0	0	37	0	86	0	0	0	0	29	0	0	0	0	107	0	0	0	0	0	78	0	0
ASV1565	0	0	0	216	0	0	0	0	0	0	0	15	0	0	22	0	11	0	0	0	0	0	0	0	0	0	0	0	0	0	0	38	0	15	0	0	0	0	0	0	0	0	0	0	0	19	0	0	0
ASV1566	0	0	0	0	0	10	0	0	0	0	0	0	0	0	0	0	0	0	0	0	0	0	0	0	16	0	0	12	0	0	0	0	0	0	0	0	0	0	0	0	0	0	0	0	0	0	22	0	0
ASV1567	0	0	0	0	0	0	0	0	0	0	0	0	0	0	0	0	0	0	13	15	0	0	0	0	0	0	0	0	0	0	0	0	0	0	0	0	0	0	0	0	0	71	213	0	0	0	0	0	0
ASV1568	0	0	0	0	0	0	0	0	0	0	0	0	0	0	0	0	0	0	0	13	0	0	0	0	19	0	25	35	38	38	0	0	0	0	0	0	13	29	23	18	0	0	0	0	0	0	15	0	0
ASV1569	19	86	35	124	44	69	0	0	0	0	0	0	0	0	0	0	0	0	0	0	0	0	0	0	0	0	0	0	0	0	0	0	0	0	0	0	0	0	0	0	0	0	0	0	0	0	0	0	0
ASV1570	0	0	0	0	0	0	0	53	0	0	0	0	0	45	0	0	0	0	0	0	0	0	0	0	0	0	15	0	0	0	0	0	0	0	0	0	0	0	0	0	53	0	0	0	0	0	29	0	0
ASV1571	0	0	0	0	0	0	0	0	0	0	0	0	0	0	0	0	0	0	0	5	6	0	0	10	31	20	16	12	10	23	0	0	6	53	10	0	11	13	46	23	0	10	0	0	0	0	0	0	10
ASV1572	0	0	0	0	16	0	0	0	0	0	0	0	0	0	0	0	0	0	0	0	0	0	0	0	0	0	0	0	0	0	0	0	0	22	0	43	52	0	0	0	0	16	20	0	0	0	51	72	38
ASV1573	0	0	0	0	0	0	0	0	0	0	0	0	0	0	0	0	0	0	110	0	0	113	5	0	41	28	0	2	22	37	0	0	0	0	0	0	0	0	0	0	0	0	0	0	0	0	0	0	0
ASV1574	0	0	0	0	0	0	0	0	0	0	0	0	0	0	0	0	0	0	0	0	0	0	0	0	0	0	0	0	0	0	22	0	0	0	0	0	0	0	0	0	0	0	0	0	0	0	0	0	0
ASV1575	0	0	0	34	23	32	0	12	0	24	18	22	20	46	38	30	32	44	0	0	0	0	0	0	0	0	0	0	0	0	0	0	0	0	0	0	0	0	0	0	0	0	0	0	0	0	0	0	0
ASV1576	0	0	0	0	0	0	112	0	0	0	0	127	18	0	0	0	0	100	0	0	0	0	8	0	0	0	0	0	0	0	0	0	0	0	0	0	0	0	0	0	0	0	0	0	0	0	0	0	0
ASV1577	0	0	0	0	0	0	0	0	244	0	0	0	0	0	14	0	0	0	0	0	0	0	0	23	0	0	0	0	0	0	0	0	0	0	0	0	0	0	0	0	0	29	41	8	17	0	0	0	0
ASV1578	0	0	0	0	0	0	0	0	0	0	0	0	0	0	0	0	0	51	0	0	0	0	0	0	0	0	0	0	0	0	0	0	0	0	99	0	0	41	0	0	0	0	0	0	0	0	28	0	0
ASV1579	0	0	0	0	0	0	0	0	0	0	0	0	0	0	0	0	0	0	21	9	0	23	0	0	0	0	28	21	15	36	20	0	0	15	27	24	13	0	23	16	7	0	0	0	0	0	11	11	0
ASV1580	16	12	18	0	0	0	0	0	0	41	61	72	0	0	0	0	0	0	0	19	25	6	0	4	0	0	0	18	24	38	0	0	0	0	19	0	0	0	0	0	0	0	0	0	0	0	0	0	0
ASV1581	0	19	46	0	20	0	0	0	0	0	0	0	0	0	0	36	0	0	0	0	57	0	0	0	0	0	38	25	42	0	0	29	0	0	0	0	32	23	0	0	0	0	0	0	0	0	24	0	0
ASV1582	0	0	0	0	0	0	25	0	0	0	0	7	0	0	0	0	0	0	0	0	0	0	0	0	8	0	0	0	9	15	4	35	35	6	0	0	0	23	16	0	0	0	0	0	0	0	0	9	0
ASV1583	0	0	0	0	0	0	0	30	39	24	0	64	24	36	32	23	20	38	0	0	0	0	0	0	0	0	0	0	0	0	0	0	0	0	26	0	0	0	0	26	0	0	0	0	0	0	0	0	0
ASV1584	0	0	0	0	0	0	0	0	0	0	0	0	0	0	0	0	0	0	0	0	0	0	0	0	0	0	0	0	0	0	0	0	0	0	0	0	0	0	0	0	0	0	0	0	0	0	0	0	0
ASV1585	0	0	0	0	13	0	0	0	0	0	0	0	0	0	0	19	10	0	0	0	0	0	0	0	29	12	28	19	26	0	0	0	0	0	0	51	13	9	0	33	0	0	0	0	0	0	10	8	10
ASV1586	0	0	0	0	0	0	0	0	0	0	0	13	0	0	6	27	2	0	16	30	0	0	21	0	16	12	0	0	0	17	0	0	0	40	0	0	9	15	0	28	0	0	0	12	0	11	0	0	30
ASV1587	0	0	0	0	0	0	0	0	0	0	0	0	0	0	0	0	0	12	0	27	0	0	0	50	0	0	0	23	0	14	0	7	0	0	0	0	0	21	26	17	0	15	0	0	54	0	0	32	11
ASV1588	0	0	0	0	0	0	0	0	0	0	0	0	0	0	0	0	0	0	0	0	0	0	0	0	0	172	43	62	0	88	0	0	0	0	0	0	0	0	0	0	0	0	0	0	0	0	0	0	0
ASV1589	0	0	0	0	0	0	0	0	0	0	0	0	0	0	0	0	0	0	0	0	0	0	0	0	0	0	0	0	0	0	0	0	0	0	0	0	0	0	0	0	0	0	0	0	0	0	0	0	0
ASV1590	0	0	0	0	0	0	0	0	0	0	0	0	44	0	54	0	0	30	0	0	0	0	0	0	0	0	0	0	0	0	0	0	0	107	0	0	0	0	0	0	0	0	0	0	38	0	0	0	48
ASV1591	25	0	0	0	0	0	0	0	0	0	0	0	0	0	0	0	0	0	0	0	0	0	0	0	0	0	0	0	25	0	28	0	0	0	33	0	0	0	0	0	30	11	11	11	0	0	20	0	0
ASV1592	0	0	0	0	0	0	0	0	0	0	0	0	0	0	0	0	0	0	0	0	0	0	0	0	0	0	0	0	0	0	0	13	13	0	0	0	0	27	0	0	0	0	0	0	0	0	0	0	0
ASV1593	0	0	0	0	0	0	0	0	0	0	0	0	0	0	0	0	0	0	0	0	0	0	0	0	0	0	0	0	0	0	0	0	0	0	0	0	0	0	0	0	0	0	0	71	134	0	0	0	0
ASV1594	0	0	16	58	35	81	0	0	0	0	0	0	0	0	0	0	0	0	0	0	0	0	0	0	0	11	33	30	12	0	0	0	0	0	0	11	0	0	6	19	10	0	0	0	0	0	40	0	0
ASV1595	0	0	0	0	0	9	0	0	0	30	13	51	0	0	0	0	40	0	0	0	0	0	0	0	0	0	0	0	0	0	68	0	0	0	56	31	0	0	0	0	0	0	0	0	0	0	0	0	50
ASV1596	0	0	0	0	0	0	0	0	18	0	0	21	0	0	0	0	0	0	42	0	0	19	0	10	0	0	0	0	10	0	11	0	0	24	44	22	0	0	0	0	29	0	12	0	0	20	0	0	0
ASV1597	0	0	0	0	0	0	0	0	0	0	0	0	0	0	15	0	0	0	0	0	0	0	24	0	0	14	0	0	0	0	0	0	0	0	0	0	0	0	0	0	0	0	0	72	106	51	0	0	0
ASV1598	0	0	0	0	0	0	0	0	0	0	0	0	0	0	0	0	0	0	0	0	0	0	0	0	9	14	0	0	48	20	0	47	0	0	0	0	51	64	0	0	39	0	0	0	0	0	72	0	0
ASV1599	0	0	0	0	0	0	0	0	0	0	0	0	0	0	0	0	0	0	0	0	0	0	0	0	0	0	0	0	0	0	0	0	48	0	0	0	0	48	0	0	0	0	0	0	0	0	0	0	0
ASV1600	0	0	0	0	0	17	0	0	0	0	0	0	0	18	0	0	0	0	0	0	0	0	0	0	0	0	0	0	0	0	0	0	0	0	0	0	0	0	0	0	0	0	0	0	0	0	0	0	0
ASV1601	0	0	0	0	0	0	21	0	0	17	0	24	0	0	0	27	0	15	0	8	10	0	0	0	0	0	0	0	0	0	0	30	0	15	20	0	17	0	12	24	0	0	0	10	20	18	11	10	0
ASV1602	0	0	0	0	0	0	0	0	2	5	0	0	23	9	0	15	10	32	0	0	5	7	0	0	17	17	5	18	0	20	0	0	0	3	5	14	0	0	0	28	0	0	6	0	0	0	0	15	25
ASV1603	0	0	0	0	0	0	0	0	0	0	0	0	0	0	4	0	0	15	21	11	0	0	0	14	125	23	24	22	27	29	13	0	0	0	0	0	0	0	1	0	0	0	0	0	0	0	23	0	0
ASV1604	0	0	0	0	0	0	0	0	0	0	0	0	0	0	0	0	0	0	0	0	0	20	0	0	0	0	0	0	0	0	0	0	0	0	0	52	0	0	0	0	21	0	0	0	0	0	29	0	0
ASV1605	0	0	0	0	0	17	0	0	0	5	0	0	0	0	0	0	0	0	0	0	9	0	0	0	0	19	0	0	50	0	19	0	0	0	0	21	0	0	17	24	26	0	21	0	0	7	29	0	18
ASV1606	0	0	0	0	0	0	0	0	0	0	0	0	0	0	0	0	0	0	0	0	0	0	0	0	0	0	0	0	0	0	0	0	0	0	0	0	0	0	25	0	0	0	17	64	49	68	0	0	0
ASV1607	0	54	0	17	27	44	0	35	0	0	0	0	0	27	0	17	47	0	0	0	0	0	0	0	0	0	0	0	0	0	0	0	0	0	0	0	0	0	0	0	0	0	11	0	0	0	0	0	0
ASV1608	0	0	13	0	0	0	0	0	0	0	0	0	3	0	0	0	0	0	0	0	0	7	0	0	12	25	8	10	13	0	0	9	5	0	0	18	27	26	12	0	0	20	8	0	0	0	13	36	22
ASV1609	0	0	10	0	0	0	0	0	0	0	0	0	0	0	0	0	0	0	0	0	0	16	0	0	27	0	0	26	15	53	0	0	0	9	14	25	0	0	23	21	0	0	0	0	5	32	0	0	0
ASV1610	0	0	0	0	0	0	0	0	0	0	0	0	0	0	0	0	0	0	141	120	14	25	0	34	14	13	4	0	0	0	0	0	0	0	0	0	0	0	0	0	0	0	0	0	0	0	0	0	0
ASV1611	34	103	52	0	74	31	0	0	0	0	0	0	0	0	0	0	0	0	0	0	0	0	0	0	0	0	0	0	0	0	0	0	0	0	0	0	0	0	0	0	20	0	36	0	0	0	14	0	0
ASV1612	0	0	0	0	0	18	0	0	0	0	0	0	27	0	0	20	0	0	0	0	2	0	0	0	0	0	0	0	0	10	0	0	0	10	0	18	0	0	0	0	0	0	0	0	0	0	0	0	0
ASV1613	0	0	0	0	0	0	0	0	0	0	0	17	23	0	12	0	0	1	20	24	0	33	0	7	0	0	0	0	0	0	0	26	0	1	14	0	0	1	0	0	0	0	26	29	30	1	14	0	0
ASV1614	0	0	0	0	0	0	0	0	0	0	0	0	0	0	0	0	0	0	0	0	0	13	0	0	0	0	0	0	0	0	0	0	0	108	0	0	36	0	69	34	0	20	28	0	0	0	0	29	42
ASV1615	0	0	0	0	0	0	0	0	0	0	0	0	0	0	0	0	0	0	0	0	0	0	0	0	0	0	0	0	0	0	0	0	0	0	0	0	0	0	0	0	0	0	0	0	0	0	0	0	0
ASV1616	0	0	0	0	0	0	0	0	0	0	61	15	47	0	106	0	101	36	0	0	0	0	0	0	0	0	0	0	0	0	0	0	0	0	0	0	0	0	0	0	0	0	0	0	0	0	0	0	0
ASV1617	0	0	0	0	0	0	0	0	0	0	0	0	0	0	0	0	0	0	0	0	0	0	0	0	0	0	0	0	0	0	0	0	0	0	0	0	0	0	0	0	0	171	140	0	0	0	0	38	11
ASV1618	0	0	0	8	0	19	0	0	0	0	0	0	0	0	0	0	0	0	0	0	0	0	0	0	0	0	0	0	0	0	0	26	0	0	0	42	36	37	18	0	37	0	19	0	0	0	31	0	0
ASV1619	0	0	0	0	0	0	0	0	0	9	0	0	0	0	0	0	0	0	0	0	0	12	0	9	30	10	18	22	13	0	5	0	4	19	12	0	0	19	15	12	0	0	0	29	19	11	0	8	0
ASV1620	0	0	0	0	0	0	0	0	0	0	0	0	0	0	0	0	0	0	0	148	0	0	25	116	0	0	0	36	0	0	0	34	0	0	0	0	0	0	0	0	0	0	0	0	0	0	0	0	0
ASV1621	0	0	0	0	0	0	0	0	0	0	0	0	0	0	0	0	0	0	0	0	58	0	0	0	0	0	0	11	33	13	0	23	10	0	0	0	39	15	0	0	11	14	20	0	0	0	36	14	19
ASV1622	41	33	52	0	43	24	0	0	0	0	0	8	0	0	0	0	0	0	0	0	0	0	0	0	0	0	0	0	0	0	0	14	0	77	20	0	0	0	0	0	0	0	2	0	0	0	0	0	12
ASV1623	0	0	0	0	0	0	0	0	30	0	0	0	0	0	0	0	0	18	0	28	0	0	79	42	0	0	0	0	0	0	0	0	16	0	0	0	0	0	0	0	0	0	0	36	8	0	0	0	0
ASV1624	0	0	0	0	0	0	0	0	0	0	0	0	0	0	0	0	0	10	0	0	0	0	0	0	0	20	0	27	14	30	0	0	0	0	0	0	0	0	37	0	0	0	0	0	0	0	0	6	0
ASV1625	0	0	57	0	0	0	177	0	29	29	0	26	0	21	0	29	0	0	0	0	0	0	0	0	0	0	0	0	0	0	0	0	0	0	0	0	0	0	0	0	0	0	0	0	0	0	0	0	0
ASV1626	0	0	0	0	0	9	0	0	0	0	4	0	17	0	0	21	12	18	10	18	0	25	0	9	0	0	0	0	0	0	16	0	0	79	19	12	11	5	17	0	0	0	0	0	0	0	0	7	25
ASV1627	0	0	0	0	0	0	0	0	0	0	0	0	0	0	7	21	14	3	0	0	0	0	0	0	18	35	15	0	24	0	0	0	0	0	0	3	23	13	33	26	0	0	0	0	0	0	0	9	0
ASV1628	0	0	0	0	0	0	0	0	0	0	0	0	0	0	0	0	0	0	14	13	0	14	0	14	32	15	0	26	18	21	0	0	0	0	0	0	13	0	0	0	0	0	0	15	45	16	0	0	0
ASV1629	0	116	77	27	90	46	0	0	0	0	0	0	0	0	0	0	0	0	0	0	0	0	0	0	0	0	0	0	0	0	0	0	0	0	0	4	0	0	0	0	0	0	0	0	0	0	0	0	0
ASV1630	0	0	0	0	0	0	0	0	0	0	0	0	0	0	0	0	0	0	48	33	0	0	0	0	29	0	0	0	0	0	0	27	0	0	0	0	0	0	0	0	0	0	0	9	110	0	0	0	0
ASV1631	0	0	0	0	0	0	0	0	0	0	0	0	0	0	0	0	0	0	0	0	0	0	0	0	0	0	0	0	0	0	0	29	0	0	28	0	58	0	0	0	0	0	0	0	0	0	0	31	0
ASV1632	0	0	0	0	0	0	0	0	0	0	0	0	0	0	0	0	0	0	0	0	0	0	0	0	0	0	0	0	0	0	0	0	0	0	0	0	0	0	0	0	0	0	0	83	70	0	0	0	0
ASV1633	0	39	29	0	0	18	0	22	0	0	80	0	48	34	37	0	45	0	0	0	0	0	0	0	0	0	0	0	0	0	0	0	0	0	0	0	0	0	0	0	0	0	0	0	0	0	0	0	0
ASV1634	0	0	6	18	12	0	19	0	0	8	0	12	9	0	0	8	8	7	0	0	0	0	6	11	0	0	10	0	12	0	8	18	7	0	17	0	18	12	18	0	13	10	7	11	0	0	0	18	16
ASV1635	0	0	0	0	0	0	0	0	0	0	0	0	17	0	0	29	0	19	12	0	0	0	0	0	0	0	0	0	0	0	0	45	0	0	0	0	0	0	0	0	0	0	0	30	21	24	0	0	0
ASV1636	0	0	0	0	0	0	0	0	0	0	0	0	0	0	0	13	0	0	0	0	0	0	0	0	0	0	0	0	0	13	0	12	0	0	0	0	36	0	21	17	0	0	0	0	9	0	0	0	0
ASV1637	0	0	0	0	0	0	0	0	0	0	0	0	0	0	0	0	0	0	0	0	0	13	0	0	10	0	21	0	0	49	0	0	65	0	0	0	42	0	0	0	0	0	0	0	34	0	0	36	0
ASV1638	0	0	0	0	0	0	0	0	0	0	0	0	0	0	0	0	0	0	0	24	0	0	0	0	8	15	0	0	22	0	0	0	0	0	0	0	0	0	0	0	0	16	0	17	42	53	0	53	0
ASV1639	0	0	0	0	0	0	0	0	0	0	0	0	0	0	0	0	0	0	0	0	0	0	8	0	0	0	0	0	0	0	0	0	0	0	0	0	0	0	0	0	0	0	0	0	0	0	0	0	0
ASV1640	0	0	0	0	0	0	0	0	0	0	0	0	0	0	0	0	0	0	0	0	0	0	0	31	0	0	0	0	0	0	0	0	0	0	0	0	0	0	0	0	0	0	0	104	185	0	0	0	0
ASV1641	0	0	0	0	0	0	0	0	0	0	0	0	0	0	0	0	0	0	0	0	0	53	0	0	13	0	0	0	0	0	0	0	0	0	244	0	0	0	0	59	0	0	0	0	0	0	0	0	0
ASV1642	0	0	0	15	0	24	0	0	0	0	0	0	24	0	0	0	11	0	0	0	0	0	0	0	0	0	0	14	0	0	0	0	0	0	0	0	25	24	0	32	0	14	0	0	0	0	0	29	37
ASV1643	0	0	0	0	0	0	0	9	0	27	0	0	0	34	25	0	0	0	22	0	0	29	0	0	41	0	0	0	0	0	0	0	0	0	32	0	0	0	0	0	32	0	0	0	0	27	60	0	0
ASV1644	0	0	0	0	0	0	0	0	0	0	0	0	0	0	0	0	0	11	0	4	0	0	0	12	18	0	0	27	0	0	0	0	0	0	0	0	0	0	0	28	0	0	0	0	0	0	0	0	0
ASV1645	0	0	0	0	0	0	0	0	0	0	0	0	0	0	0	0	0	0	0	0	0	13	19	0	1	32	0	0	46	32	0	0	0	0	0	0	0	0	0	0	0	0	0	39	0	0	0	0	0
ASV1646	0	0	0	0	0	0	0	0	0	0	0	0	0	0	0	0	0	0	0	0	0	0	0	0	0	19	0	22	0	10	0	0	0	0	0	0	0	0	0	0	0	0	0	0	0	0	0	0	0
ASV1647	0	0	0	0	0	0	0	0	0	0	0	0	0	0	0	0	0	0	0	0	0	0	0	0	0	0	0	20	0	0	0	0	0	0	0	0	0	24	26	33	0	0	0	0	0	0	0	26	20
ASV1648	31	91	49	76	57	52	0	0	0	0	0	0	0	0	0	0	0	0	0	0	0	0	0	0	0	0	0	0	0	0	0	0	0	0	0	0	0	0	0	0	0	0	0	0	0	0	0	0	0
ASV1649	14	0	0	0	0	0	0	1	0	0	0	0	0	8	0	6	6	0	11	9	0	0	0	11	0	7	8	0	6	0	0	0	0	0	18	12	0	0	0	12	0	0	0	0	111	0	0	0	0
ASV1650	0	16	22	12	20	0	0	0	0	0	0	0	0	0	0	0	0	0	0	7	0	0	7	0	0	7	0	13	9	0	24	19	19	0	14	23	19	24	10	0	0	0	0	0	0	0	0	0	0
ASV1651	0	0	18	0	0	0	0	0	0	0	0	0	0	0	0	0	0	0	0	0	0	0	0	0	0	0	0	0	69	28	16	0	15	0	0	8	28	20	29	0	0	0	0	0	0	0	0	0	0
ASV1652	0	0	0	0	0	0	0	0	0	0	0	0	0	0	0	0	0	0	0	0	0	0	0	0	0	0	0	0	0	0	52	0	0	0	0	75	0	0	0	0	94	0	0	0	0	0	0	0	0
ASV1653	0	0	0	0	0	0	0	30	0	0	0	0	0	333	0	0	0	0	0	0	0	0	0	0	0	0	0	0	0	0	0	0	0	0	0	0	0	0	0	0	0	0	0	0	0	0	0	0	0
ASV1654	0	0	0	0	0	0	0	0	0	0	0	0	0	0	0	0	0	0	0	0	0	0	9	0	23	12	0	27	29	31	0	0	0	7	0	0	29	22	16	22	0	22	26	0	0	0	14	23	24
ASV1655	0	22	16	8	0	0	0	2	0	0	0	8	7	14	0	0	0	0	11	0	0	10	0	0	0	0	10	0	10	11	0	0	7	27	12	17	13	22	19	15	14	0	0	0	0	0	0	10	10
ASV1656	0	0	0	13	0	0	30	0	0	0	0	0	0	0	0	0	0	0	0	0	0	0	0	0	63	19	0	0	0	0	0	0	0	0	30	0	0	0	37	0	0	0	0	0	0	27	0	0	20
ASV1657	0	0	0	0	0	0	0	0	0	0	0	0	0	0	0	0	0	0	0	11	0	0	0	0	0	0	0	0	0	0	31	13	18	0	0	23	0	33	0	0	0	0	0	0	0	0	15	0	0
ASV1658	0	0	0	0	0	0	31	0	60	41	0	84	0	0	0	0	0	0	0	45	0	24	0	0	0	0	0	0	0	0	0	0	23	0	0	0	0	0	0	0	0	0	0	0	0	0	0	0	0
ASV1659	0	0	0	0	0	0	0	0	238	0	0	0	0	0	57	0	66	0	0	0	0	0	0	0	0	0	0	0	0	0	0	0	0	0	0	0	0	0	0	0	0	0	0	0	0	0	0	0	0
ASV1660	0	0	0	0	0	0	0	0	0	7	0	0	22	0	0	9	14	0	0	0	0	0	0	0	0	0	0	0	0	0	0	0	0	8	0	0	31	0	0	0	0	0	0	22	0	34	0	15	0
ASV1661	0	0	0	0	0	0	0	0	0	0	0	0	0	0	0	16	0	0	15	16	0	21	22	0	0	0	0	0	28	0	29	24	0	29	30	0	27	0	43	27	0	0	0	0	0	0	0	0	23
ASV1662	0	0	0	0	15	10	0	0	0	0	0	51	0	0	25	32	35	0	0	0	31	0	0	6	0	32	29	0	12	0	0	0	0	0	0	0	0	0	0	0	0	0	0	0	0	0	27	0	19
ASV1663	0	0	0	0	14	0	0	0	0	0	0	0	0	0	0	0	0	0	0	0	0	12	0	0	52	0	68	96	98	21	0	0	0	0	0	0	0	10	0	0	0	0	0	0	0	0	0	0	0
ASV1664	0	0	0	0	0	30	0	0	0	0	0	0	0	0	0	0	0	0	0	0	0	0	0	0	0	37	30	32	21	17	0	0	0	0	0	31	0	13	28	0	0	0	0	0	0	0	0	0	0
ASV1665	0	0	0	0	0	0	0	0	0	0	0	0	22	0	0	36	0	70	52	0	24	27	0	0	0	0	0	0	0	0	0	27	0	15	0	0	0	0	0	29	0	55	0	0	0	0	0	0	0
ASV1666	0	0	0	0	0	0	0	0	0	0	0	0	0	0	0	0	0	0	0	0	0	0	0	0	15	30	15	19	28	17	0	0	0	0	0	18	0	0	7	34	0	0	0	0	0	0	65	0	25
ASV1667	27	0	34	0	0	0	0	0	0	32	0	38	0	0	0	0	0	0	37	0	0	0	0	0	0	0	0	0	0	0	0	33	0	48	19	0	0	0	0	0	0	26	24	0	0	12	0	0	22
ASV1668	0	0	0	0	0	0	0	0	0	0	0	0	0	0	0	0	0	0	0	0	0	0	0	0	0	0	0	0	0	0	0	0	0	0	0	0	0	0	0	0	0	0	0	0	0	0	0	0	0
ASV1669	11	18	0	0	0	0	0	0	0	0	0	0	0	0	0	0	0	0	0	0	0	0	0	0	3	0	0	0	28	0	21	0	0	0	0	0	25	0	0	0	0	0	0	0	0	0	0	0	0
ASV1670	0	28	0	23	17	22	0	0	0	18	0	0	21	14	11	10	0	0	0	0	0	0	0	0	0	0	21	15	17	0	13	0	12	0	9	24	0	11	0	15	0	0	0	0	0	0	0	0	0
ASV1671	0	0	0	0	0	0	0	0	0	0	0	0	0	50	52	0	33	0	0	0	0	0	0	0	0	0	0	0	0	0	0	0	0	0	0	0	0	0	0	0	29	42	40	0	0	0	0	57	50
ASV1672	0	0	0	0	0	0	0	0	0	0	0	0	0	0	0	0	0	0	0	13	0	9	0	0	0	0	7	0	0	0	0	22	0	0	0	21	23	7	19	0	0	0	0	0	0	0	0	0	0
ASV1673	0	0	0	0	0	0	0	0	0	0	0	0	0	0	0	0	0	0	0	0	14	32	0	0	0	0	35	0	0	0	0	0	18	0	29	0	0	0	24	0	29	0	0	0	0	0	0	12	0
ASV1674	0	0	0	0	0	0	0	0	0	0	0	0	0	0	0	0	0	0	0	0	12	0	0	0	0	0	0	0	0	0	0	0	0	0	0	0	0	0	0	0	0	255	61	0	0	0	0	15	15
ASV1675	0	0	0	0	0	0	0	0	0	0	0	0	0	0	0	0	0	0	61	0	0	0	0	0	0	0	0	0	0	0	0	0	0	0	0	0	0	0	0	0	70	53	154	0	0	0	0	0	0
ASV1676	0	0	0	0	0	0	0	0	0	0	0	0	0	0	0	0	0	0	0	0	0	48	0	0	45	0	0	62	43	0	0	0	0	0	37	0	0	10	0	0	0	0	0	0	27	0	0	0	0
ASV1677	0	0	0	0	0	0	0	0	0	0	0	12	0	0	0	0	0	0	0	0	24	0	0	32	0	0	0	0	20	0	49	47	0	18	46	0	17	0	30	44	0	0	0	0	0	24	0	0	0
ASV1678	8	0	0	0	0	0	0	0	0	0	0	0	13	6	25	20	27	24	0	0	0	0	23	0	0	18	0	19	26	13	0	0	6	0	0	1	0	34	42	6	0	0	0	0	0	0	4	0	0
ASV1679	0	0	8	0	0	0	0	0	0	0	0	0	0	0	0	0	0	0	0	0	0	0	0	0	0	0	0	0	0	0	0	0	0	0	19	0	0	0	0	27	13	0	0	0	0	0	6	0	0
ASV1680	0	0	0	0	0	0	0	0	7	0	0	17	19	0	20	0	10	19	0	0	0	0	15	0	14	24	9	0	0	13	0	0	11	0	7	0	13	0	25	10	0	0	10	11	18	0	0	0	0
ASV1681	0	0	0	0	0	0	0	0	0	0	0	0	0	0	0	5	5	7	0	11	0	6	0	0	30	33	11	16	11	34	0	0	0	6	4	22	4	0	21	14	0	0	8	0	0	9	0	9	20
ASV1682	0	0	0	0	0	0	0	0	0	0	0	0	0	0	0	0	0	0	0	0	337	0	0	0	0	0	4	0	0	0	0	0	0	0	0	0	0	0	0	0	0	7	0	0	0	0	0	0	0
ASV1683	17	0	25	25	39	0	0	0	0	0	0	0	55	33	0	0	36	0	0	0	0	0	0	0	0	0	0	0	0	0	0	0	0	0	0	0	0	0	0	0	0	0	0	0	0	9	0	0	0
ASV1684	0	0	0	8	0	0	0	0	0	0	17	97	0	0	0	0	0	0	0	0	13	12	0	0	0	0	0	0	0	0	8	22	32	0	0	0	15	0	0	0	0	0	0	0	0	24	0	0	0
ASV1685	0	0	0	0	0	0	304	0	0	0	0	0	56	0	0	0	0	0	0	0	0	0	0	0	0	0	0	0	0	0	0	0	0	0	0	0	0	0	0	0	0	0	0	0	0	0	0	0	0
ASV1686	0	0	0	0	0	0	0	21	0	0	34	0	29	71	95	0	73	30	0	0	0	0	0	0	0	0	0	0	0	0	0	0	0	0	0	0	0	0	0	0	0	0	0	0	0	0	0	0	0
ASV1687	0	0	0	0	0	0	0	0	0	31	0	0	0	0	62	0	36	0	0	0	0	0	0	0	0	0	0	0	0	0	0	0	0	62	0	0	0	0	0	0	0	38	0	0	24	0	0	0	0
ASV1688	0	0	0	0	0	0	0	0	0	0	0	0	0	0	0	0	0	0	19	0	0	0	0	0	20	0	0	0	0	0	0	0	0	0	0	0	0	0	0	0	0	0	0	0	0	0	0	0	0
ASV1689	0	0	0	0	0	0	0	0	0	0	0	0	0	0	0	0	0	0	0	0	0	0	0	0	0	0	0	0	0	0	0	0	0	0	0	0	0	0	0	0	0	0	0	0	0	0	0	0	0
ASV1690	19	15	23	0	15	0	0	0	0	57	15	30	0	0	0	0	0	0	0	0	0	0	0	0	0	0	0	0	0	0	42	9	0	0	0	10	0	0	0	0	0	51	0	18	0	24	0	0	0
ASV1691	0	0	0	0	0	0	0	0	0	0	0	0	0	0	0	0	0	0	0	0	0	0	25	0	0	0	0	0	0	0	0	0	0	0	0	68	0	0	0	58	37	0	0	0	0	0	36	0	0
ASV1692	0	0	0	0	0	0	0	0	0	0	0	0	0	0	0	0	0	0	0	0	0	0	0	0	0	0	0	0	0	0	0	0	0	0	0	28	0	0	26	0	20	0	0	0	0	0	44	0	25
ASV1693	0	0	0	0	0	0	0	0	0	0	0	0	0	0	0	0	0	0	0	0	0	0	0	0	0	0	0	0	0	0	0	0	0	0	0	0	0	0	0	0	0	0	195	0	0	0	0	0	150
ASV1694	0	0	0	0	0	0	0	0	0	0	0	0	12	0	0	29	0	0	0	0	0	0	0	0	0	0	0	0	0	0	0	0	0	0	0	0	0	0	0	0	0	0	0	0	66	31	0	0	0
ASV1695	0	0	0	0	0	0	0	0	0	0	0	0	0	0	0	49	0	44	0	0	0	0	0	0	0	0	0	0	0	0	0	0	0	0	0	0	0	0	0	0	0	0	0	0	0	0	21	60	87
ASV1696	0	0	0	0	0	0	0	0	0	0	0	0	0	0	0	0	0	0	0	0	0	0	0	0	0	0	0	0	0	0	0	0	0	0	0	0	0	0	0	0	0	0	0	56	38	33	0	0	0
ASV1697	0	0	0	0	0	18	0	0	0	0	0	0	0	17	39	0	33	0	0	0	11	0	0	0	15	15	0	0	0	0	10	0	0	0	0	0	0	0	0	0	0	0	7	0	0	0	9	24	29
ASV1698	0	0	0	0	0	0	0	0	15	0	12	10	0	0	0	0	6	0	0	0	0	0	0	0	0	0	0	0	0	0	0	86	25	13	0	0	32	13	0	0	0	16	18	0	0	0	0	16	15
ASV1699	0	0	0	0	0	0	0	0	0	0	11	0	0	0	0	0	0	0	9	0	0	38	0	67	23	25	0	16	0	0	0	0	16	0	0	0	0	0	0	0	0	0	9	12	38	17	0	0	0
ASV1700	0	0	0	0	0	0	0	0	0	0	0	0	0	0	0	0	0	0	8	0	0	0	0	0	0	0	0	0	0	0	14	0	0	0	0	0	0	0	0	0	27	0	6	21	0	84	9	0	0
ASV1701	0	0	0	0	0	0	0	0	0	0	0	0	0	0	0	0	0	0	0	2	0	22	0	6	15	37	0	22	26	9	0	0	0	0	0	0	0	0	0	0	0	0	0	0	0	0	0	0	0
ASV1702	0	0	0	0	0	0	0	0	0	0	0	0	0	0	0	0	0	0	0	0	0	0	0	0	10	0	0	0	0	0	0	0	0	0	0	0	0	0	0	0	0	0	0	35	82	0	0	53	62
ASV1703	0	0	0	0	0	0	0	0	0	0	0	0	0	0	0	0	0	0	0	0	0	0	0	0	0	0	0	0	0	0	0	0	0	40	0	0	0	0	46	20	0	0	36	0	0	0	25	82	42
ASV1704	32	29	25	50	43	60	0	25	0	0	0	0	0	28	11	0	0	15	28	0	0	0	0	0	0	0	0	0	0	0	0	0	0	0	0	0	0	0	0	0	0	0	0	0	0	0	0	0	0
ASV1705	24	0	16	39	0	0	0	0	20	47	56	51	0	0	13	0	37	22	0	0	0	19	0	0	0	0	0	0	0	0	0	0	0	0	0	0	0	0	0	0	0	0	0	0	0	0	0	0	0
ASV1706	6	6	49	12	15	21	0	0	0	0	0	0	7	0	0	0	0	0	9	0	0	26	0	0	17	23	0	18	0	20	0	0	7	0	0	0	0	21	0	0	0	0	0	0	0	0	15	0	0
ASV1707	0	0	0	0	32	35	0	0	22	0	0	0	0	0	0	0	0	0	0	0	0	0	0	0	0	0	0	0	0	0	0	13	0	0	0	0	34	66	0	0	0	0	0	0	0	0	0	41	51
ASV1708	0	0	0	0	0	0	22	0	0	0	0	0	0	0	0	0	0	12	0	0	0	0	0	46	0	0	0	0	0	0	0	0	0	0	0	0	0	0	0	0	29	0	38	11	17	69	0	0	32
ASV1709	0	33	0	44	36	14	0	0	0	0	0	0	0	0	0	0	0	0	0	0	0	0	0	0	13	7	0	0	0	0	0	0	0	0	0	33	0	0	0	0	0	0	0	0	0	0	27	0	0
ASV1710	0	0	0	12	16	24	0	0	0	0	0	0	19	22	19	0	17	20	0	0	0	0	0	0	14	16	20	16	16	0	0	0	0	0	0	0	0	0	0	0	0	0	0	0	0	0	16	0	19
ASV1711	0	0	0	0	0	0	0	0	0	0	0	0	0	0	0	0	0	0	0	0	0	0	0	9	0	47	22	30	30	0	0	0	0	0	0	0	28	0	0	14	0	0	0	18	22	36	0	0	0
ASV1712	0	0	0	0	0	0	0	0	0	0	0	0	0	0	0	0	0	0	0	0	0	0	0	0	0	0	0	0	0	0	0	28	0	0	0	0	16	19	37	0	0	0	0	0	0	0	0	16	0
ASV1713	17	0	0	0	0	0	0	0	0	0	0	0	0	0	0	0	0	0	0	0	0	0	17	0	0	0	0	0	0	0	0	10	9	9	27	0	0	0	0	0	5	18	90	0	0	0	0	0	0
ASV1714	0	0	0	0	0	0	0	0	0	0	0	0	0	0	0	0	0	0	0	0	0	0	0	0	0	0	0	0	0	0	0	0	0	0	0	0	0	0	0	0	0	0	0	49	47	0	0	0	0
ASV1715	0	0	0	0	0	0	0	0	0	0	0	0	0	0	0	0	0	0	0	0	0	0	0	0	0	0	0	0	0	0	0	0	0	0	0	0	0	0	0	0	0	0	0	0	0	0	0	0	0
ASV1716	30	0	22	17	2	25	0	0	0	0	0	0	0	0	0	0	0	0	0	0	0	0	0	45	0	0	0	0	0	0	0	0	0	0	0	0	0	0	0	0	36	0	20	0	0	0	35	0	0
ASV1717	31	0	33	0	0	0	0	0	0	0	0	0	0	0	0	0	0	0	24	0	0	15	0	18	0	0	0	0	0	0	21	17	0	16	5	0	0	0	0	0	28	41	23	17	0	0	0	6	0
ASV1718	0	0	0	53	0	68	78	0	0	0	0	0	0	0	0	0	0	0	0	0	0	0	0	0	0	0	0	0	0	0	0	0	0	0	0	0	0	0	0	0	54	0	0	0	29	0	64	0	0
ASV1719	0	0	0	0	0	0	0	0	15	0	0	0	0	0	0	13	0	0	0	0	0	0	0	0	14	0	0	9	0	0	0	0	0	0	0	0	20	0	20	0	0	0	0	0	0	0	22	0	0
ASV1720	0	0	0	0	0	0	0	0	0	0	0	0	0	0	0	0	0	0	0	31	30	0	0	0	0	0	0	0	0	0	0	78	0	0	0	0	0	33	41	31	0	0	0	0	0	0	0	0	0
ASV1721	0	0	0	0	0	0	0	0	0	0	0	0	0	0	0	0	0	0	0	11	0	0	0	0	0	0	0	0	0	8	0	57	0	0	0	0	34	39	0	0	0	0	0	0	0	0	0	0	0
ASV1722	0	0	0	0	2	12	0	0	0	0	0	4	5	1	7	1	10	6	11	0	0	0	0	0	14	0	0	0	0	0	0	0	0	0	0	0	0	0	0	0	0	0	0	62	25	60	0	0	0
ASV1723	0	0	0	0	0	0	11	0	0	0	0	0	0	0	0	0	0	0	0	0	0	0	0	0	0	0	0	0	0	0	0	0	0	0	0	0	0	0	0	0	0	0	0	0	0	0	0	0	0
ASV1724	0	0	0	0	0	0	0	22	0	0	0	0	0	0	0	0	0	0	0	0	13	0	0	0	0	0	0	0	0	0	0	19	0	0	84	0	0	0	0	0	71	0	28	0	0	15	28	0	23
ASV1725	0	0	0	0	0	0	0	0	0	12	0	0	22	13	0	18	0	0	0	0	0	9	12	0	12	0	0	0	0	0	0	0	0	0	0	7	11	0	14	0	7	20	13	7	32	10	0	24	13
ASV1726	14	0	26	0	0	0	0	0	0	0	0	0	0	0	0	0	0	0	0	0	0	0	0	0	0	0	0	0	0	0	30	12	0	0	21	0	0	0	13	0	0	0	38	0	0	0	0	0	0
ASV1727	0	0	65	0	0	0	0	0	0	0	19	0	0	0	0	0	0	0	0	0	35	18	0	16	0	0	43	0	0	0	0	27	30	19	12	0	0	25	0	0	0	0	0	0	0	0	0	0	0
ASV1728	0	0	14	0	0	0	0	0	11	0	0	10	0	0	0	0	0	0	0	12	0	0	0	0	0	0	0	0	0	0	0	35	13	14	14	0	17	30	0	0	0	16	12	0	0	0	10	18	0
ASV1729	0	0	0	0	54	0	0	0	0	0	0	0	0	0	0	0	0	0	0	0	0	0	0	0	0	0	0	0	0	0	0	0	0	0	0	0	0	0	0	0	0	0	0	0	0	0	0	0	0
ASV1730	0	0	0	0	0	0	0	0	0	0	0	0	0	0	0	0	0	0	24	0	0	0	0	0	0	0	46	0	0	0	33	0	0	0	0	15	0	0	0	0	0	0	0	0	0	0	0	0	0
ASV1731	35	0	0	54	0	45	0	0	0	0	0	0	0	0	0	0	0	0	0	0	0	0	0	0	0	34	0	0	0	0	0	0	0	0	0	0	44	27	0	0	0	22	0	0	0	0	0	34	50
ASV1732	0	0	0	0	0	0	0	0	0	11	29	20	0	0	47	21	30	17	0	0	0	0	0	0	0	0	0	0	0	0	0	0	0	0	0	0	0	0	0	0	0	0	0	0	0	0	0	0	0
ASV1733	0	0	0	0	0	0	13	0	5	0	0	0	0	0	7	27	25	22	0	6	16	9	5	0	5	6	30	2	25	4	0	17	11	0	0	0	26	0	28	0	0	0	0	0	0	0	0	0	0
ASV1734	0	0	0	0	0	0	0	0	0	0	9	13	0	7	7	6	0	0	0	0	0	0	0	0	21	0	0	20	14	0	0	0	0	14	0	19	26	26	12	26	0	0	0	0	0	0	0	13	12
ASV1735	0	0	0	0	0	0	0	0	0	0	0	0	0	0	0	0	0	0	0	16	0	8	77	23	0	0	0	0	0	0	19	77	18	56	0	0	0	15	0	0	0	23	0	0	0	0	0	0	0
ASV1736	42	29	0	109	0	99	0	0	0	0	0	0	0	0	0	0	0	0	48	0	0	0	0	0	16	0	0	0	0	0	0	0	0	0	0	0	0	0	0	0	0	0	0	0	0	0	0	0	0
ASV1737	0	0	0	0	0	0	0	0	0	0	0	0	0	0	52	0	0	0	0	0	0	27	0	0	0	38	0	0	60	0	0	0	0	0	0	0	0	0	0	0	0	0	0	0	0	0	0	27	0
ASV1738	0	0	0	0	0	0	0	0	0	0	0	0	0	0	0	0	0	0	28	17	0	0	0	0	23	0	36	0	0	0	0	0	9	15	0	0	44	23	28	0	0	14	0	0	17	17	0	0	0
ASV1739	0	0	0	0	0	0	0	0	0	0	0	0	0	0	0	0	0	0	0	0	0	0	0	0	0	0	0	0	0	0	0	0	17	26	16	0	0	0	26	37	0	0	0	21	33	24	0	26	11
ASV1740	0	0	0	0	0	0	40	0	0	0	0	0	0	0	0	0	0	0	0	0	0	10	0	0	15	31	0	0	14	0	0	58	0	50	0	0	106	0	0	0	0	0	0	0	0	0	0	0	0
ASV1741	0	0	0	0	0	0	0	0	0	0	0	15	14	0	0	23	8	0	0	0	0	9	7	0	0	12	0	0	0	0	0	0	0	0	0	0	19	0	11	15	0	9	0	0	0	0	12	35	30
ASV1742	0	0	0	0	0	0	0	0	0	0	0	0	0	0	0	0	0	0	0	0	0	0	0	0	0	0	0	0	0	0	0	0	0	0	0	19	0	0	0	0	0	0	0	0	0	0	0	0	0
ASV1743	0	0	0	0	0	0	0	0	0	0	0	0	0	0	0	0	0	0	0	0	0	0	0	0	0	0	0	0	0	0	0	0	0	0	0	0	0	0	0	0	0	0	0	0	0	0	0	0	0
ASV1744	0	0	0	0	0	0	0	0	0	0	0	0	0	0	0	19	0	0	0	0	0	0	0	0	0	0	70	0	0	0	0	0	0	0	0	0	37	0	0	0	0	26	35	0	0	0	0	25	0
ASV1745	0	0	0	0	0	0	0	0	0	0	0	0	0	0	0	0	0	0	16	0	0	0	0	0	0	0	0	0	27	29	0	20	0	0	9	0	37	22	17	0	0	0	0	0	0	0	29	19	0
ASV1746	0	0	0	0	0	0	0	0	0	0	0	0	0	0	0	0	0	0	0	14	0	0	0	12	102	39	92	29	31	25	0	0	0	0	0	0	0	0	0	0	0	0	0	0	0	0	0	0	0
ASV1747	0	0	0	0	0	0	0	0	0	0	0	0	0	0	0	0	0	0	0	9	16	16	8	0	11	0	10	18	43	32	0	0	0	0	0	16	16	0	13	28	13	0	0	0	0	0	63	0	21
ASV1748	0	0	0	0	0	0	0	0	0	0	0	0	0	0	0	0	0	0	0	0	0	0	0	0	0	0	0	0	0	0	0	0	0	0	0	0	0	0	0	0	0	67	0	0	0	0	0	0	0
ASV1749	0	0	0	0	0	0	0	0	0	0	0	0	0	0	0	0	0	0	0	0	0	0	0	0	0	0	0	0	0	0	0	0	0	0	0	0	0	0	0	0	0	0	0	54	50	46	0	0	0
ASV1750	0	0	0	0	0	0	0	0	0	0	0	0	0	0	0	0	0	0	0	0	0	0	0	0	0	0	0	0	0	0	0	0	0	0	0	0	0	0	0	0	0	0	0	0	0	0	0	0	0
ASV1751	18	0	122	85	0	55	0	0	0	0	0	0	0	0	0	0	0	0	0	0	20	0	0	0	0	0	18	17	0	0	0	0	0	0	0	0	0	0	0	0	0	0	0	0	0	0	0	0	0
ASV1752	0	0	0	0	0	0	3	0	0	8	0	0	0	0	0	0	0	0	0	0	9	29	0	0	13	0	8	10	54	18	6	8	14	0	15	0	0	33	13	0	0	11	6	0	0	0	0	19	19
ASV1753	0	0	0	0	0	0	0	184	0	0	0	0	0	149	0	0	0	0	0	0	0	0	0	0	0	0	0	0	0	0	0	0	0	0	0	0	0	0	0	0	0	0	0	0	0	0	0	0	0
ASV1754	0	0	0	0	0	0	0	0	13	0	0	0	0	0	13	30	0	0	0	0	0	0	0	0	0	0	0	0	0	0	0	17	9	0	0	0	16	34	14	0	0	15	7	0	0	0	0	11	19
ASV1755	0	0	0	0	0	0	0	0	0	0	0	0	0	0	0	0	0	0	0	0	0	0	0	0	0	0	0	0	0	0	0	0	0	0	0	0	0	0	0	0	0	0	0	0	0	0	0	0	0
ASV1756	0	0	0	0	0	0	0	0	0	8	0	0	22	0	0	0	0	0	38	0	21	20	0	36	0	22	41	11	33	0	20	0	0	0	0	0	0	0	15	0	0	1	0	17	0	2	17	16	0
ASV1757	0	0	0	0	0	0	0	0	0	0	0	0	0	0	0	0	0	0	0	34	0	0	68	0	0	0	0	0	0	0	0	74	0	0	53	0	0	0	0	0	0	0	0	52	45	0	0	0	0
ASV1758	0	0	0	0	0	8	0	0	0	0	0	0	0	10	13	21	10	14	0	0	0	0	5	0	24	19	18	13	12	23	0	0	0	0	0	9	34	10	17	12	0	5	0	0	0	0	9	19	13
ASV1759	0	0	0	0	0	0	0	0	0	0	0	0	0	0	0	0	0	0	0	0	0	0	0	0	0	0	0	0	0	0	0	0	0	0	0	0	11	0	0	0	0	0	43	0	0	23	0	18	76
ASV1760	0	0	0	0	0	0	0	33	0	0	66	0	0	36	79	0	76	32	0	0	0	0	0	0	0	0	0	0	0	0	0	0	0	0	0	0	0	0	0	0	0	0	0	0	0	0	0	0	0
ASV1761	0	0	0	0	0	0	0	0	0	0	0	0	0	0	0	0	0	0	0	0	0	20	0	0	0	0	31	0	0	0	0	13	0	11	33	0	23	24	12	17	0	0	0	0	0	0	0	0	0
ASV1762	0	0	0	0	0	0	0	0	0	0	0	0	0	0	0	0	0	0	0	0	0	0	0	0	0	0	0	0	0	0	0	0	0	0	0	0	0	0	0	0	0	0	0	0	0	0	0	0	0
ASV1763	124	0	0	55	0	15	0	17	0	0	0	0	0	0	0	0	0	0	25	0	0	0	0	0	0	12	10	0	0	0	0	0	0	0	0	0	0	0	0	0	8	0	0	0	0	0	0	0	16
ASV1764	0	0	0	34	36	46	22	0	0	0	0	0	0	0	0	0	0	0	0	0	0	0	0	0	54	0	16	21	0	0	0	0	0	0	0	46	0	0	0	0	0	0	0	0	0	0	0	0	0
ASV1765	0	0	0	13	0	0	0	0	0	0	0	0	0	0	0	0	0	0	0	0	0	0	0	0	0	0	0	0	0	0	0	0	0	41	0	0	84	75	56	0	29	0	0	0	0	0	0	12	37
ASV1766	0	0	0	0	0	0	20	0	0	0	0	0	11	0	0	0	6	9	0	0	0	0	0	0	0	0	0	0	0	0	0	0	0	0	0	0	0	0	0	0	0	0	0	0	0	0	0	0	0
ASV1767	0	0	0	0	0	0	0	0	0	0	0	0	0	0	9	15	0	10	0	17	0	0	18	0	16	25	15	19	27	19	0	18	0	0	0	0	37	0	0	0	0	0	0	0	8	15	0	20	0
ASV1768	0	0	0	0	0	0	0	0	0	0	0	0	0	0	0	0	0	0	0	0	0	0	0	0	0	0	0	0	0	0	0	0	0	0	0	0	0	0	0	0	0	0	0	73	54	0	0	0	0
ASV1769	0	0	0	0	0	0	4	0	27	0	0	0	0	7	0	0	0	4	0	8	3	0	10	22	7	6	8	8	11	8	0	13	13	9	0	0	10	18	16	0	0	5	0	6	0	0	0	0	9
ASV1770	0	0	0	0	0	0	0	65	0	0	0	0	21	0	0	0	0	0	0	0	0	0	0	0	0	0	0	0	68	0	0	0	0	0	0	31	0	26	0	0	0	0	27	0	0	0	0	44	0
ASV1771	0	0	0	0	0	0	0	0	0	0	0	0	0	0	0	0	0	0	0	27	0	18	50	15	0	58	0	37	18	49	0	7	0	0	0	0	0	0	24	0	0	0	0	0	0	0	0	0	20
ASV1772	0	21	12	22	0	0	0	0	0	0	0	0	0	0	0	0	0	0	20	0	17	0	0	10	10	10	7	0	7	0	20	11	0	23	24	14	0	6	17	13	28	13	0	0	0	0	11	0	0
ASV1773	0	0	0	0	0	0	0	0	0	0	0	0	0	0	0	87	0	0	0	0	0	0	0	16	13	24	18	18	24	15	0	0	0	0	0	0	0	0	0	0	0	0	0	0	0	0	0	0	0
ASV1774	0	0	0	0	0	0	0	0	0	0	0	0	0	0	0	0	0	0	0	0	0	0	0	0	0	0	0	0	0	0	0	0	0	0	0	0	0	0	0	0	0	0	0	0	0	0	0	0	0
ASV1775	31	57	31	25	83	34	0	25	0	0	0	0	6	0	0	0	0	0	0	0	0	0	0	0	0	0	0	0	0	0	0	0	0	0	0	0	0	0	0	0	0	7	10	0	0	0	0	8	0
ASV1776	0	0	0	0	40	0	0	0	0	0	0	0	0	0	0	0	0	0	0	0	0	0	0	0	0	0	0	0	0	0	22	0	0	0	0	0	0	0	0	0	0	0	40	0	0	0	21	0	18
ASV1777	0	0	0	0	0	0	0	0	45	43	0	0	0	0	0	0	0	0	0	0	0	0	0	0	0	0	0	0	0	0	0	77	33	0	0	0	100	0	0	0	0	0	0	0	0	0	0	0	0
ASV1778	0	0	0	0	0	0	0	0	0	0	0	0	21	5	0	12	7	0	0	3	0	0	0	0	8	10	0	11	0	0	0	0	0	4	5	19	0	0	0	18	0	0	4	0	0	7	16	9	22
ASV1779	0	0	0	0	0	0	0	0	0	0	0	0	0	0	0	0	0	40	0	0	0	0	0	0	0	0	0	0	0	0	0	0	0	0	15	0	0	31	0	0	0	0	0	0	0	0	29	47	45
ASV1780	0	0	0	0	0	0	0	0	0	0	0	0	0	0	0	0	0	0	0	31	0	0	0	236	0	14	0	0	0	23	0	0	0	0	0	0	0	0	0	0	0	0	0	0	0	0	0	9	0
ASV1781	0	0	0	0	0	0	0	0	0	0	0	0	0	0	0	0	0	0	0	0	0	13	0	0	0	0	0	0	0	0	0	0	0	0	0	0	19	0	0	0	0	0	0	0	0	0	0	6	0
ASV1782	0	0	0	7	0	0	0	0	0	0	0	0	0	0	0	0	0	0	0	0	0	0	0	0	0	0	0	0	0	0	0	0	0	0	0	0	0	0	0	0	0	0	0	0	0	0	0	0	0
ASV1783	0	0	0	0	0	0	0	0	15	10	0	0	34	13	32	23	15	38	0	0	0	0	0	0	0	0	0	0	0	0	0	0	0	0	0	16	0	0	16	0	0	0	0	0	0	0	9	0	15
ASV1784	0	0	0	0	0	0	0	0	0	0	0	0	0	0	0	0	0	0	10	11	0	0	0	12	15	12	0	0	0	24	0	0	0	101	0	0	0	0	45	12	0	0	0	8	48	0	0	0	0
ASV1785	0	0	0	0	0	0	0	0	0	0	0	0	0	0	0	0	0	0	0	0	0	0	0	20	0	0	0	0	0	0	0	48	0	41	0	0	37	0	38	0	0	12	23	0	19	0	0	30	24
ASV1786	0	0	0	0	0	0	0	0	0	0	0	0	0	0	0	0	0	0	0	0	0	0	0	0	0	0	0	0	6	0	0	67	0	17	0	0	37	29	0	0	0	0	0	0	0	0	0	0	14
ASV1787	0	0	0	0	0	0	0	0	0	0	0	0	0	0	0	0	0	0	0	0	0	0	0	0	0	0	0	0	0	0	0	0	0	0	0	0	0	0	0	0	0	0	0	0	0	0	0	0	0
ASV1788	65	81	62	64	24	30	0	0	0	0	0	0	0	0	0	0	0	0	0	0	0	0	0	0	0	0	0	0	0	0	0	0	0	0	0	0	0	0	0	0	0	0	0	0	0	0	0	0	0
ASV1789	0	253	0	0	56	0	0	0	0	0	0	0	0	0	0	0	0	0	0	0	0	0	0	0	0	0	0	0	0	0	0	0	0	0	0	0	0	0	0	0	0	0	0	0	0	0	0	0	0
ASV1790	0	0	0	76	38	75	0	20	0	0	0	0	0	11	28	26	8	15	0	0	0	0	0	0	0	0	0	32	0	0	0	0	0	0	0	0	0	0	0	0	0	0	0	0	0	0	0	0	0
ASV1791	0	0	0	28	19	0	0	32	0	0	0	0	0	0	0	0	0	0	0	18	0	0	10	0	0	0	0	0	0	0	0	6	0	0	7	0	0	0	7	0	0	33	0	0	0	0	0	34	0
ASV1792	0	0	0	0	0	0	0	0	33	0	0	0	0	0	0	0	0	0	0	67	0	0	128	60	0	0	0	9	0	0	0	0	9	0	0	0	0	0	0	0	0	0	0	0	0	0	0	0	0
ASV1793	0	0	0	0	0	0	0	0	0	35	17	34	0	0	28	0	0	0	0	0	0	0	14	0	0	0	0	0	0	0	37	44	0	47	0	0	30	0	29	0	0	0	0	14	0	0	0	0	0
ASV1794	0	0	0	0	0	0	0	0	0	0	0	0	10	0	45	22	122	29	0	0	0	19	0	0	0	0	0	0	0	0	0	0	11	0	0	0	0	47	0	0	0	0	9	0	14	0	0	0	0
ASV1795	0	0	0	0	0	0	0	0	0	0	0	0	0	0	0	0	0	0	0	35	0	0	157	75	0	16	0	0	0	12	0	0	0	0	0	0	0	0	0	0	0	0	0	0	0	0	0	0	0
ASV1796	0	0	0	0	0	0	0	0	0	0	0	0	0	0	0	0	0	0	0	0	0	0	0	0	0	0	0	0	0	0	0	34	31	0	0	0	0	42	0	0	0	0	0	0	0	0	0	0	0
ASV1797	0	52	0	0	41	0	40	0	0	38	40	0	0	0	0	0	0	0	0	0	0	0	0	0	0	0	49	0	0	0	0	0	0	0	0	0	0	0	0	0	0	0	0	0	0	0	0	0	0
ASV1798	0	0	5	0	0	0	0	0	0	0	0	21	0	0	0	0	0	0	0	0	63	0	0	0	0	0	0	0	0	0	0	0	0	0	0	0	0	20	0	0	0	134	0	0	0	0	0	21	0
ASV1799	0	0	0	54	0	0	0	34	0	0	28	0	0	0	0	0	28	55	0	0	0	0	0	0	48	0	36	0	0	0	0	0	0	0	0	0	0	0	0	0	0	0	0	0	0	0	26	0	0
ASV1800	0	0	0	0	0	0	0	0	0	0	0	0	0	0	0	0	0	18	0	27	0	0	23	116	0	0	0	20	27	0	0	0	0	0	0	0	0	0	0	0	0	0	0	0	46	0	0	0	0
ASV1801	0	0	0	0	0	0	0	0	0	0	0	0	0	0	0	0	0	0	0	0	0	0	42	0	0	38	0	0	27	0	0	23	0	0	0	0	0	0	27	0	0	0	29	0	38	0	0	35	38
ASV1802	0	0	0	0	11	0	0	8	0	0	0	0	45	6	0	0	0	0	0	0	0	26	0	0	0	0	8	0	0	0	0	0	0	0	0	25	0	0	0	0	0	0	0	28	0	20	0	0	0
ASV1803	0	0	0	0	0	0	0	0	8	24	162	111	0	0	0	0	0	0	0	0	0	0	0	0	0	0	0	0	0	0	0	0	0	0	0	0	0	0	0	0	0	0	0	0	0	0	0	0	0
ASV1804	0	0	0	0	0	0	0	0	0	0	0	0	0	0	0	0	0	0	0	12	18	0	0	0	0	0	19	0	0	0	116	0	0	0	8	0	0	0	0	0	0	38	0	0	0	0	0	0	0
ASV1805	0	0	0	0	0	0	0	0	0	0	0	0	0	0	0	0	0	0	0	0	0	0	0	0	0	0	0	0	0	0	0	0	0	0	0	0	0	0	0	0	0	0	0	0	0	0	0	0	0
ASV1806	33	12	38	0	0	0	0	0	0	0	0	0	0	0	0	0	0	0	0	0	0	0	0	0	0	0	0	15	0	0	0	0	9	0	0	0	0	30	0	0	10	0	0	0	0	0	0	25	0
ASV1807	15	90	51	0	15	18	0	0	0	0	20	16	13	0	0	32	36	0	0	0	0	0	0	0	0	0	0	0	0	0	0	0	0	0	0	0	0	0	0	0	0	0	0	0	0	0	0	0	0
ASV1808	0	33	0	0	0	33	0	0	0	0	0	0	14	61	0	0	37	0	0	0	0	0	0	0	0	0	0	0	0	0	0	0	20	0	0	0	0	26	0	0	0	0	0	0	0	0	0	0	0
ASV1809	0	0	0	0	52	0	38	53	0	0	0	0	25	19	0	0	0	0	0	0	0	0	0	0	0	0	12	0	23	0	0	0	0	0	0	57	0	10	0	0	0	0	0	0	0	0	0	0	0
ASV1810	0	0	0	0	5	10	0	0	0	0	0	0	0	0	0	0	7	14	0	0	0	0	0	0	27	25	9	13	10	10	0	8	9	10	0	23	0	23	21	14	0	0	0	0	0	5	8	25	6
ASV1811	0	0	0	0	0	0	0	0	0	0	0	0	0	0	0	0	0	0	9	32	0	9	23	22	13	18	0	0	0	28	0	0	6	62	0	0	0	14	0	0	0	0	0	0	20	20	0	0	0
ASV1812	0	0	0	0	0	0	0	0	0	0	0	0	0	0	0	0	0	0	0	0	0	48	0	0	0	0	0	0	31	0	43	0	0	0	11	80	0	15	0	0	0	0	0	0	0	0	0	0	0
ASV1813	0	0	0	0	0	0	0	0	0	0	0	0	0	0	0	0	0	0	0	0	0	38	0	0	0	30	41	27	31	0	18	0	0	0	0	21	16	20	33	25	0	0	0	0	0	0	32	0	0
ASV1814	0	0	0	0	0	0	0	0	0	0	0	0	0	0	0	0	0	0	0	0	0	0	0	0	0	0	0	0	6	0	0	0	0	0	0	0	0	0	0	8	18	0	0	0	0	0	25	8	9
ASV1815	0	0	0	0	0	0	0	0	0	0	0	0	0	0	0	0	0	0	0	0	0	0	0	0	0	0	0	0	0	0	0	0	0	0	0	0	0	0	0	0	0	0	0	64	38	45	0	0	0
ASV1816	0	0	0	0	0	0	0	0	29	0	0	37	0	15	0	64	0	0	0	0	0	0	0	0	0	0	0	0	0	0	0	0	0	0	0	0	0	0	0	0	0	0	0	0	0	0	8	53	92
ASV1817	0	0	0	0	0	0	0	0	0	0	0	0	0	0	0	0	0	0	0	0	0	0	0	0	0	4	5	0	0	13	0	0	0	0	0	0	0	0	0	0	0	0	0	9	126	0	0	0	0
ASV1818	0	0	0	0	0	0	0	0	0	0	0	0	0	0	0	0	0	0	0	0	0	0	0	0	0	0	0	0	0	0	0	0	0	0	0	0	0	0	0	0	0	0	0	0	0	0	0	0	0
ASV1819	8	42	18	35	126	53	0	20	0	0	0	0	0	14	0	0	0	0	0	0	0	0	0	0	0	0	0	0	0	0	0	0	0	0	0	0	0	0	0	0	0	0	0	0	0	0	11	0	0
ASV1820	0	0	0	0	0	0	0	0	0	0	2	0	0	0	0	0	4	0	8	6	0	20	12	3	7	14	0	15	19	16	0	6	0	7	0	0	17	20	0	0	0	0	8	0	0	0	0	15	18
ASV1821	0	0	0	0	0	0	0	0	0	0	0	0	33	0	18	34	88	5	0	0	0	0	0	0	0	0	0	18	0	0	0	0	0	0	0	0	0	0	0	0	0	0	13	0	0	0	0	13	75
ASV1822	0	0	0	0	0	0	0	0	0	0	0	0	0	0	0	0	0	0	87	0	0	0	0	0	0	0	0	0	0	0	0	0	0	16	0	0	0	0	0	0	0	12	173	0	0	0	0	2	26
ASV1823	0	0	0	0	0	0	0	0	0	0	0	0	0	0	0	0	0	0	0	0	0	11	0	52	0	0	0	0	17	0	0	0	0	7	0	0	0	0	40	0	0	0	0	0	0	0	0	0	0
ASV1824	0	0	0	0	0	0	0	0	0	0	0	0	0	0	0	0	0	0	0	0	0	0	0	0	16	22	0	12	11	14	0	0	0	0	10	20	9	15	24	15	0	8	0	0	0	15	0	0	18
ASV1825	36	54	27	65	82	44	0	0	0	0	0	0	0	0	0	0	0	0	0	0	0	0	0	0	0	0	0	0	0	0	0	0	0	0	0	0	0	0	0	0	0	0	0	0	0	0	0	0	0
ASV1826	0	44	0	0	45	30	0	47	0	0	0	0	0	43	22	0	47	0	0	0	0	44	0	0	0	0	0	0	0	0	0	0	0	0	0	0	0	0	0	0	0	0	0	0	0	0	0	0	0
ASV1827	0	0	0	13	0	36	0	0	0	0	0	0	0	0	0	0	0	0	0	0	0	0	0	0	17	0	30	32	0	0	0	0	0	0	0	42	34	0	37	0	0	0	0	0	0	0	0	30	0
ASV1828	0	0	0	0	0	0	0	0	0	0	0	0	0	0	0	0	0	0	0	46	0	0	0	31	0	0	0	0	0	0	0	32	20	0	0	0	0	16	0	0	0	20	0	0	0	0	0	0	0
ASV1829	0	0	0	0	0	0	0	0	0	0	0	0	0	0	0	0	0	0	0	0	0	42	0	85	0	0	0	26	0	0	0	0	0	0	0	0	0	0	38	0	0	0	0	0	0	0	25	0	0
ASV1830	0	0	0	0	0	0	0	0	0	0	0	0	0	0	0	0	0	0	0	0	29	0	0	0	0	0	0	0	35	0	0	0	17	0	0	41	0	42	58	35	0	0	0	0	0	0	0	10	0
ASV1831	34	0	78	87	42	70	0	0	0	0	0	0	0	0	0	0	0	0	0	0	0	0	0	0	0	0	0	0	0	0	0	0	0	0	0	0	0	0	0	0	0	0	0	0	0	0	0	0	0
ASV1832	0	19	0	0	0	0	0	14	0	13	14	8	12	62	31	33	26	33	13	0	0	9	0	0	0	0	0	0	0	0	0	0	0	0	0	0	0	0	0	0	0	0	0	0	0	0	0	0	0
ASV1833	0	0	0	0	0	0	0	26	0	0	0	0	0	0	0	0	0	0	0	0	0	0	0	0	0	0	8	0	0	0	0	44	76	26	10	0	33	36	0	0	0	0	0	0	0	0	0	0	0
ASV1834	0	0	0	0	0	0	0	0	0	0	0	0	0	0	18	0	0	0	0	11	58	0	0	0	0	50	17	44	0	0	38	0	0	0	0	34	0	0	0	0	0	15	0	0	0	0	0	0	19
ASV1835	0	0	0	0	0	0	0	0	0	0	0	0	0	0	0	0	0	0	17	0	36	0	0	0	17	57	42	49	16	0	0	0	0	26	15	12	0	0	29	16	0	0	0	0	0	0	0	0	0
ASV1836	117	0	167	15	0	25	0	0	0	0	0	0	0	0	0	0	0	0	0	0	0	0	0	0	0	0	0	0	0	0	0	0	0	0	0	0	0	0	0	0	0	0	0	0	0	0	0	0	0
ASV1837	0	0	0	0	0	0	0	0	0	40	24	0	14	3	13	7	44	0	0	0	1	10	9	0	24	0	12	0	0	0	1	0	0	0	0	0	0	0	11	0	0	0	0	2	22	34	0	0	0
ASV1838	0	0	0	0	0	0	0	0	0	0	0	0	0	0	0	6	0	0	0	0	0	0	0	0	16	0	0	26	13	10	0	0	0	19	0	0	0	0	15	12	0	0	0	59	32	19	0	0	0
ASV1839	0	0	0	0	0	0	0	0	0	0	0	0	0	0	0	0	0	0	0	0	0	0	0	0	0	0	0	0	0	0	12	0	0	0	0	0	0	0	0	0	96	0	0	0	0	0	25	0	0
ASV1840	0	46	0	0	0	0	0	0	0	0	0	0	0	0	0	0	0	0	0	0	0	0	52	73	0	0	0	0	0	0	0	17	31	0	0	0	0	0	0	0	0	0	0	0	0	0	0	0	0
ASV1841	0	0	0	0	0	0	16	0	0	38	6	0	30	0	0	0	0	0	0	0	0	0	0	25	43	0	0	0	0	0	0	22	0	22	0	0	0	0	0	0	0	0	0	0	28	34	0	20	0
ASV1842	0	0	0	0	0	0	0	0	0	0	0	0	0	0	0	21	0	0	0	0	0	0	17	0	0	15	0	43	0	0	0	0	0	0	0	0	43	32	0	0	0	0	0	0	0	0	0	0	0
ASV1843	0	65	42	0	61	0	0	0	0	0	0	0	0	27	0	0	0	0	0	0	0	0	0	0	0	0	0	0	0	0	0	0	0	0	0	37	0	0	0	0	34	0	0	0	0	0	0	0	0
ASV1844	0	1	0	0	0	0	0	0	0	0	50	0	0	22	0	0	162	0	0	0	18	0	0	0	0	0	45	0	0	0	0	0	0	0	0	0	0	0	0	0	0	19	0	0	0	0	0	0	0
ASV1845	0	0	18	0	50	39	0	0	28	0	0	0	0	0	45	0	0	40	0	0	0	0	0	0	0	0	0	0	0	0	0	0	0	0	0	35	0	0	0	0	0	29	0	0	30	0	0	0	0
ASV1846	0	0	0	0	0	0	0	99	0	0	17	0	0	117	26	0	45	0	0	0	0	0	0	0	0	0	0	0	0	0	0	0	0	0	0	0	0	0	0	0	0	0	0	0	0	0	0	0	0
ASV1847	0	0	0	0	0	0	0	0	0	0	0	0	0	0	0	0	0	0	0	0	3	0	32	30	0	49	0	14	0	0	0	0	0	0	0	0	0	0	0	0	0	0	0	28	44	36	0	0	0
ASV1848	0	0	0	0	0	0	0	0	0	0	0	0	0	0	0	0	0	0	0	0	0	11	0	0	0	0	12	19	0	0	0	12	0	21	13	15	12	17	19	49	0	0	14	0	0	0	13	15	0
ASV1849	40	0	36	0	0	41	0	0	0	0	0	0	0	0	0	0	0	0	0	0	61	0	0	0	0	0	0	0	0	0	0	0	0	0	0	0	0	0	0	0	29	0	0	0	0	0	0	0	0
ASV1850	0	0	0	10	0	0	0	0	0	3	0	0	9	3	0	0	4	0	0	0	0	0	0	0	0	0	0	31	13	0	8	0	0	0	7	9	0	0	0	0	0	0	0	0	0	0	0	0	0
ASV1851	0	0	0	0	0	0	0	0	0	0	0	0	0	0	0	9	0	0	0	0	0	0	21	0	0	14	0	0	26	20	0	0	0	0	0	0	24	22	0	0	0	0	0	18	31	19	0	0	0
ASV1852	0	0	7	0	0	0	0	0	0	0	0	6	0	0	0	0	0	4	0	0	9	20	0	0	0	0	0	0	0	0	0	25	0	16	14	0	19	0	17	25	0	0	0	0	16	10	0	17	13
ASV1853	0	0	0	0	0	0	0	3	0	0	0	0	0	0	0	0	0	0	8	44	167	44	0	15	0	0	9	0	0	0	0	0	0	0	12	0	0	0	0	0	0	0	0	0	0	0	0	8	0
ASV1854	0	0	0	0	0	0	0	0	0	0	0	0	0	0	0	0	0	0	0	55	0	0	0	38	0	0	0	0	0	0	0	0	48	0	39	0	0	0	0	0	0	0	0	0	0	0	0	0	0
ASV1855	0	0	0	0	0	0	0	0	0	0	0	0	0	0	0	0	0	0	0	0	0	0	34	0	0	18	0	0	0	0	0	0	0	0	0	0	0	37	0	0	0	0	0	0	0	0	0	0	0
ASV1856	0	56	66	32	33	0	0	0	0	0	0	0	0	0	0	0	0	0	0	0	0	0	0	0	0	0	0	0	0	0	0	0	0	0	0	0	0	0	0	0	0	0	0	0	0	0	0	0	0
ASV1857	0	0	19	0	3	0	0	0	0	20	0	0	20	0	0	0	0	0	0	0	0	0	0	0	0	0	0	0	0	0	0	17	0	25	0	34	0	0	0	24	0	0	17	0	0	19	20	36	0
ASV1858	0	0	0	0	8	0	0	0	0	0	0	0	0	0	0	0	0	0	0	0	14	0	0	0	0	0	0	0	0	0	0	0	0	0	0	9	0	0	0	0	0	0	12	0	0	0	0	0	0
ASV1859	0	0	0	0	0	0	0	0	0	0	0	0	0	0	0	0	0	0	23	0	10	17	0	0	24	16	13	14	0	0	28	0	0	30	29	21	0	0	29	20	12	0	0	0	0	0	17	0	16
ASV1860	0	0	0	0	0	0	0	0	0	0	0	0	0	0	0	0	0	0	0	282	0	0	0	0	0	0	0	0	0	0	0	0	0	0	0	0	25	0	0	0	0	0	0	0	0	0	0	0	0
ASV1861	0	0	0	0	0	0	0	0	0	0	0	0	0	0	0	0	13	0	0	0	0	0	0	0	0	0	0	0	0	0	0	0	0	0	0	0	0	0	0	0	0	0	0	0	0	0	0	0	0
ASV1862	37	59	73	23	38	29	0	0	0	0	0	0	0	0	0	0	0	0	50	0	0	0	0	0	0	0	0	0	0	0	0	0	0	0	0	0	0	0	0	0	0	0	0	0	0	0	0	0	0
ASV1863	0	0	33	0	0	23	0	0	0	0	0	0	0	0	0	0	0	22	0	0	27	0	0	0	0	0	0	0	0	0	0	36	0	0	22	0	0	0	0	0	0	29	46	0	0	0	32	0	0
ASV1864	0	0	0	0	0	0	0	0	0	0	0	13	18	21	0	0	0	36	16	0	0	0	0	0	9	0	0	0	14	0	15	20	0	15	20	0	16	0	0	0	0	0	19	0	0	21	0	0	0
ASV1865	0	0	0	0	0	0	0	0	0	0	0	0	45	0	48	0	22	28	0	0	0	0	0	0	0	0	0	0	0	0	0	0	0	0	0	0	0	0	0	0	0	0	0	0	0	0	0	0	0
ASV1866	84	0	0	0	0	0	0	0	0	0	0	0	0	0	0	0	0	0	0	0	0	0	0	55	0	0	0	0	0	0	73	0	0	0	0	0	0	0	0	0	0	55	0	0	0	0	0	0	0
ASV1867	0	0	0	10	0	0	0	0	0	0	0	0	0	0	0	0	105	0	0	0	0	0	0	0	0	0	0	0	0	0	94	0	0	0	0	61	0	0	0	0	0	0	0	0	0	0	10	0	0
ASV1868	0	0	0	0	0	0	0	0	0	0	0	0	0	0	20	0	0	0	0	0	0	138	0	0	43	0	25	0	28	0	0	0	0	0	0	0	15	22	10	0	0	0	0	0	0	0	0	6	0
ASV1869	0	0	0	0	0	0	0	0	0	0	0	0	0	0	0	0	0	0	0	0	35	0	0	0	0	0	0	0	0	0	0	0	0	0	22	46	0	27	0	0	0	0	28	35	0	0	24	0	53
ASV1870	0	0	0	0	0	0	0	0	0	0	0	0	0	0	0	0	0	0	0	0	0	0	0	0	0	0	0	0	0	0	0	0	0	0	0	0	0	0	0	0	0	0	0	0	0	0	0	0	0
ASV1871	0	0	0	0	0	0	0	0	0	0	0	0	0	0	0	0	0	0	0	0	0	0	0	0	0	0	0	0	0	0	0	0	0	0	0	0	0	0	0	0	0	0	0	0	0	0	0	0	0
ASV1872	87	0	0	0	0	0	0	0	0	0	0	0	0	0	0	0	0	0	150	71	0	0	0	0	0	0	0	0	0	0	0	0	0	0	0	0	0	0	0	0	0	0	0	0	0	0	0	0	0
ASV1873	40	37	68	0	11	12	0	0	0	0	0	0	0	0	0	0	0	0	0	0	0	0	0	0	0	0	0	0	0	0	53	0	15	0	12	0	0	0	0	0	0	0	0	0	0	0	0	0	0
ASV1874	14	9	0	0	0	6	25	4	28	6	0	8	0	0	14	0	7	9	9	22	0	0	10	0	36	0	0	0	14	0	0	0	31	0	0	0	0	24	0	0	0	0	0	0	0	0	0	0	0
ASV1875	0	0	0	7	0	0	0	0	0	0	0	0	23	30	0	20	0	0	0	0	0	0	0	0	11	0	36	0	0	0	0	0	0	0	0	0	0	0	0	0	50	0	0	0	0	0	50	0	0
ASV1876	0	0	0	0	0	0	0	0	34	0	183	0	0	0	0	0	0	0	0	0	0	0	0	21	0	0	16	0	0	0	52	0	0	0	0	0	0	0	0	0	0	0	0	0	0	0	0	0	0
ASV1877	0	0	0	0	0	0	0	0	0	15	0	0	0	0	0	0	0	0	0	0	0	0	18	19	0	0	0	0	0	0	0	0	0	0	0	0	0	0	0	0	0	0	0	34	80	40	0	0	0
ASV1878	0	0	0	0	0	0	0	17	0	0	0	0	15	33	23	0	35	23	0	0	0	0	0	0	0	0	0	0	0	0	0	0	0	0	0	0	0	0	0	0	42	0	0	0	0	48	23	0	0
ASV1879	0	0	0	0	0	0	0	0	0	0	0	6	0	0	0	24	0	3	0	2	0	0	1	211	10	4	0	0	21	19	0	0	0	0	0	0	0	0	0	0	0	0	0	0	0	0	0	0	0
ASV1880	0	0	0	0	0	0	0	0	0	0	0	0	0	0	1	0	0	0	2	18	0	0	0	9	7	38	31	37	29	77	0	0	0	0	0	0	9	0	13	0	0	0	0	0	0	3	0	0	0
ASV1881	0	0	0	0	0	0	0	0	0	0	0	0	0	0	0	0	0	0	8	15	0	0	15	6	19	28	8	14	13	33	0	0	0	27	0	0	0	0	45	10	0	0	16	0	0	0	0	17	28
ASV1882	0	0	0	0	0	0	0	0	0	0	0	0	0	0	0	0	0	0	0	29	6	17	16	40	0	0	0	0	26	7	18	93	0	3	0	0	0	24	32	0	0	0	0	0	0	0	0	0	0
ASV1883	0	0	0	0	0	0	0	0	0	0	0	0	0	0	0	0	0	0	0	0	0	68	0	0	0	0	0	0	0	0	0	0	0	0	0	0	0	0	0	0	0	89	110	0	0	0	0	0	38
ASV1884	0	0	15	0	0	0	0	0	9	8	0	0	0	0	0	0	0	0	10	0	0	9	0	0	0	0	0	0	0	0	12	45	6	10	0	0	0	0	5	10	0	10	9	5	0	0	11	11	10
ASV1885	0	0	0	39	0	26	21	0	0	38	0	0	16	0	0	67	50	31	0	0	25	0	0	0	0	0	0	0	0	0	0	0	0	0	0	0	0	0	0	0	0	0	0	0	0	0	0	0	0
ASV1886	0	0	0	0	0	8	9	0	0	61	141	32	9	0	0	0	16	8	0	0	0	0	0	0	0	0	0	0	0	0	0	0	0	0	0	0	0	0	0	0	0	0	0	0	0	13	3	4	0
ASV1887	0	0	0	0	0	0	0	0	39	0	0	0	10	0	0	0	0	0	0	80	10	0	0	161	0	0	0	0	0	0	0	0	0	0	0	0	0	0	0	0	0	0	0	0	0	0	0	0	0
ASV1888	0	0	0	0	0	0	0	0	7	0	19	18	4	0	0	0	3	0	0	0	0	0	5	0	0	0	4	0	6	8	0	8	9	8	15	5	14	18	3	0	28	13	7	0	0	0	8	0	0
ASV1889	0	0	0	0	0	0	0	0	0	0	0	0	0	0	0	0	0	0	0	0	0	0	0	0	0	0	0	0	0	0	0	11	15	0	0	0	93	56	0	0	15	0	0	0	0	0	32	24	25
ASV1890	0	0	0	0	0	0	0	0	181	0	0	0	0	0	0	0	0	22	0	0	0	0	0	0	0	0	0	0	0	0	0	0	14	0	0	0	0	0	0	0	0	0	0	0	0	0	0	0	0
ASV1891	0	0	0	0	0	0	0	0	104	0	0	0	0	25	46	0	0	20	0	0	0	0	66	0	0	33	0	8	0	0	0	0	0	0	0	0	0	0	0	0	0	0	0	0	0	0	0	0	0
ASV1892	0	0	0	0	0	0	0	0	0	0	0	0	0	0	0	0	0	0	0	0	0	0	0	0	36	26	0	32	32	0	0	9	7	0	0	28	50	0	47	0	0	0	0	0	0	0	0	0	0
ASV1893	26	0	28	0	0	0	0	0	0	0	0	0	0	0	0	0	0	0	0	0	0	0	0	0	0	0	109	85	0	0	0	0	0	0	0	0	0	0	0	0	0	0	0	0	0	0	0	0	0
ASV1894	27	49	75	54	52	38	0	0	0	0	0	0	0	0	0	0	0	0	0	0	0	0	0	0	0	0	0	0	0	0	0	0	0	0	0	0	0	0	0	0	0	0	0	0	0	0	0	0	0
ASV1895	0	0	0	0	0	16	0	0	0	0	8	0	25	21	14	0	21	16	0	0	0	0	0	0	15	28	0	0	14	0	0	0	0	0	0	0	0	17	0	11	0	0	0	0	0	7	12	22	9
ASV1896	0	0	0	0	0	0	0	0	0	0	0	0	0	0	23	20	0	13	0	0	0	23	0	0	0	0	0	0	20	0	0	0	0	0	0	0	0	0	0	0	0	16	0	37	39	0	26	29	0
ASV1897	0	0	0	0	0	0	0	0	0	0	0	0	0	0	0	0	0	0	0	16	0	0	0	0	7	14	16	20	0	34	11	0	9	0	19	0	21	0	0	14	19	26	0	0	46	0	12	0	21
ASV1898	41	38	26	0	45	49	0	18	0	0	18	0	0	20	35	0	14	0	0	0	0	0	0	0	0	0	0	0	0	0	0	0	0	0	0	0	0	0	0	0	0	0	0	0	0	0	0	0	0
ASV1899	0	18	33	38	0	39	0	0	0	0	0	25	0	27	27	0	0	0	0	0	0	0	0	0	0	0	0	0	0	0	0	0	0	0	0	12	0	23	0	0	0	0	23	0	0	20	0	0	19
ASV1900	0	0	0	40	47	44	0	55	0	0	15	12	0	75	0	3	0	14	0	0	0	0	0	0	0	0	0	0	0	0	0	0	0	0	0	0	0	0	0	0	0	0	0	0	0	0	0	0	0
ASV1901	0	0	0	32	11	14	0	0	11	0	20	0	0	51	98	0	68	0	0	0	0	0	0	0	0	0	0	0	0	0	0	0	0	0	0	0	0	0	0	0	0	0	0	0	0	0	0	0	0
ASV1902	0	0	0	0	0	0	13	0	0	0	0	0	0	0	0	0	0	0	0	0	0	0	0	0	0	0	0	0	40	0	0	40	19	19	0	0	29	16	0	0	0	0	0	0	29	0	26	12	0
ASV1903	0	0	0	0	0	0	0	0	155	0	0	7	42	0	52	0	42	0	0	0	0	0	0	0	0	0	0	0	0	0	0	0	0	0	0	0	0	0	0	0	0	0	0	0	0	0	0	0	0
ASV1904	56	0	0	0	23	27	0	0	0	30	0	0	0	0	0	0	0	0	41	0	0	0	0	0	0	0	0	0	32	0	0	0	0	0	0	0	0	0	0	0	61	0	0	0	0	0	0	0	0
ASV1905	0	0	0	0	0	0	0	0	0	0	0	0	0	0	0	0	0	0	0	0	0	0	11	0	14	35	0	19	13	0	0	11	0	0	0	0	18	0	0	0	0	0	0	8	0	10	20	0	0
ASV1906	15	0	0	0	0	31	19	11	0	0	0	0	0	19	0	0	0	0	0	0	38	0	0	0	0	0	0	0	0	0	0	0	0	0	0	0	0	0	0	35	0	27	0	0	12	26	0	0	0
ASV1907	0	0	0	6	0	6	0	0	0	9	26	21	35	18	47	21	34	20	0	0	23	0	0	0	12	0	0	0	0	0	0	0	0	0	0	0	0	0	0	0	0	0	0	0	0	0	0	0	0
ASV1908	0	0	0	0	0	0	0	0	0	0	0	0	0	0	0	0	0	0	0	0	0	0	0	0	0	0	0	0	11	0	24	0	0	0	0	0	0	0	18	0	0	0	0	0	0	0	0	0	0
ASV1909	81	36	59	88	38	0	0	0	0	0	0	0	0	0	0	0	0	0	0	0	0	0	0	0	0	0	0	0	0	0	0	0	0	0	0	0	0	0	0	0	0	0	0	0	0	0	0	0	0
ASV1910	34	14	13	0	0	0	13	29	19	0	29	47	0	17	0	0	16	0	22	0	27	0	0	0	0	0	0	0	0	0	0	0	0	0	17	0	0	0	0	0	0	0	0	0	0	0	0	0	0
ASV1911	0	6	0	0	0	0	0	0	0	0	0	0	0	0	0	0	0	0	0	0	0	0	0	0	0	0	0	0	0	0	0	0	0	0	0	0	0	0	0	0	40	0	14	0	0	0	11	0	0
ASV1912	0	4	6	7	7	0	0	7	6	6	6	10	16	13	9	0	24	9	0	0	0	0	0	0	10	0	0	11	0	0	0	0	0	0	0	0	0	19	0	20	8	17	7	0	10	4	18	0	13
ASV1913	0	0	0	29	0	0	0	10	0	0	0	0	0	0	0	0	0	0	0	0	0	0	0	0	0	0	0	0	15	0	0	0	0	0	0	0	0	28	0	0	0	19	14	0	0	0	0	17	23
ASV1914	0	0	0	0	0	0	0	0	0	0	0	0	0	0	0	0	0	0	0	48	0	0	0	0	0	22	14	0	0	15	0	0	0	28	0	0	0	0	21	0	0	0	0	12	13	27	0	0	0
ASV1915	0	0	0	0	0	0	0	0	0	0	0	0	0	0	0	0	0	0	0	0	0	31	14	0	10	10	14	14	16	28	0	26	32	0	0	14	43	21	0	0	0	0	0	0	14	0	0	0	0
ASV1916	0	0	0	0	0	0	0	0	0	0	0	0	0	0	0	0	0	0	0	0	0	0	0	0	0	0	0	0	0	0	0	0	0	0	0	0	0	0	0	0	0	0	0	0	0	0	0	0	0
ASV1917	0	0	0	0	0	0	9	0	0	7	0	0	0	0	0	19	0	15	33	0	0	0	0	0	0	0	0	0	0	0	0	17	0	31	0	0	41	0	0	0	0	0	8	0	0	0	0	21	0
ASV1918	0	0	0	0	0	0	0	0	0	0	0	24	0	0	0	1	0	35	7	70	0	16	40	0	0	0	0	0	0	0	0	0	0	0	0	23	0	0	0	6	0	0	0	0	0	0	0	0	0
ASV1919	0	0	34	0	0	0	0	67	0	0	0	0	0	0	0	0	0	0	0	0	0	0	0	44	0	0	0	0	0	0	0	0	0	0	0	0	0	0	0	0	0	22	0	17	0	0	0	0	0
ASV1920	0	0	0	6	0	0	0	0	0	0	0	0	0	12	0	0	0	0	8	0	8	0	9	0	13	19	8	0	16	0	0	0	0	0	0	0	0	0	0	0	0	0	14	0	0	0	0	30	32
ASV1921	0	0	0	0	0	0	10	0	16	0	0	0	16	0	0	8	0	0	0	0	0	13	0	15	0	0	0	0	8	0	0	12	47	0	0	0	0	18	0	0	0	0	0	0	0	0	0	0	0
ASV1922	0	0	0	0	0	0	0	0	0	0	91	0	0	0	0	0	58	0	0	0	0	0	40	0	0	0	0	0	0	0	0	0	0	0	0	0	0	0	0	0	15	39	23	0	31	0	0	0	0
ASV1923	0	0	0	0	0	0	0	0	0	0	0	0	0	0	0	23	0	0	0	0	0	0	25	0	0	0	0	0	0	0	0	128	0	0	0	0	52	0	0	0	0	0	0	0	0	0	0	0	0
ASV1924	0	50	41	22	56	30	0	0	0	0	0	0	0	0	0	0	0	0	0	0	0	0	0	0	0	0	0	11	0	0	0	0	0	0	19	0	0	0	0	28	0	0	0	0	0	0	26	0	0
ASV1925	0	26	0	0	0	0	0	0	0	15	27	37	28	0	0	14	0	0	0	31	0	18	0	0	0	0	0	0	0	0	0	0	0	0	20	0	0	0	20	0	0	0	0	22	39	0	0	0	0
ASV1926	0	0	0	0	18	0	0	0	0	0	0	0	0	14	0	0	0	0	0	0	0	0	0	0	0	0	0	0	0	0	0	0	0	0	0	0	0	0	58	62	0	0	0	0	0	0	0	78	0
ASV1927	0	0	0	0	0	0	9	0	0	16	0	0	11	10	35	26	14	15	0	0	0	0	0	0	0	0	0	0	0	0	0	0	0	0	0	0	0	0	0	0	0	0	0	27	57	12	0	0	0
ASV1928	0	0	0	0	0	0	0	0	9	0	0	0	17	0	27	21	0	27	0	0	0	0	0	0	0	0	0	21	0	15	0	0	0	0	0	0	0	0	19	0	0	0	0	16	12	21	0	0	0
ASV1929	0	0	0	0	0	0	0	0	0	0	0	0	0	0	0	0	0	0	0	0	0	0	0	0	0	0	0	0	0	0	0	0	0	0	202	0	0	0	0	109	0	0	0	0	0	0	0	0	0
ASV1930	46	38	89	0	15	19	0	14	0	0	0	0	0	7	0	0	0	0	13	0	10	0	0	0	0	0	0	0	0	0	0	0	0	0	0	0	0	30	0	0	0	0	0	0	0	0	0	0	0
ASV1931	34	0	0	240	4	22	0	0	0	0	0	0	0	0	0	0	0	0	0	0	0	0	0	0	0	0	0	0	0	0	0	0	0	0	0	0	0	0	0	0	0	0	0	0	0	0	0	0	0
ASV1932	0	59	0	20	29	0	0	0	0	0	0	0	0	0	0	0	0	0	0	0	0	0	0	0	16	27	0	0	0	0	19	0	0	0	0	0	0	0	0	0	0	0	0	0	0	0	0	0	0
ASV1933	0	0	0	0	0	0	0	0	0	232	0	0	0	0	0	23	0	0	0	0	0	0	0	0	0	0	0	0	0	0	0	0	0	0	50	0	0	0	0	0	0	0	0	0	0	0	0	0	0
ASV1934	0	0	0	0	0	0	0	0	0	0	0	0	0	0	0	38	0	0	0	0	0	0	35	0	0	0	0	0	0	0	0	45	0	46	0	0	0	0	80	56	0	0	0	0	0	0	0	0	0
ASV1935	0	0	0	0	0	0	0	0	0	0	0	0	0	0	0	0	0	15	0	0	0	0	0	0	19	0	22	15	0	17	0	0	8	0	0	0	19	29	0	0	0	17	10	15	16	21	0	36	26
ASV1936	0	0	0	0	0	0	0	0	0	0	0	0	0	0	0	0	0	0	0	0	0	32	0	21	15	19	37	0	24	22	0	61	31	0	0	0	27	0	0	7	0	0	0	0	0	0	0	0	0
ASV1937	26	42	24	53	39	34	0	0	0	0	0	0	0	0	0	0	0	0	0	0	0	0	0	13	0	0	0	0	0	0	0	0	0	0	0	0	0	0	0	0	37	0	0	0	0	0	21	0	0
ASV1938	11	11	0	45	21	12	0	0	0	0	0	0	0	0	0	0	0	0	0	0	0	0	0	0	0	0	0	0	0	0	0	0	0	0	0	0	0	0	0	0	14	0	0	0	0	0	23	0	0
ASV1939	0	0	0	0	0	0	17	0	0	0	0	0	19	0	0	21	0	17	0	0	0	0	0	0	0	0	0	0	0	18	0	34	0	0	0	0	0	14	21	0	0	0	12	0	0	0	32	0	32
ASV1940	0	0	0	0	0	0	0	0	0	0	0	0	0	0	0	0	0	0	10	0	0	8	0	0	0	0	0	15	3	7	0	0	0	0	0	0	0	0	0	0	33	0	0	0	0	0	195	0	0
ASV1941	0	0	0	0	0	0	0	0	0	0	0	0	0	0	0	0	0	0	0	0	0	0	0	0	0	11	0	0	0	25	0	0	0	0	0	0	0	0	0	0	0	0	0	0	93	0	0	0	0
ASV1942	0	0	0	0	0	104	0	0	0	0	0	0	0	0	0	0	0	0	0	0	0	0	0	0	31	0	0	82	30	0	0	0	0	0	0	0	55	0	0	0	0	0	0	0	0	0	0	0	0
ASV1943	0	0	0	0	0	0	14	0	0	40	0	0	85	0	0	0	50	0	17	0	0	0	0	0	0	0	0	27	0	32	0	0	0	0	0	0	0	0	0	0	0	0	0	0	0	0	0	0	0
ASV1944	0	0	0	0	0	0	0	0	0	0	0	0	0	0	0	0	0	0	0	18	0	0	0	0	25	21	12	0	28	36	0	0	0	0	0	19	0	0	20	0	0	0	0	0	0	0	0	0	28
ASV1945	0	0	0	0	0	0	0	0	0	0	0	0	0	0	0	0	0	0	0	0	0	0	0	0	15	0	0	0	0	0	0	0	0	0	0	24	0	0	70	0	47	0	0	0	0	0	59	0	0
ASV1946	0	0	0	0	0	0	0	0	0	0	0	0	0	0	0	0	0	0	0	0	0	0	0	0	0	0	0	6	0	88	0	0	0	0	0	0	0	0	0	0	0	0	0	0	0	0	0	0	0
ASV1947	0	0	0	0	0	0	0	0	0	0	0	0	0	0	0	0	0	0	0	0	0	0	0	0	0	0	0	0	0	0	0	0	0	0	241	0	22	0	0	0	0	0	0	0	0	0	0	0	0
ASV1948	24	0	26	13	0	31	15	0	74	0	0	36	0	0	0	16	0	0	0	0	0	0	0	0	0	0	0	0	0	0	0	0	0	0	0	0	0	0	0	0	0	0	17	22	0	0	0	0	0
ASV1949	0	72	0	44	36	33	0	7	0	0	0	0	0	8	0	0	0	0	0	0	0	0	0	0	1	23	31	25	24	0	0	0	0	0	0	0	0	0	0	0	0	0	0	0	0	0	0	0	0
ASV1950	0	0	0	0	0	0	13	0	12	0	0	14	0	0	0	0	0	0	11	0	5	0	14	25	21	9	0	0	0	0	17	0	0	8	7	0	0	0	0	0	0	0	0	43	23	24	0	0	0
ASV1951	0	0	0	0	0	0	0	0	0	20	0	0	0	0	0	0	0	0	0	0	0	0	0	9	31	0	0	0	0	0	0	0	0	0	0	0	0	19	21	28	0	0	0	33	0	59	0	0	0
ASV1952	0	0	0	0	0	0	0	0	0	0	0	0	0	0	0	0	0	0	0	0	0	0	0	0	0	43	0	47	0	0	0	0	0	0	7	49	0	0	32	54	0	0	0	0	0	0	0	11	24
ASV1953	36	60	52	75	26	41	0	0	0	0	0	0	0	0	0	0	0	0	0	0	0	0	0	0	0	0	0	0	0	0	0	0	0	0	0	0	0	0	0	0	0	0	0	0	0	0	0	0	0
ASV1954	0	260	0	0	24	0	0	0	0	0	0	0	0	0	0	0	0	0	0	0	0	0	0	0	0	0	0	0	0	0	0	0	0	0	0	0	0	0	0	0	0	0	0	0	0	0	0	0	0
ASV1955	0	26	0	34	31	32	0	0	0	0	0	0	0	0	0	0	0	0	0	0	0	0	0	0	0	0	0	0	0	0	0	0	0	0	0	0	0	0	0	0	47	0	0	0	0	0	31	22	24
ASV1956	0	0	0	0	0	0	0	0	0	0	0	0	0	0	0	0	0	0	0	27	0	16	28	0	18	41	8	37	34	33	0	0	0	0	0	0	23	0	12	0	0	0	0	0	0	0	0	0	12
ASV1957	0	0	0	0	0	0	0	0	0	0	0	0	0	0	0	0	0	0	0	0	8	0	0	0	20	0	20	0	0	0	0	15	0	0	0	14	19	9	0	34	0	9	13	18	0	0	0	52	0
ASV1958	0	0	0	0	0	0	0	0	0	0	0	0	0	0	0	0	0	0	0	0	0	0	0	0	0	0	0	0	0	0	0	0	33	0	0	0	0	50	0	0	0	0	0	0	0	0	0	0	0
ASV1959	0	0	0	0	0	0	0	0	0	0	0	0	0	0	0	0	0	0	0	0	0	0	0	0	0	0	0	0	0	0	0	0	27	0	0	9	0	0	0	0	0	0	0	161	0	0	0	16	0
ASV1960	49	0	0	0	0	0	0	0	0	0	0	0	0	0	0	0	0	0	0	0	0	0	0	0	0	0	0	0	0	0	0	0	15	0	0	0	0	0	0	0	57	20	0	0	0	0	0	0	0
ASV1961	30	54	0	46	71	32	0	0	0	0	0	0	0	18	0	0	0	0	0	0	0	0	0	0	0	0	0	0	22	0	0	0	0	0	0	0	0	0	0	0	22	0	0	0	0	0	0	0	0
ASV1962	0	0	0	76	0	88	0	0	0	0	0	0	0	42	0	20	11	0	0	0	0	0	0	0	0	0	0	0	0	0	0	0	0	0	0	0	0	0	0	0	0	0	0	0	0	0	0	0	0
ASV1963	0	0	0	18	0	7	0	0	0	0	0	0	0	0	0	13	0	0	0	0	0	0	0	0	0	10	5	0	18	6	0	58	0	0	5	6	35	0	0	0	0	0	0	0	0	0	30	0	0
ASV1964	0	0	0	0	0	5	14	0	0	0	0	0	57	0	0	13	25	46	0	0	0	0	0	0	0	0	0	0	0	0	0	0	0	21	0	0	0	0	41	0	0	0	0	0	0	19	0	0	0
ASV1965	0	0	0	0	0	0	0	0	0	0	0	0	0	89	0	0	0	0	0	0	0	0	61	0	0	0	0	0	0	0	0	0	0	0	0	0	0	0	0	0	0	0	0	0	0	0	0	0	0
ASV1966	0	0	0	0	0	0	0	0	0	0	0	0	0	17	73	52	44	85	0	0	0	0	0	0	0	4	0	6	0	0	0	0	0	0	0	0	0	0	0	0	0	0	0	0	0	0	0	10	0
ASV1967	0	0	0	0	0	0	0	0	0	0	0	0	0	0	0	0	0	0	0	3	0	18	10	0	9	17	6	8	9	12	4	0	0	55	7	19	18	5	45	24	0	0	0	0	0	6	0	0	0
ASV1968	34	0	0	11	0	7	27	10	0	0	0	0	3	0	0	0	0	0	10	0	6	9	0	8	0	0	0	0	0	0	7	9	0	18	21	0	0	0	9	0	8	14	0	9	8	0	0	0	0
ASV1969	10	56	20	12	51	19	0	32	0	0	0	0	0	56	0	0	0	0	0	0	0	0	0	0	4	0	10	0	9	0	0	0	0	0	0	0	0	0	0	0	0	0	0	0	0	0	0	0	0
ASV1970	0	132	0	0	112	0	0	0	0	0	0	0	0	0	0	0	0	0	0	0	0	0	0	0	0	0	0	0	0	0	0	0	0	0	0	0	0	0	0	0	0	0	0	0	0	0	0	0	0
ASV1971	0	24	20	0	30	0	0	49	0	0	0	0	0	46	19	0	25	0	0	0	0	0	0	0	0	0	14	35	21	0	0	0	0	0	0	0	0	0	0	14	0	0	0	0	0	0	0	0	0
ASV1972	0	0	59	0	0	0	0	0	0	0	0	0	0	0	0	0	0	0	58	0	0	51	0	0	0	0	0	0	0	0	41	0	0	83	0	0	0	0	0	0	0	0	0	0	0	0	0	0	0
ASV1973	0	0	0	18	0	38	0	0	20	0	0	0	9	35	19	31	30	22	3	0	12	0	0	0	0	19	0	10	0	0	0	0	0	0	0	0	0	14	18	0	0	0	0	0	0	0	0	0	0
ASV1974	20	30	17	13	19	0	0	15	3	0	78	0	0	17	0	0	0	0	0	0	0	0	0	0	0	0	0	0	0	0	0	0	0	0	0	0	0	0	0	7	0	0	0	0	0	0	0	0	0
ASV1975	0	195	0	0	88	0	0	0	0	0	0	0	0	0	0	0	0	0	0	0	0	0	0	0	0	0	0	0	0	0	0	0	0	0	0	0	0	0	0	0	0	0	0	0	0	0	0	0	0
ASV1976	0	3	0	0	7	0	0	0	0	0	0	0	0	0	0	0	0	0	0	0	18	0	21	6	20	15	33	4	0	0	0	0	0	0	0	0	0	0	0	0	0	0	0	11	0	0	10	0	0
ASV1977	0	0	0	0	0	0	0	282	0	0	0	0	0	0	0	0	0	0	0	0	0	0	0	0	0	0	0	0	0	0	0	0	0	0	0	0	0	0	0	0	0	0	0	0	0	0	0	0	0
ASV1978	0	0	0	0	0	0	0	0	0	0	0	0	0	0	8	0	0	0	0	47	0	0	26	0	38	38	0	21	37	34	0	0	0	0	0	0	0	0	0	0	0	0	0	0	0	0	0	0	0
ASV1979	0	0	0	0	0	0	0	0	0	0	0	0	0	0	0	0	0	0	0	0	0	10	0	0	0	0	0	0	9	0	24	29	23	12	18	16	0	13	0	0	0	0	0	0	0	0	0	0	0
ASV1980	20	13	0	0	0	0	13	51	18	0	52	15	0	0	0	0	0	0	7	0	0	13	3	19	0	0	0	0	0	0	4	0	0	5	5	0	0	0	0	0	0	7	9	21	0	0	0	0	0
ASV1981	0	17	0	0	0	0	0	0	0	0	0	0	0	0	0	0	0	0	0	25	0	0	0	0	10	0	0	0	23	22	25	0	18	88	0	12	0	9	21	0	0	0	0	0	0	0	0	0	0
ASV1982	0	0	15	0	0	0	0	0	0	0	0	0	0	0	0	0	0	0	0	0	0	0	0	0	0	0	33	0	0	0	0	16	0	0	20	0	0	0	0	0	30	0	0	0	0	0	0	0	11
ASV1983	0	0	6	0	0	2	8	0	4	1	0	6	8	0	11	6	3	2	9	4	0	0	0	0	9	7	5	22	6	5	3	0	0	0	0	3	0	0	0	0	0	0	0	24	46	22	0	2	2
ASV1984	0	0	0	0	0	0	0	0	0	0	0	0	0	0	0	0	0	0	0	0	14	0	0	0	22	75	25	29	30	32	0	0	0	14	0	0	0	0	27	0	0	0	0	0	0	0	0	19	0
ASV1985	0	0	0	0	0	0	0	0	0	0	0	0	0	0	0	0	0	0	0	0	0	0	8	0	26	0	25	0	0	17	0	0	0	0	19	22	18	0	16	12	0	16	29	0	0	0	0	29	0
ASV1986	0	0	0	0	0	0	0	0	0	0	0	0	0	0	0	0	0	0	0	0	0	0	0	0	0	0	0	0	0	0	0	49	20	0	0	0	15	20	0	0	0	0	0	0	0	0	0	0	0
ASV1987	0	5	0	0	0	0	0	1	0	5	4	0	0	4	0	22	14	0	0	0	0	2	6	0	41	13	32	40	17	0	3	0	0	0	0	0	0	0	0	0	0	9	0	0	0	0	0	0	1
ASV1988	0	0	6	0	0	0	0	0	0	8	14	20	0	0	0	0	0	0	12	0	1	0	0	6	0	0	0	0	6	0	0	18	12	28	24	0	0	18	17	15	4	29	12	0	0	0	0	6	11
ASV1989	0	0	0	0	0	0	0	0	0	39	0	0	0	0	0	0	0	0	57	0	0	0	0	56	0	0	38	0	0	0	0	0	0	0	0	0	0	0	0	0	0	0	0	45	0	27	0	0	0
ASV1990	0	0	0	0	0	0	0	0	0	0	0	0	0	12	0	0	0	0	0	0	0	0	0	0	0	0	0	0	0	0	0	0	0	0	0	0	0	0	0	0	0	0	0	0	0	0	35	0	0
ASV1991	0	0	0	0	0	0	0	0	0	0	0	0	0	0	0	0	0	0	0	0	0	0	0	0	0	0	0	0	0	0	0	0	0	0	0	0	0	0	0	0	0	0	0	0	0	0	0	0	0
ASV1992	22	33	29	22	32	0	0	0	0	0	0	0	0	0	0	0	0	0	0	0	0	0	0	0	0	0	0	0	0	0	0	0	0	0	0	0	0	0	0	0	0	0	0	0	0	0	0	0	0
ASV1993	0	0	31	0	0	0	0	54	0	0	0	0	0	0	0	0	0	0	0	0	0	0	0	0	0	0	0	0	0	0	0	0	0	0	0	0	0	0	0	0	0	25	70	0	0	17	0	0	88
ASV1994	0	0	0	0	0	0	0	0	0	0	0	0	0	30	0	0	0	0	0	0	0	0	0	0	31	0	0	82	60	96	0	0	0	0	0	0	0	0	0	0	0	0	0	0	0	0	0	0	0
ASV1995	0	0	0	0	0	0	0	0	0	0	0	0	0	0	0	0	0	0	0	0	0	23	0	0	0	0	0	10	53	15	0	53	77	12	0	0	23	20	0	0	0	0	0	0	0	0	0	0	0
ASV1996	15	22	20	0	0	27	0	0	0	0	0	0	0	0	0	0	0	0	0	0	0	0	0	0	0	0	0	0	0	0	43	24	29	0	0	25	0	0	0	0	0	0	19	0	0	0	0	0	0
ASV1997	2	36	0	0	0	0	0	0	0	0	0	0	0	0	0	0	0	0	0	0	0	0	0	0	0	0	0	6	0	0	0	0	22	0	0	0	0	38	0	0	22	0	0	0	0	0	0	8	0
ASV1998	0	0	0	0	0	0	0	41	0	0	33	0	0	49	57	0	109	0	0	0	0	0	0	0	0	0	0	0	0	0	0	0	0	0	0	0	0	0	0	0	0	0	0	0	0	0	0	0	0
[truncated: 38,542 more rows]
[truncated: 22 more columns]

## Sheet: Table S2
Supplementary Table S2 Fungal amplicon sequence variant (ASV) table containing the ASV identifier and number of reads in the root endosphere (E) and rhizosphere (R) of Changnienia amoena in different habitats and their taxonomic classification.
OTU_ID	XiangXi_E_1	XiangXi_E_2	XiangXi_E_3	XiangXi_R_1	XiangXi_R_2	XiangXi_R_3	XinYang_E_1	XinYang_E_2	XinYang_E_3	XinYang_E_4	XinYang_E_5	XinYang_E_6	XinYang_R_1	XinYang_R_2	XinYang_R_3	XinYang_R_4	XinYang_R_5	XinYang_R_6	EnShi_E_1	EnShi_E_2	EnShi_E_3	EnShi_E_4	EnShi_E_5	EnShi_E_6	EnShi_R_1	EnShi_R_2	EnShi_R_3	EnShi_R_4	EnShi_R_5	EnShi_R_6	ShenNongJia_E_1	ShenNongJia_E_2	ShenNongJia_E_3	ShenNongJia_E_4	ShenNongJia_E_5	ShenNongJia_R_1	ShenNongJia_R_2	ShenNongJia_R_3	ShenNongJia_R_4	ShenNongJia_R_5	BaZhong_E_1	BaZhong_E_2	BaZhong_E_3	BaZhong_E_4	BaZhong_E_5	BaZhong_E_6	BaZhong_R_1	BaZhong_R_2	BaZhong_R_3
ASV1	4843	14127	815	2581	4770	454	0	1100	10240	388	623	140	97	1929	1008	1111	6733	2234	3439	33	254	0	1184	1381	184	498	75	199	76	18	0	3	0	0	0	0	0	0	0	0	0	0	0	102	293	1093	26	0	0
ASV2	974	1887	2474	2066	2347	1871	1038	0	33	315	0	0	885	223	111	115	222	200	2745	1364	2737	3657	587	802	1930	1066	716	1447	1653	517	2618	89	734	732	1088	2181	0	2037	1297	1098	197	168	3034	239	0	0	533	135	3268
ASV3	1239	1414	291	359	1126	516	49	2117	793	67	1640	525	69	591	510	270	598	102	871	982	1916	2482	628	4291	795	952	393	1069	1304	434	1944	250	2879	1083	752	372	327	745	435	360	78	1987	1879	144	871	185	110	1096	2168
ASV4	0	0	0	4	2	0	0	0	0	0	0	0	0	0	0	3	0	2	78	0	0	0	0	0	0	0	0	0	0	0	1	0	0	0	0	0	0	0	0	0	0	0	0	11	0	0	2	0	0
ASV5	0	2	0	0	0	0	0	0	0	0	4	0	8	2	3	0	3	6	3	10	11	0	4	2	0	25	0	8	0	10	70	60	85	40	27	29	86	150	1015	102	26271	7	0	0	35	0	22227	110	70
ASV6	59	117	173	36	77	87	896	172	207	430	184	742	311	381	114	291	108	356	723	830	1470	911	449	1797	211	448	1292	441	574	723	573	1993	2448	579	1361	320	973	1375	591	331	185	841	304	23	0	4	177	389	217
ASV7	0	0	0	0	0	0	0	0	0	0	0	0	0	0	0	0	0	0	0	0	0	3	0	0	0	0	0	4	0	0	0	0	0	24125	10	6	0	0	10567	43	0	0	0	0	0	0	0	0	0
ASV8	0	825	1462	1382	165	272	1709	273	402	0	398	216	41	253	185	165	1062	55	2202	0	2151	506	625	1464	286	278	277	811	670	0	136	503	273	155	1469	0	205	0	0	367	496	929	0	0	0	0	62	629	909
ASV9	0	0	0	0	0	0	1024	224	1801	77	359	948	198	53	129	545	182	407	31	12573	21	701	784	3898	55	362	56	298	349	328	0	37	0	0	0	0	36	0	0	0	9	514	606	523	2753	512	0	87	240
ASV10	81	170	126	150	78	58	112	174	250	492	46	522	226	186	114	458	104	521	1822	297	1570	1055	1388	1353	471	620	260	670	664	298	234	668	646	203	331	211	649	565	301	263	992	1190	963	317	358	814	218	906	920
ASV11	0	0	0	45	38	31	0	29	3422	197	0	0	94	8	7146	1392	80	71	188	305	364	1474	117	358	2046	3099	2097	1530	1247	1914	0	0	0	0	44	0	0	15	0	354	0	0	0	0	0	74	65	0	0
ASV12	0	0	0	0	0	0	0	0	0	0	0	0	0	0	0	0	0	6	0	0	0	0	0	0	0	0	0	0	0	0	0	0	0	0	0	0	0	0	0	0	0	0	0	0	14	0	0	0	0
ASV13	0	1091	0	0	381	103	13323	164	159	453	923	170	398	125	0	160	152	58	0	161	337	879	1250	0	146	111	136	156	437	257	413	46	123	0	449	199	0	0	269	202	0	794	0	1440	291	115	39	177	0
ASV14	995	374	787	1611	530	1040	119	73	69	545	213	709	606	325	169	140	322	420	1158	59	1501	616	383	1416	862	648	467	796	739	179	654	281	192	237	1424	497	270	103	1078	897	1339	612	378	174	11	40	258	873	884
ASV15	99	66	209	676	252	684	75	368	463	21	37	25	894	996	3553	1181	1122	1401	74	236	279	165	321	581	301	840	720	394	453	1449	597	0	192	52	41	118	153	187	297	200	10	0	0	109	593	2135	81	0	23
ASV16	0	0	14	8	0	29	1460	2806	2509	539	8	85	961	571	239	1356	449	72	0	0	0	0	0	203	0	0	50	36	0	0	0	0	98	0	534	0	0	23	0	103	344	0	0	63	0	185	112	0	0
ASV17	0	0	0	0	0	0	0	0	0	0	0	0	0	0	0	0	0	0	0	0	0	0	0	0	0	0	0	0	0	0	19	2	12	7	29	4	7	23	11	53	44	0	0	0	0	0	58	0	7
ASV18	2077	1264	1443	3447	2179	2401	54	44	98	227	490	436	233	231	138	148	186	122	298	0	323	135	0	335	453	97	393	90	206	145	679	180	181	79	274	629	415	170	377	456	351	420	380	0	0	0	329	648	631
ASV19	191	4097	168	177	812	116	478	167	5746	129	80	534	760	273	1635	810	623	350	145	0	0	22	577	0	48	377	0	209	0	0	0	0	0	0	14	0	0	0	33	0	0	275	0	265	2886	683	4	146	100
ASV20	0	0	0	0	0	0	0	0	0	0	0	0	0	0	0	0	0	0	0	0	0	0	0	0	0	0	0	0	0	0	0	22477	0	0	0	0	1681	0	0	0	0	0	0	0	0	0	1	0	0
ASV21	0	377	0	81	116	45	4375	328	379	1859	142	881	520	683	158	620	244	685	60	81	77	196	227	128	178	342	411	152	1269	484	118	29	0	34	12	117	73	0	6	59	29	1863	1352	55	0	1754	33	1827	1234
ASV22	2039	103	352	1409	778	196	0	1050	317	14	0	238	43	2081	242	530	1387	1937	0	0	5940	668	0	0	106	27	654	12	76	38	0	337	0	0	72	41	67	0	3	0	0	12	0	0	0	0	0	88	17
ASV23	1983	736	1637	464	235	420	0	422	1177	6	173	584	62	203	204	116	182	129	4045	252	837	303	142	366	264	113	144	162	114	72	399	120	878	2357	59	45	8	36	184	20	33	1158	997	68	0	146	5	100	213
ASV24	0	0	0	0	0	0	0	0	0	0	0	0	0	0	0	0	0	0	0	0	0	0	0	0	0	0	0	0	0	0	0	0	0	0	0	0	0	0	0	0	0	0	0	3218	0	11911	0	0	0
ASV25	0	0	0	0	0	0	153	18	955	37	0	867	74	12	0	44	57	65	3743	1691	54	1272	2515	2208	217	173	71	341	258	259	249	0	36	7	84	44	33	0	84	10	0	0	114	1225	1169	393	0	0	14
ASV26	59	39	568	57	212	238	18	99	736	24	163	263	68	95	66	44	600	428	679	733	904	2052	126	274	887	311	158	804	432	1630	0	31	0	0	2902	0	331	0	13	369	0	357	96	796	974	635	0	269	330
ASV27	0	0	0	0	0	0	582	12575	394	982	82	314	364	2104	157	1555	844	1617	0	0	0	0	0	0	0	0	0	0	0	0	0	0	0	0	0	0	0	0	0	0	0	0	0	0	0	0	0	0	0
ASV28	51	110	187	417	500	332	0	0	0	822	0	881	0	408	0	830	626	1339	0	0	0	0	0	0	0	0	0	0	0	0	0	0	588	129	0	0	283	1020	573	370	35	0	0	0	0	0	106	0	0
ASV30	0	0	0	48	39	67	57	270	386	256	56	24	3171	1752	4357	5031	2440	2185	0	4	0	0	36	67	132	63	21	19	0	402	0	0	0	0	0	11	4	6	68	0	0	0	0	11	0	13	0	0	0
ASV31	0	0	969	0	0	35	83	49	46	196	1208	0	622	165	168	400	359	542	302	309	231	253	81	159	364	359	123	246	293	240	937	306	331	47	78	612	2990	508	667	231	180	209	123	109	395	486	274	263	353
ASV32	0	607	0	39	0	27	138	207	245	395	342	360	103	70	199	151	62	400	1279	0	257	341	181	304	222	194	55	137	129	56	279	358	718	161	560	416	359	531	245	223	545	1367	1170	120	332	362	138	1006	1038
ASV33	0	0	0	0	0	0	0	0	17	285	1168	1642	128	166	103	401	163	672	53	0	22	0	27	0	703	293	202	321	215	181	141	63	8397	78	161	55	252	1229	485	363	37	215	298	0	15	0	0	639	515
ASV34	282	188	110	278	333	280	82	61	116	287	0	797	686	609	163	257	413	455	0	0	149	421	0	0	200	65	760	246	324	101	88	64	85	0	0	135	0	0	66	0	266	446	290	51	0	8	257	643	711
ASV35	0	0	0	23	0	0	90	0	25	85	0	128	382	107	41	178	0	335	0	54	0	50	0	123	140	393	359	98	234	538	106	86	871	674	0	25	528	925	160	20	0	249	1195	0	70	592	44	2881	829
ASV36	0	0	0	0	0	0	1948	51	22	18	0	3292	1902	2520	15	321	6	860	0	0	0	0	196	0	65	361	35	176	0	0	0	0	0	0	0	0	0	0	0	0	0	0	0	2525	0	0	0	5	0
ASV37	0	0	0	0	0	0	0	0	0	0	0	0	0	0	0	0	0	0	0	0	214	412	0	0	45	60	193	30	429	140	0	808	0	0	613	0	207	0	0	147	196	2009	2766	0	0	50	231	735	1887
ASV38	0	0	0	0	0	0	0	0	0	0	0	0	0	0	0	0	0	0	0	0	0	0	0	0	15	0	2	0	0	0	1838	0	0	0	0	12468	17	3	11	0	0	0	0	0	0	0	0	0	0
ASV39	783	434	462	1282	376	480	12	56	54	228	0	267	121	247	75	135	135	266	1098	0	105	173	17	25	238	24	61	23	48	32	146	92	82	71	67	107	57	26	81	24	48	580	594	0	0	0	18	870	742
ASV40	0	0	121	0	67	413	548	0	2105	0	1477	77	611	0	522	150	298	619	51	0	0	0	0	50	102	73	25	0	0	31	0	0	0	0	0	0	0	4	0	0	0	95	127	1483	1121	912	0	0	39
ASV41	0	0	0	0	0	0	0	0	0	0	0	0	0	0	0	0	0	0	0	67	1410	203	75	254	170	850	878	473	1136	317	116	0	28	0	1023	0	42	1210	20	409	375	161	117	0	0	0	836	185	237
ASV42	0	0	0	46	0	0	1	8499	0	0	3	0	198	4085	11	25	0	13	0	0	0	0	0	0	17	2	0	0	0	0	0	0	0	0	0	0	0	0	0	0	0	0	0	0	0	0	0	0	0
ASV43	0	0	0	0	0	0	0	0	0	0	0	0	0	0	0	0	0	0	0	0	0	0	0	0	0	0	0	0	0	0	0	0	0	0	0	0	0	549	0	0	0	0	1172	0	0	0	0	0	0
ASV44	252	131	77	237	178	186	0	0	0	0	0	0	0	0	0	0	0	0	0	0	171	153	0	463	64	138	60	96	181	59	109	107	180	0	824	118	152	83	63	352	279	587	418	0	0	0	66	676	710
ASV45	0	0	0	0	0	0	0	0	0	0	0	0	0	0	0	0	0	0	0	0	12	0	0	150	0	0	0	89	35	0	10	35	0	191	0	0	0	0	50	32	79	1075	6886	0	0	0	0	94	1753
ASV46	3418	1534	2256	700	208	89	763	260	213	408	812	784	72	167	39	196	249	460	120	0	18	0	0	0	0	0	0	0	0	0	0	0	0	0	0	0	0	0	0	0	0	0	0	0	0	0	0	0	0
ASV47	0	0	0	0	0	0	0	0	0	0	0	0	0	0	0	0	0	0	0	0	0	0	0	0	0	0	0	0	0	0	0	942	0	0	0	0	1989	0	0	0	193	28	0	0	0	0	461	0	0
ASV48	540	819	1137	525	1616	1873	116	855	81	846	131	382	487	717	153	343	302	457	0	0	68	0	0	0	43	0	0	1	0	9	43	0	0	0	0	51	0	0	0	34	0	0	0	0	0	0	0	0	0
ASV49	0	0	0	0	0	0	0	0	0	0	0	0	0	0	2	0	0	0	12	0	0	128	0	0	0	37	0	0	0	0	0	0	0	0	0	0	0	0	3	0	0	7760	0	0	0	0	0	3272	302
ASV51	0	0	23	0	0	23	0	4	32	0	130	68	0	25	112	30	55	57	40	145	12	1089	1506	47	130	2927	34	545	118	144	0	5	7	9	0	5	0	0	0	0	35	578	28	0	1079	233	0	242	48
ASV52	0	0	0	0	0	0	0	0	0	0	0	0	0	0	0	0	0	0	0	0	0	0	0	0	0	0	0	0	0	0	5240	0	0	0	0	4912	0	0	0	0	0	0	0	0	0	0	0	0	0
ASV53	0	0	0	0	0	0	0	0	0	0	0	0	0	0	0	0	0	0	0	0	0	0	0	0	0	0	0	0	0	0	0	0	0	0	0	0	0	0	0	0	0	0	0	0	0	0	0	0	0
ASV54	0	0	0	0	0	0	0	0	0	0	0	0	0	0	0	0	0	0	0	0	0	195	0	0	0	0	0	0	42	0	65	69	2000	0	191	53	78	164	0	43	0	0	0	0	0	0	0	0	0
ASV55	0	0	0	0	0	0	802	0	16	0	0	12	347	0	72	17	0	0	0	0	0	0	0	0	0	0	0	0	0	0	0	0	0	0	0	0	0	0	0	0	123	1033	6185	162	0	0	142	137	551
ASV56	0	133	0	0	24	0	0	0	0	0	0	0	0	0	0	0	0	0	1615	295	543	2536	177	850	85	69	539	278	193	113	405	0	0	0	327	483	0	0	22	84	0	56	143	0	0	0	0	24	137
ASV57	0	0	0	0	0	0	0	0	0	0	11103	0	0	0	0	0	173	0	0	0	0	0	0	0	0	0	0	0	0	0	0	0	0	0	0	0	0	0	0	0	0	0	0	0	0	0	0	0	0
ASV58	0	0	0	0	0	0	7	0	208	126	12	0	0	55	35	140	116	41	422	1168	50	1742	601	204	203	198	22	492	250	307	0	12	333	0	0	38	24	0	140	32	0	0	12	113	892	335	13	0	0
ASV59	0	0	0	0	0	0	0	0	0	0	0	0	0	0	0	0	0	0	0	0	0	0	0	0	0	0	0	0	0	0	0	0	0	0	0	0	0	0	0	72	88	1341	1221	2	0	0	0	991	1247
ASV60	0	0	0	0	0	0	142	14	100	273	28	32	415	114	203	306	162	209	561	0	0	0	0	53	343	0	22	126	107	341	39	108	53	16	0	21	369	103	59	106	0	19	118	0	0	95	23	72	380
ASV61	0	0	0	0	0	0	0	0	0	0	12	0	0	0	0	0	0	0	0	2	0	0	7708	0	18	1117	17	122	0	0	0	0	0	0	0	0	0	0	0	0	0	0	0	0	0	0	0	0	0
ASV62	0	0	0	0	0	0	0	0	0	0	0	0	0	3	0	0	0	0	19	2	109	44	7	38	75	6	155	74	116	15	43	234	2817	6	186	33	217	2289	110	301	934	0	0	62	2	0	208	0	0
ASV63	0	0	0	0	0	0	4233	214	693	158	0	38	673	121	271	478	109	626	0	0	0	33	0	0	0	0	0	0	0	35	0	0	0	0	0	0	0	0	0	0	0	0	0	120	121	72	0	6	0
ASV64	0	0	0	0	0	0	0	0	0	0	0	0	0	0	0	0	0	0	0	0	0	0	0	0	0	4	0	0	0	0	0	0	0	0	55	15	0	0	0	8405	0	0	0	0	0	0	0	0	0
ASV65	187	745	71	0	237	61	0	108	0	0	0	0	0	115	18	0	0	0	1196	0	1830	12	383	364	248	0	102	76	703	114	299	0	40	0	891	63	0	9	0	329	0	0	0	0	0	10	0	0	0
ASV66	0	6	0	0	0	0	0	0	0	0	0	0	0	0	0	0	0	0	0	0	0	12	0	0	0	0	0	0	0	0	0	0	0	0	0	0	0	0	0	0	0	0	0	6262	168	0	0	21	0
ASV67	0	0	0	64	4	27	0	1	0	88	2	65	0	7	6	70	0	0	32	79	23	37	2170	181	206	1287	109	330	286	433	0	0	465	0	16	27	6	98	0	64	0	265	0	141	139	91	0	70	190
ASV68	0	0	0	0	0	0	16	46	0	10	0	0	0	0	0	0	0	7	313	22	342	94	1840	92	18	300	216	102	13	0	189	13	60	286	90	37	7	13	139	13	47	41	0	11	8	6	0	0	8
ASV69	0	0	0	0	0	0	0	0	0	0	0	0	0	0	0	0	0	0	0	8	0	0	0	0	0	5	0	0	0	33	0	0	0	7650	0	0	0	0	0	3	0	0	0	0	0	0	0	0	0
ASV70	0	0	0	0	0	0	65	445	1163	223	574	531	116	1141	408	1103	843	1445	19	0	0	0	0	0	79	0	0	0	0	0	0	0	0	0	0	0	0	0	0	0	0	0	0	0	0	0	0	0	0
ASV71	0	0	0	0	0	0	0	0	0	0	0	0	0	0	0	0	0	0	66	94	53	34	0	0	865	71	392	88	90	200	1034	31	182	828	303	634	944	604	764	312	0	0	0	0	0	0	0	0	0
ASV72	0	0	0	0	0	0	0	0	0	0	8709	0	0	0	0	0	167	0	0	0	0	0	0	0	0	0	0	0	0	0	0	0	0	0	0	0	0	0	0	0	0	0	0	0	0	0	0	0	0
ASV73	103	109	267	1265	1487	1510	0	0	0	0	0	0	0	0	40	0	0	0	27	44	65	25	526	30	60	271	109	62	25	71	0	0	0	0	0	0	0	0	0	0	0	0	0	0	112	128	0	0	0
ASV74	0	0	0	0	38	0	0	0	0	0	0	0	0	0	0	0	0	0	0	0	0	0	0	0	26	0	46	0	22	36	0	0	0	0	309	0	0	0	0	398	0	0	0	0	0	0	0	0	0
ASV75	0	0	0	0	0	0	920	0	0	0	129	0	3154	0	112	0	0	0	66	0	0	294	0	368	69	65	1313	139	147	54	0	0	0	0	68	0	0	0	0	0	0	0	0	0	0	0	0	190	0
ASV77	43	191	2813	136	976	435	0	0	0	0	0	0	20	0	0	0	0	0	18	0	0	18	40	0	40	133	22	90	53	48	7	0	0	0	0	15	0	0	0	0	0	0	0	402	246	76	1	0	0
ASV78	4487	0	0	0	0	0	0	0	0	0	0	0	0	0	0	0	0	0	0	1812	0	0	0	0	0	0	0	0	0	142	0	0	0	0	0	158	0	0	336	0	0	0	0	0	0	0	0	0	0
ASV79	0	247	0	0	19	0	316	199	1997	1781	64	249	218	33	69	182	127	197	0	0	0	0	501	0	23	0	0	0	0	59	85	172	0	0	0	0	81	0	0	15	0	0	0	0	0	75	0	0	0
ASV80	24	575	36	56	1181	134	44	0	132	0	403	0	204	26	70	21	60	63	63	31	421	15	383	86	59	172	234	60	57	93	7	112	5	45	116	12	364	0	36	20	0	75	53	15	0	29	12	136	114
ASV81	3980	0	548	1557	0	0	0	0	0	0	0	0	0	0	0	0	0	0	0	0	0	0	0	82	0	0	0	0	0	0	0	0	0	646	0	0	99	0	0	0	0	0	0	0	0	0	0	0	0
ASV82	315	248	86	78	0	35	0	0	0	0	0	0	0	0	0	0	0	0	0	4744	0	0	0	166	0	247	0	0	0	594	0	0	0	0	0	0	0	0	0	0	119	0	100	0	0	0	0	0	0
ASV83	16	60	116	120	100	154	7	1	11	81	32	9	18	21	60	42	107	35	47	0	117	46	21	22	282	99	103	27	60	44	72	117	7	40	51	146	117	57	130	83	58	104	38	0	0	0	59	157	170
ASV84	141	60	3	39	37	13	3	5716	4	0	0	17	19	451	0	0	50	21	0	0	0	0	0	0	0	0	0	0	0	0	0	0	0	0	0	0	0	0	0	0	0	0	0	0	0	0	0	0	0
ASV85	0	0	0	0	0	0	13	86	105	47	20	45	606	971	1521	817	1179	1264	0	0	0	0	0	0	0	27	0	0	0	12	0	0	0	0	0	0	0	0	0	0	0	0	0	0	0	0	16	0	15
ASV86	0	24	0	115	53	26	68	49	604	190	51	624	719	304	395	486	262	758	37	163	48	0	29	14	66	148	40	58	27	904	0	0	13	0	0	0	0	0	0	0	0	0	0	0	0	0	0	0	0
ASV87	0	0	0	0	0	0	0	0	0	0	0	0	0	0	0	0	0	0	0	0	4	0	0	0	0	0	0	0	0	0	0	0	4901	0	0	0	0	1295	0	0	0	0	0	0	0	0	0	0	0
ASV88	0	0	0	0	0	0	0	191	0	87	26	264	36	1108	0	233	0	509	0	0	0	0	0	0	0	0	0	0	0	0	0	0	0	0	351	0	0	0	0	284	0	0	0	0	0	0	0	0	0
ASV89	0	0	0	0	0	0	0	0	0	0	0	0	0	0	0	0	0	0	0	0	0	0	0	0	0	0	0	0	0	0	0	0	0	0	0	0	0	0	0	0	0	0	0	0	0	0	0	0	0
ASV90	30	0	0	0	68	0	306	44	241	681	91	403	554	333	238	824	221	635	120	0	0	0	138	0	82	168	0	0	37	110	0	0	0	0	0	0	0	0	0	0	0	0	0	0	140	75	0	68	0
ASV91	0	0	0	0	0	0	0	0	38	0	0	0	20	0	14	147	7	7	0	0	0	18	0	10	22	18	9	0	72	96	120	61	351	24	0	82	85	309	0	22	0	34	120	0	0	0	0	52	188
ASV92	0	0	0	0	0	0	0	0	0	0	0	0	0	0	0	0	0	0	0	37	0	232	0	0	31	22	20	52	27	0	80	2221	0	0	80	117	665	6	72	49	23	0	0	0	0	0	12	0	0
ASV93	0	0	0	0	0	0	0	0	0	0	0	0	0	0	0	0	0	0	0	0	0	0	0	0	0	0	0	0	0	0	0	0	448	0	0	0	0	5351	0	0	0	0	0	0	0	0	0	0	0
ASV94	0	0	0	0	0	0	192	37	132	127	347	206	448	105	367	368	1058	278	0	0	0	0	0	0	0	0	0	0	0	0	0	0	0	0	0	0	0	0	0	0	0	0	0	0	0	0	0	0	0
ASV95	0	0	0	0	0	0	0	0	0	0	0	0	0	0	0	0	0	0	0	0	0	0	0	0	0	123	0	193	0	0	0	0	0	0	0	0	0	0	0	0	0	0	0	1291	0	271	0	0	0
ASV96	0	0	0	0	0	0	0	0	0	0	0	0	0	0	0	0	0	0	0	0	10	0	0	1221	68	57	670	3408	47	0	0	0	0	0	0	0	0	0	0	0	0	0	0	0	0	0	0	0	0
ASV97	0	0	0	0	0	0	0	0	0	0	0	0	0	0	0	0	0	0	0	0	0	0	0	0	0	0	0	0	0	0	0	0	0	0	22	0	0	0	0	0	50	0	12	0	0	0	44	19	13
ASV98	0	0	0	0	0	0	0	0	0	0	0	0	0	0	0	0	0	0	0	0	0	0	27	0	0	0	0	0	0	0	19	0	0	0	2247	12	6	0	0	2949	0	0	0	0	0	0	0	0	0
ASV99	0	0	0	0	0	0	0	0	0	0	0	0	0	0	0	0	0	0	0	0	0	0	0	0	0	0	0	0	0	0	0	0	0	0	0	0	0	0	0	0	2158	0	0	0	0	0	2974	0	0
ASV100	0	0	0	0	0	0	0	0	0	0	0	0	0	0	0	0	0	0	0	4	0	0	0	0	0	0	0	0	0	0	0	0	0	0	0	0	0	30	0	0	0	3255	0	0	0	0	0	1671	244
ASV101	0	0	0	0	0	0	0	4444	0	0	0	69	0	471	0	0	0	0	0	0	0	0	0	44	2	0	0	0	0	0	0	0	0	0	0	0	0	0	0	0	0	0	0	0	0	0	0	0	0
ASV102	172	0	1693	185	0	391	0	0	0	98	0	0	3	3	23	46	11	0	0	319	27	67	298	126	6	73	21	43	47	36	15	42	0	12	0	15	8	0	11	0	0	62	8	449	215	29	0	198	96
ASV103	0	0	0	0	0	0	0	0	210	0	0	0	0	0	0	0	0	0	51	0	0	153	0	0	161	0	0	0	0	0	0	0	0	0	0	0	0	104	0	0	0	0	87	661	396	539	0	61	0
ASV104	855	166	78	190	104	209	0	0	301	63	591	27	5	0	63	0	89	15	39	0	0	0	0	0	0	0	0	0	0	0	0	0	0	20	484	0	0	0	0	0	0	0	0	11	15	0	0	0	0
ASV105	268	16	62	9	0	0	0	0	0	0	0	0	0	0	0	0	0	0	273	0	330	191	29	237	35	64	25	21	68	0	340	0	0	0	363	34	0	0	0	61	0	0	0	0	0	0	0	0	0
ASV106	113	57	281	867	321	403	145	132	35	70	0	52	1111	109	56	156	414	89	0	0	116	0	0	0	85	15	0	0	0	14	44	0	0	0	0	0	0	0	0	0	21	0	0	0	0	0	261	0	0
ASV107	0	0	0	0	0	0	0	0	0	0	0	0	0	2	0	0	0	0	0	0	0	0	0	0	0	0	0	0	0	0	0	417	0	0	0	0	4467	19	0	0	0	0	0	0	0	0	0	0	0
ASV108	0	0	0	0	0	0	0	0	0	0	0	0	0	0	0	0	0	0	0	0	0	0	0	0	0	0	0	0	0	0	0	0	0	0	0	0	0	0	0	0	0	0	0	3648	0	0	0	0	0
ASV109	177	0	0	939	0	558	75	218	0	85	271	29	306	319	0	58	526	253	0	0	149	0	0	0	0	0	0	0	0	0	0	0	0	0	0	0	0	0	0	0	0	0	0	0	0	0	194	0	0
ASV110	26	0	39	101	145	180	116	23	323	323	48	313	517	252	186	582	318	497	0	0	32	0	37	53	58	36	84	62	0	0	0	0	0	0	0	0	0	0	0	0	0	0	0	57	116	85	0	0	19
ASV111	0	0	0	0	0	0	0	0	0	0	0	0	0	0	0	0	25	0	0	0	0	0	0	0	0	0	0	0	0	0	0	0	0	0	0	0	0	0	0	0	0	0	0	263	2887	89	0	0	0
ASV112	1234	52	93	682	199	261	81	4	38	0	0	3	108	187	48	147	167	304	106	19	33	0	0	6	379	35	60	142	137	71	15	0	0	0	0	16	0	0	0	0	0	0	0	0	0	0	0	0	5
ASV113	231	124	148	370	124	196	112	38	128	336	515	309	566	314	316	149	602	255	188	0	0	0	0	0	0	0	0	0	0	0	0	0	0	0	0	0	0	0	0	0	0	0	0	0	0	0	0	0	0
ASV114	0	0	0	124	47	181	0	61	0	0	0	478	90	202	115	121	67	243	0	162	115	0	113	87	137	292	190	137	247	669	81	0	18	0	0	24	45	35	28	44	0	0	0	0	33	105	35	0	0
ASV115	0	0	441	87	0	77	79	0	278	0	162	0	200	0	67	185	747	125	896	0	0	0	0	0	65	0	0	0	0	0	0	0	0	0	0	0	0	0	0	0	0	77	3	206	0	490	0	0	12
ASV116	0	0	4	0	54	8	0	0	0	0	0	0	0	0	0	0	0	0	11	10	0	0	3	44	64	11	6	54	15	3	0	0	50	0	331	0	0	92	93	100	51	30	0	0	0	10	21	69	60
ASV117	0	0	0	0	0	0	0	0	0	0	0	0	0	0	0	0	0	0	0	0	0	0	0	0	3	0	0	0	0	0	2329	0	0	0	0	2174	4	0	0	0	0	0	0	0	0	0	0	0	0
ASV118	0	0	0	0	0	0	0	0	0	0	0	0	0	0	0	0	0	0	0	0	0	0	0	0	0	0	0	0	0	0	0	5	0	0	66	0	0	53	0	559	0	141	554	0	0	0	0	897	2271
ASV119	0	0	0	0	0	0	0	0	0	0	0	0	0	0	6	0	0	0	0	1634	56	571	0	104	151	101	82	115	558	889	0	0	0	0	0	0	0	0	8	0	0	0	0	0	0	0	0	0	0
ASV120	0	0	0	0	0	0	30	131	7	6	0	8	73	20	89	0	6	6	0	0	1951	0	23	1839	0	68	107	162	56	0	0	0	0	0	0	0	0	0	0	0	0	0	0	0	0	0	0	0	0
ASV121	0	69	42	9	63	56	11	0	201	117	63	170	207	39	236	248	61	84	0	48	0	57	0	509	58	79	33	74	85	47	0	0	34	0	57	0	0	36	0	32	0	216	12	214	190	153	0	146	0
ASV122	131	286	132	236	821	260	0	0	0	29	0	0	0	0	0	0	0	0	0	26	0	0	0	0	0	0	9	6	0	0	0	17	0	0	0	194	0	0	0	0	0	0	0	0	0	0	0	0	0
ASV123	0	0	0	0	0	0	0	0	0	0	0	0	0	0	0	0	0	0	68	0	0	285	0	29	34	0	43	0	73	33	1076	266	157	0	0	89	255	55	23	35	0	0	209	0	0	0	0	118	0
ASV124	0	0	0	0	0	0	29	8	110	794	282	502	166	199	889	325	502	590	0	0	0	0	73	0	0	40	7	13	0	12	0	0	0	0	12	0	0	0	0	13	0	0	0	0	0	0	0	0	0
ASV125	0	0	0	0	0	0	0	0	0	0	0	4652	4	0	0	0	0	15	36	0	0	0	0	12	4	0	21	21	35	8	0	0	0	0	0	0	0	0	10	0	0	171	0	0	0	0	3	198	90
ASV126	0	0	0	0	0	0	0	0	0	0	0	0	0	0	0	0	0	0	0	0	216	55	106	0	48	123	99	91	563	129	731	739	45	0	0	179	181	117	119	23	30	0	0	0	0	13	25	0	0
ASV127	0	0	0	0	0	0	13	47	113	488	515	1206	100	340	222	421	82	416	0	0	54	0	20	0	0	106	0	0	0	20	0	0	0	247	72	0	0	0	68	45	0	0	0	0	0	0	0	9	0
ASV128	53	20	150	0	78	0	9	0	0	0	0	0	35	0	0	86	0	53	39	346	27	0	0	0	90	169	45	98	159	152	135	22	127	6	188	0	30	0	63	0	0	0	0	0	0	0	0	12	0
ASV129	44	18	26	106	0	52	0	0	0	0	0	198	52	10	0	0	0	0	0	0	0	0	0	0	0	0	0	10	0	0	0	0	0	0	0	0	0	0	0	0	0	0	0	279	570	338	0	0	0
ASV130	78	0	144	31	0	83	0	0	173	2069	182	543	0	30	222	255	426	114	0	0	0	0	0	0	0	0	0	0	0	0	0	0	0	0	0	0	0	0	0	0	0	0	0	0	0	0	0	0	0
ASV131	0	0	0	0	0	0	7	19	147	103	96	15	243	866	1326	227	713	303	0	0	0	0	0	21	0	0	2	0	10	0	0	0	0	0	0	0	0	0	0	0	0	0	0	0	6	8	0	0	0
ASV132	0	0	0	0	0	10	1741	0	51	8	0	474	245	40	0	93	0	59	29	0	67	7	0	0	99	0	1017	0	0	0	0	0	2	0	0	0	0	0	0	0	0	0	25	0	0	0	0	0	63
ASV133	0	0	0	0	0	0	0	0	0	0	0	0	0	0	18	0	0	0	98	76	56	0	1306	32	86	81	80	77	29	135	8	0	0	0	0	0	0	0	11	0	0	0	0	632	84	266	0	0	0
ASV134	0	0	0	0	0	0	0	0	0	0	0	0	0	3794	0	0	0	246	0	0	0	0	0	0	0	0	0	0	0	0	0	0	0	0	0	0	0	0	0	0	0	0	0	0	0	0	0	0	0
ASV135	0	0	0	0	0	0	988	0	436	0	121	376	95	0	54	51	0	54	0	1053	0	264	0	0	54	0	0	0	66	171	0	0	0	0	0	0	0	0	0	0	0	173	0	0	0	0	15	42	0
ASV136	0	0	0	0	0	0	1095	7	69	62	1480	30	158	60	224	88	130	618	0	0	0	0	0	0	0	0	0	0	0	0	0	0	0	0	0	0	0	0	0	0	0	0	0	79	0	0	0	0	0
ASV137	0	0	0	11	0	37	17	4	189	212	90	413	164	153	702	190	128	195	0	0	0	0	0	0	19	0	0	0	0	0	40	0	0	92	95	18	0	0	334	81	0	0	0	116	111	194	6	0	0
ASV138	0	0	0	0	0	0	0	0	0	0	0	0	0	0	0	0	0	0	0	0	0	0	0	0	0	0	0	0	0	0	0	0	0	0	0	0	0	0	0	0	0	0	0	134	1921	0	0	0	0
ASV139	0	0	0	0	0	0	0	0	0	0	0	0	0	0	0	0	0	0	0	0	0	0	0	0	0	0	0	0	0	0	0	0	0	0	0	0	0	0	0	11	0	0	0	0	0	0	0	0	0
ASV140	0	0	0	0	0	0	0	0	0	0	0	0	0	0	0	0	0	0	0	0	0	0	0	0	0	0	0	0	0	0	0	0	0	0	0	0	0	0	0	0	0	0	0	0	2474	0	0	0	0
ASV141	0	0	103	0	0	3839	0	0	0	0	0	0	0	0	0	0	0	0	0	0	0	0	0	0	0	0	0	0	0	0	0	0	0	0	0	0	0	0	0	0	0	0	0	0	0	0	0	0	0
ASV142	0	197	340	0	622	0	0	0	0	0	0	0	0	0	0	0	0	0	0	0	0	0	0	0	0	0	0	0	0	0	206	0	0	0	120	276	0	0	0	97	84	0	0	0	0	0	0	0	0
ASV143	969	316	90	592	53	469	0	664	0	0	0	29	0	97	16	0	31	0	0	0	0	0	0	0	0	0	0	5	0	0	0	0	0	0	0	15	0	0	0	20	20	79	0	0	0	0	17	10	2
ASV144	0	0	7	0	5	0	0	0	0	0	0	0	0	0	0	10	0	0	0	0	9	0	0	0	0	3	19	0	0	0	83	0	0	0	0	46	0	0	0	0	0	0	0	2761	125	86	0	0	0
ASV145	0	5	1529	59	300	128	0	0	0	0	0	17	16	13	20	19	0	16	0	0	4	19	0	0	0	7	0	0	5	19	0	0	80	0	0	0	0	22	26	51	0	0	0	0	0	0	0	5	0
ASV146	0	0	558	0	0	0	0	0	0	0	0	0	0	0	0	0	0	0	0	41	0	116	0	18	52	0	190	56	374	40	0	0	0	0	352	0	0	0	0	298	16	0	0	0	0	0	191	0	0
ASV147	0	0	0	0	0	102	0	210	52	0	96	146	83	142	95	172	125	191	0	0	0	0	75	0	82	607	36	74	41	49	0	42	0	0	0	0	17	0	0	38	0	76	0	0	64	202	0	34	30
ASV148	0	0	0	0	0	0	0	0	0	0	0	0	0	0	0	0	0	0	0	0	0	0	0	0	0	0	0	0	0	0	0	0	0	0	0	0	0	0	0	0	0	0	0	0	0	1542	0	0	0
ASV149	0	0	0	0	0	0	0	0	0	0	0	0	0	0	0	0	0	0	0	0	4	0	0	0	0	0	0	0	0	0	1152	0	0	246	0	497	0	30	1477	57	0	0	0	0	0	0	0	0	0
ASV150	0	0	0	0	0	0	0	0	0	0	0	0	0	0	0	0	0	0	231	0	436	0	147	116	85	63	54	0	103	0	0	44	0	0	26	0	76	47	0	0	0	67	549	0	641	0	0	0	157
ASV151	0	0	0	0	0	0	0	0	0	0	0	0	0	0	14	0	0	0	100	143	9	18	0	0	152	1224	43	0	691	1316	0	0	0	0	0	0	0	0	0	0	0	0	0	0	0	0	0	0	0
ASV152	0	0	0	0	0	0	0	0	0	0	0	64	0	10	0	120	0	38	0	0	0	0	0	0	0	0	0	0	0	0	0	0	0	0	0	0	0	0	0	0	0	0	0	14	0	40	16	0	458
ASV153	0	0	0	0	0	0	0	0	0	0	0	0	0	0	0	0	0	0	25	48	390	0	54	0	408	293	98	198	0	158	74	0	0	0	99	185	0	0	39	114	0	0	0	122	214	59	0	0	0
ASV154	0	0	0	0	0	0	0	0	0	0	0	0	0	0	0	0	0	0	0	0	0	0	21	0	0	0	0	0	0	0	71	0	0	0	2246	857	0	0	0	297	0	0	0	0	0	0	0	0	0
ASV155	26	6	0	0	23	244	0	0	0	0	0	0	167	0	0	49	0	7	0	0	16	0	0	0	1702	0	21	0	0	0	0	0	0	0	0	0	0	0	16	0	0	51	15	929	0	32	0	15	0
ASV156	0	0	0	0	0	0	0	0	0	0	0	0	1	0	0	0	0	0	2178	0	0	0	0	0	1361	0	0	5	0	0	0	0	0	0	0	0	0	0	0	0	0	0	0	0	0	0	0	0	0
ASV157	0	0	0	0	0	0	0	0	0	0	0	0	0	0	0	0	0	0	0	0	0	0	0	0	0	0	0	0	0	0	0	0	0	0	0	0	0	0	0	0	0	0	0	42	0	0	0	0	0
ASV158	784	379	431	708	442	346	0	0	0	0	0	0	0	0	0	0	0	0	0	0	0	0	0	0	0	0	0	0	0	0	0	0	0	0	0	0	0	0	0	0	0	247	13	0	0	0	0	44	40
ASV159	27	24	63	0	23	79	0	80	0	18	0	122	0	170	0	18	0	305	0	0	19	0	0	0	15	51	88	40	145	37	0	0	166	0	12	0	11	71	0	0	0	111	13	21	0	120	0	59	21
ASV160	0	0	0	0	0	0	955	0	228	74	124	338	560	0	81	99	173	0	0	0	0	0	0	0	0	0	0	0	0	0	0	0	0	0	0	0	0	0	0	0	0	0	0	219	341	28	0	0	0
ASV161	0	0	0	0	0	0	0	0	0	0	0	26	0	0	0	0	0	19	0	0	0	0	0	0	0	11	0	0	0	0	0	0	60	113	45	0	35	56	0	0	30	0	0	0	0	0	0	0	0
ASV162	0	0	0	0	0	0	0	0	0	0	0	0	0	0	0	0	0	0	0	0	0	55	0	0	0	0	0	0	127	0	0	44	0	0	0	0	79	61	19	0	828	0	0	0	4	0	301	0	0
ASV163	0	0	0	0	0	0	0	0	0	0	0	0	0	0	0	0	0	0	0	0	0	0	0	0	0	0	0	0	0	0	0	0	0	0	0	0	0	0	0	0	161	0	0	0	5	0	3017	0	0
ASV164	68	104	71	0	0	0	40	17	9	346	1259	44	7	0	0	18	2	5	73	19	22	52	28	202	0	0	0	0	0	0	44	32	37	7	53	0	0	0	0	0	0	76	69	281	12	282	0	0	0
ASV165	0	0	0	0	16	0	0	0	0	0	0	0	0	0	0	0	0	11	0	8	7	0	865	30	29	339	14	123	16	41	0	0	0	0	0	15	0	0	0	0	0	0	0	383	334	209	0	0	0
ASV166	0	0	0	0	0	0	320	0	0	1783	0	382	92	429	55	100	113	147	0	0	0	0	0	0	0	0	0	0	0	0	0	0	0	0	0	0	0	0	0	0	0	0	0	0	0	0	0	0	0
ASV167	64	80	40	113	118	134	117	49	85	47	57	32	64	29	67	72	38	58	0	0	0	29	0	39	0	0	31	12	19	35	0	87	97	0	84	0	206	106	0	28	0	0	0	8	0	16	15	132	189
ASV168	0	0	0	0	0	0	0	0	0	0	0	0	0	0	0	0	0	0	0	0	9	0	0	0	18	0	18	12	15	0	3	0	763	0	7	2	0	883	35	18	1004	0	0	0	0	0	418	0	2
ASV169	0	0	0	0	0	0	0	0	0	0	0	0	0	0	0	0	0	0	0	3	33	5	0	15	0	4	75	17	13	6	0	0	0	0	0	0	0	0	0	0	707	642	513	0	0	0	222	553	387
ASV170	0	0	0	0	0	0	0	95	33	0	55	0	321	363	989	327	230	889	0	0	0	0	0	0	0	0	11	0	0	0	0	0	0	0	2	0	0	0	0	0	0	0	0	0	0	0	0	0	0
ASV171	0	0	0	0	0	0	0	0	0	0	0	0	2	0	0	0	0	0	0	0	0	0	0	0	0	0	2	0	0	0	0	0	0	0	0	0	0	0	0	0	150	0	0	0	0	0	2961	0	5
ASV172	149	393	706	0	102	70	0	0	0	0	0	0	0	0	0	0	0	0	72	0	0	0	124	0	0	128	70	161	110	193	0	0	307	0	281	12	0	161	0	56	0	58	0	0	0	0	0	0	0
ASV173	92	0	2050	313	0	649	0	0	0	0	0	0	0	0	0	0	0	3	0	0	0	0	0	0	0	0	0	0	0	0	0	0	0	0	0	0	0	0	0	0	0	0	0	0	0	0	0	0	0
ASV174	0	0	0	0	0	0	0	0	0	0	0	0	0	0	0	0	0	0	0	0	0	0	0	0	0	0	0	0	0	0	513	0	0	0	0	286	0	0	0	0	0	0	0	0	0	0	0	0	0
ASV175	0	0	0	0	0	0	0	0	0	0	0	0	0	0	0	0	0	0	0	0	0	0	4	0	17	0	0	10	0	0	0	0	0	0	0	0	0	0	0	0	0	0	0	254	1486	57	0	0	0
ASV176	0	0	0	0	0	0	109	24	245	75	39	353	514	123	196	65	74	244	72	0	0	0	61	20	149	87	0	52	7	0	0	0	0	0	71	0	12	0	20	67	0	178	71	0	0	6	0	159	169
ASV177	0	0	0	251	16	61	0	0	0	0	0	0	0	0	0	0	0	0	0	0	4	3	0	56	14	10	22	67	79	0	37	0	16	0	118	28	24	0	21	11	0	0	0	0	3	0	0	0	6
ASV178	0	0	2	0	0	0	0	0	0	0	0	0	0	0	0	0	0	0	0	0	0	0	0	0	0	0	0	0	0	0	0	0	0	0	2685	0	0	0	0	309	0	0	0	0	0	0	0	0	0
ASV179	0	0	0	0	0	0	17	0	0	62	68	0	343	365	470	249	1197	371	0	0	0	0	0	0	0	0	0	0	0	0	0	0	0	0	0	0	0	0	0	0	0	0	0	0	0	0	0	0	0
ASV180	0	0	0	0	0	0	0	0	0	0	0	0	0	0	0	0	0	0	0	0	25	0	0	0	0	0	0	0	0	10	8	0	0	3	4	4	0	0	12	258	0	0	0	0	0	0	0	0	0
ASV181	467	479	806	596	0	432	0	0	0	0	0	0	0	0	0	0	0	0	0	0	0	0	0	26	0	0	0	0	0	0	0	0	0	0	87	0	0	0	0	51	0	0	0	0	0	0	0	0	0
ASV182	0	0	0	0	0	0	0	0	0	0	0	0	0	8	0	0	0	0	0	0	75	766	3	102	127	0	46	99	434	128	0	0	5	0	0	0	0	114	0	35	0	0	0	0	0	0	0	50	0
ASV183	51	0	121	0	0	0	0	0	0	0	0	0	0	0	0	0	0	0	52	50	431	293	168	215	47	173	30	161	54	60	35	19	0	0	0	20	29	0	0	0	0	30	0	0	0	0	0	49	33
ASV184	0	0	0	0	0	0	0	0	0	0	0	0	0	0	0	0	0	0	0	0	0	0	0	0	0	0	0	0	0	0	0	0	0	0	0	0	0	0	0	0	0	0	0	0	0	0	0	0	0
ASV185	24	27	159	35	17	141	0	0	0	0	0	0	0	0	0	0	0	0	0	0	348	39	97	75	77	23	71	21	118	24	0	28	190	0	0	0	19	0	36	25	30	236	257	0	0	0	0	84	53
ASV186	0	0	0	0	0	0	0	0	0	0	0	0	0	0	0	0	0	0	0	0	0	150	5	0	0	0	62	44	11	0	81	240	27	0	702	29	354	55	0	52	78	137	132	0	0	0	6	23	112
ASV187	0	0	0	0	0	5	0	0	0	0	0	0	0	0	0	0	0	0	0	18	4	38	65	0	36	57	0	32	43	66	24	155	128	0	0	0	112	194	2	0	43	15	63	16	36	12	0	41	15
ASV188	23	13	144	48	113	100	0	0	0	0	0	0	9	0	0	4	0	0	0	88	134	14	48	46	135	96	115	256	127	118	525	16	31	0	91	206	152	52	0	64	30	0	0	0	0	0	10	0	0
ASV189	0	0	0	0	0	0	0	0	0	133	0	32	34	45	6	215	0	99	15	79	34	36	40	29	51	31	24	0	85	75	60	160	11	0	84	73	48	16	0	0	7	0	0	138	60	134	0	5	35
ASV190	0	0	0	0	0	0	0	0	0	0	0	0	0	0	0	0	0	0	0	0	0	0	0	0	0	0	0	0	0	0	0	0	0	0	0	0	0	0	2675	0	0	0	0	0	0	0	0	0	0
ASV191	0	0	0	0	0	0	0	0	0	0	0	0	0	0	0	0	0	0	0	0	0	0	0	0	0	0	0	0	0	0	0	0	0	0	0	0	0	0	0	0	0	0	0	1302	345	0	0	0	0
ASV192	0	0	0	0	0	0	0	0	0	0	0	0	0	0	0	0	0	0	0	0	50	22	0	0	0	0	0	111	384	59	1270	0	63	0	232	75	0	150	0	202	0	0	0	0	0	0	0	0	0
ASV193	0	0	0	0	0	0	0	0	60	149	163	734	89	119	76	72	314	158	0	0	0	0	0	0	0	0	0	0	0	0	0	0	0	0	0	0	0	0	0	0	0	0	0	170	333	104	0	0	0
ASV194	0	0	0	0	0	0	0	0	0	0	0	0	0	0	0	0	0	0	0	0	0	0	0	0	0	0	0	0	0	0	0	0	0	0	0	0	0	0	0	0	0	0	0	0	0	0	0	0	0
ASV195	0	0	0	0	0	0	14	0	6	55	0	0	88	100	18	157	93	19	0	0	0	0	0	7	35	31	0	14	0	0	0	0	0	0	0	0	0	0	0	0	0	0	0	73	146	168	0	0	0
ASV196	0	0	0	0	0	0	0	0	0	0	0	0	43	0	0	0	0	0	54	23	12	39	1759	33	74	264	0	147	0	40	38	7	0	8	0	6	26	0	19	0	0	15	0	0	18	0	0	0	0
ASV197	0	21	0	3	50	0	0	0	0	0	0	0	0	0	0	0	0	0	25	40	0	2151	24	3	16	33	0	0	85	20	0	0	0	0	0	0	0	0	0	0	0	0	0	0	0	0	0	0	0
ASV198	0	0	0	0	0	0	2	0	56	348	74	586	36	168	357	471	68	535	0	0	0	0	0	0	0	0	10	0	0	0	0	0	0	0	0	0	0	0	0	0	0	0	0	1	0	0	0	0	0
ASV199	0	0	0	0	0	0	0	0	0	0	0	0	0	0	0	0	0	0	0	0	0	0	0	0	631	719	168	160	0	890	0	0	0	0	0	0	0	0	0	0	0	0	0	0	0	0	0	0	0
ASV200	0	0	0	0	14	0	0	6	0	0	0	32	0	6	0	30	23	0	0	121	0	25	24	51	52	114	0	63	163	192	0	31	13	0	16	0	21	0	177	0	0	0	0	0	0	0	0	0	0
ASV201	0	0	0	0	0	0	0	0	1211	33	0	66	0	34	409	281	0	455	0	0	0	0	0	0	0	0	0	0	0	0	0	0	0	0	0	0	0	0	0	0	0	0	0	0	0	0	0	0	0
ASV202	0	0	0	0	0	0	0	0	0	0	0	0	0	0	0	0	0	0	0	0	0	0	0	0	0	0	0	0	0	0	0	1889	0	0	0	0	399	0	0	0	0	0	5	0	0	0	3	0	139
ASV203	0	0	0	0	0	0	0	0	0	0	0	0	0	0	0	0	0	0	116	0	1776	0	0	307	0	0	49	0	0	0	0	0	0	151	0	0	0	0	28	0	0	0	0	0	0	0	0	0	0
ASV204	0	0	0	0	0	0	0	0	0	0	0	0	0	0	0	0	0	0	0	0	0	0	0	0	0	0	0	0	0	0	0	0	661	0	0	0	0	1797	3	0	0	0	0	0	0	0	0	0	0
ASV205	96	314	85	51	166	305	121	330	0	0	0	0	48	106	0	0	0	0	0	0	48	27	0	68	10	0	177	99	113	33	60	0	0	0	0	54	0	0	7	31	0	28	0	0	0	0	0	0	0
ASV206	0	0	0	0	0	0	46	38	38	121	46	0	277	223	125	487	125	291	0	0	0	0	0	0	0	0	0	0	0	0	0	0	0	0	0	0	0	0	0	0	0	0	0	78	17	41	0	0	0
ASV207	0	0	0	5	46	144	0	0	0	0	0	0	0	0	0	0	7	0	28	0	0	29	81	0	0	27	39	17	22	73	203	2	7	0	0	72	0	53	77	32	47	0	47	0	0	0	15	175	391
ASV208	0	0	0	0	0	0	0	0	0	0	0	0	0	0	0	0	0	0	0	0	0	0	0	0	0	0	0	0	0	0	0	0	0	0	0	0	0	0	0	0	0	0	0	0	0	0	0	0	0
ASV209	0	27	0	0	47	0	8	0	83	450	538	601	130	69	110	205	68	231	0	0	0	0	0	0	0	0	0	0	0	0	0	0	0	0	0	0	0	0	0	0	0	0	0	0	0	0	0	19	18
ASV210	0	0	0	0	0	0	0	0	0	0	0	0	0	0	0	0	0	0	0	0	0	0	29	0	0	0	0	0	0	0	0	0	0	0	1997	0	0	0	0	282	0	0	0	0	0	0	0	0	0
ASV211	0	0	0	0	0	0	0	0	0	0	0	0	0	0	0	0	0	0	50	9	7	52	16	0	20	46	170	7	40	23	38	292	149	0	22	4	504	20	0	39	0	183	145	0	0	0	0	351	125
ASV212	0	0	0	0	0	0	0	0	0	0	0	0	0	0	0	0	0	0	0	0	0	0	0	0	0	0	8	0	0	0	0	0	0	0	0	0	0	0	53	0	1078	0	0	0	0	0	1092	0	0
ASV213	0	0	0	0	0	0	0	0	0	1217	0	355	191	0	260	0	0	420	0	0	0	0	0	0	0	0	0	0	0	0	0	0	0	0	0	0	0	0	0	0	0	0	0	0	0	0	0	0	0
ASV214	0	0	0	0	0	0	0	0	0	0	0	0	0	0	0	11	0	0	0	1280	0	0	30	30	121	84	128	74	44	165	0	16	0	0	0	0	20	0	26	0	0	0	0	0	190	0	0	0	0
ASV215	18	0	3	15	0	75	0	0	0	0	0	0	0	32	0	0	0	0	0	49	21	34	7	0	42	75	129	29	33	37	0	0	52	141	1	0	19	29	51	32	0	0	10	0	0	10	0	0	192
ASV216	0	0	0	0	0	0	0	0	0	0	0	0	0	0	0	0	0	0	0	0	0	0	0	0	0	0	0	0	0	0	0	0	0	0	0	0	0	0	0	0	0	0	0	659	0	0	0	0	0
ASV217	146	27	101	363	99	259	0	17	69	62	45	67	16	220	14	21	8	24	0	32	31	0	0	63	24	39	30	56	77	81	0	0	0	0	0	0	0	15	0	125	0	0	0	79	0	0	0	0	0
ASV218	0	0	0	0	0	162	0	0	0	0	0	122	0	0	0	26	0	0	0	0	440	47	0	0	0	0	7	3	0	0	0	0	59	0	0	0	0	0	0	0	16	0	0	38	4	20	240	0	0
ASV219	0	0	0	0	0	0	0	0	0	0	0	0	0	0	0	0	0	0	45	0	0	73	0	47	198	58	494	147	295	81	0	0	0	0	0	0	0	0	0	0	0	0	7	0	0	0	0	0	0
ASV220	0	0	0	0	0	0	0	0	0	0	0	0	0	0	0	0	0	0	0	0	0	0	0	0	0	0	0	0	0	0	0	0	0	0	0	0	0	0	0	0	0	0	0	0	0	0	0	0	0
ASV221	0	0	0	0	0	0	0	0	0	0	0	0	0	0	0	0	0	0	0	0	0	0	0	0	0	0	0	0	0	0	0	0	0	0	0	0	0	0	0	0	0	44	0	0	0	0	0	2301	0
ASV222	0	0	0	0	0	0	0	0	0	0	0	0	0	0	0	0	0	0	27	0	0	0	0	0	0	0	0	0	0	0	0	0	0	0	0	0	0	0	0	0	0	0	0	0	0	1791	0	0	0
ASV223	0	0	0	0	0	0	0	0	0	0	0	0	0	0	0	0	0	0	0	0	0	0	0	0	0	0	0	0	0	0	0	0	0	0	0	0	0	0	60	0	0	0	0	0	0	0	0	0	0
ASV224	0	233	0	0	1888	60	0	0	0	0	0	0	5	0	0	0	0	0	0	0	0	0	0	0	0	0	0	0	0	0	0	0	0	0	0	0	0	0	0	0	0	0	0	0	0	0	2	0	0
ASV225	81	211	102	102	530	195	0	0	0	0	0	0	5	0	0	0	0	0	0	31	46	0	0	23	33	106	392	65	104	28	0	0	0	0	59	0	0	0	0	64	0	0	0	0	0	0	0	0	0
ASV226	0	0	0	0	0	0	852	0	930	0	0	0	121	0	0	8	38	67	0	0	0	0	0	0	36	0	30	0	0	14	0	0	0	0	36	0	0	0	0	0	0	0	0	0	0	16	0	7	0
ASV227	0	0	0	0	0	0	0	0	0	0	0	0	135	0	0	90	0	0	0	308	0	48	126	86	104	203	0	92	97	281	0	0	0	83	0	0	0	0	0	0	0	0	0	55	0	0	0	0	0
ASV228	16	35	227	85	24	101	0	0	11	0	0	0	0	0	0	0	0	0	0	0	0	0	0	0	26	0	0	0	0	0	0	37	16	0	184	0	23	0	0	131	13	0	3	8	0	0	0	0	0
ASV229	227	578	117	55	507	52	0	0	0	0	0	16	0	49	0	0	0	0	0	0	22	0	0	0	0	0	0	0	0	0	0	0	0	0	0	0	0	0	0	0	0	0	0	88	92	64	0	0	0
ASV230	0	0	0	0	0	0	0	0	0	0	0	0	0	0	0	0	0	0	0	0	0	0	0	0	0	0	0	0	0	0	0	0	0	0	0	0	0	0	0	0	0	0	0	0	0	0	0	0	0
ASV231	0	0	0	0	0	0	0	0	0	0	0	738	0	0	0	117	0	54	0	0	0	0	0	183	0	4	0	804	398	37	0	0	0	0	0	0	0	0	0	0	0	0	0	0	0	0	0	0	0
ASV232	0	0	0	0	0	0	0	0	0	0	0	0	0	0	0	0	0	0	0	0	0	0	0	357	0	0	0	37	17	0	0	35	0	0	346	0	0	0	0	94	0	0	0	0	0	0	18	55	0
ASV233	0	0	0	0	0	0	0	0	0	0	0	0	0	0	0	0	0	0	0	8	0	0	0	0	0	32	0	0	0	10	0	0	0	0	0	0	0	0	0	0	0	763	260	0	0	0	0	297	276
ASV234	0	0	0	0	0	9	0	73	75	13	0	0	138	294	553	166	271	254	0	13	0	0	0	3	6	3	15	0	0	21	72	0	0	1	0	9	0	0	5	21	0	0	0	0	0	0	2	0	9
ASV235	1872	0	54	209	0	29	0	0	0	0	0	0	0	0	0	0	0	0	0	0	0	0	0	0	0	0	0	0	0	0	0	0	0	0	0	0	0	0	0	0	0	0	0	0	0	0	0	0	0
ASV236	0	0	0	0	0	0	0	0	0	0	0	0	0	0	0	0	0	0	111	30	0	0	116	0	0	105	0	0	0	45	0	0	0	0	0	0	39	44	87	0	59	127	231	0	0	0	252	340	357
ASV237	0	0	0	0	0	0	0	0	0	0	0	0	0	0	0	0	0	0	0	0	0	1730	0	0	0	0	0	0	52	5	0	0	0	0	0	0	0	0	0	0	0	0	0	0	0	0	0	0	0
ASV238	0	0	0	0	0	0	0	0	0	0	0	0	0	0	0	0	0	0	0	0	0	95	0	0	0	0	110	48	63	0	0	25	255	0	0	0	33	28	0	0	15	0	0	0	110	0	0	0	0
ASV239	0	0	0	0	0	0	0	0	0	0	0	0	0	0	0	0	0	0	0	0	0	0	0	0	0	0	0	0	0	0	0	0	0	0	0	0	0	0	0	0	0	0	0	293	586	53	0	0	0
ASV240	30	191	87	159	666	217	0	0	0	81	204	332	0	0	53	0	0	135	0	0	0	0	0	0	0	0	0	0	0	0	0	0	0	0	0	0	0	0	0	0	0	0	0	0	0	0	0	0	0
ASV241	0	0	0	0	0	0	0	0	0	0	0	0	0	0	0	0	0	0	0	0	0	0	0	93	0	0	0	0	0	24	0	219	17	0	39	0	393	229	51	0	0	229	155	0	133	0	0	239	264
ASV242	0	0	0	0	0	0	0	0	0	0	0	0	0	0	0	0	0	0	0	0	0	0	0	0	0	0	0	0	0	0	0	0	0	0	0	0	0	0	0	0	0	0	0	0	0	0	0	0	0
ASV243	0	0	0	0	0	0	0	0	0	0	0	0	0	0	0	0	0	0	0	228	21	120	18	0	113	169	30	24	278	1023	0	0	0	0	0	0	0	0	0	0	0	0	0	0	0	0	0	0	0
ASV244	309	151	153	104	219	193	0	0	0	0	0	0	0	0	0	0	0	0	69	26	205	35	83	131	56	54	0	141	34	49	0	0	0	0	0	0	0	0	0	0	0	0	0	0	0	0	0	0	0
ASV245	0	0	0	0	0	0	0	16	33	0	52	42	183	240	291	167	853	179	0	0	0	0	0	0	0	0	0	0	0	0	0	0	0	0	0	0	0	0	0	0	0	0	0	0	0	0	0	0	0
ASV246	0	0	0	0	0	0	0	0	16	0	0	0	39	0	88	38	54	44	43	0	0	148	0	0	0	0	0	17	0	0	0	0	0	0	0	0	0	0	0	0	0	0	0	0	528	0	0	0	0
ASV247	0	0	0	0	0	0	0	0	0	0	0	0	0	0	0	0	0	0	0	0	0	0	0	0	0	0	0	0	0	0	0	0	0	0	0	0	0	0	0	0	0	0	0	0	0	0	0	0	0
ASV248	0	121	0	18	0	9	0	0	30	1146	0	0	154	25	73	285	29	42	0	0	0	0	0	0	0	0	0	0	0	0	0	0	0	0	0	0	0	0	0	0	0	0	0	0	0	0	0	0	0
ASV249	0	0	0	0	0	0	0	0	0	0	0	0	0	0	0	0	0	0	0	0	0	0	0	0	0	0	0	0	0	0	0	0	0	0	0	0	0	0	1855	0	0	0	0	0	0	0	0	0	0
ASV250	249	201	264	495	329	359	0	0	0	0	0	0	0	0	0	0	0	0	0	0	0	0	0	17	0	0	0	0	0	0	0	0	0	0	0	0	0	0	0	0	0	0	0	0	0	0	0	0	0
ASV251	0	0	0	0	0	0	915	0	0	0	103	79	584	18	0	0	145	38	0	0	0	0	0	0	0	0	0	0	0	0	0	0	0	0	0	0	0	0	0	0	0	0	0	0	0	0	0	6	0
ASV253	0	0	0	0	0	0	0	0	0	0	0	0	181	317	590	145	280	412	0	0	0	0	0	0	0	0	0	0	0	0	0	0	0	0	0	0	0	0	0	0	0	0	0	0	0	0	0	0	0
ASV254	0	0	0	0	0	0	0	0	0	0	0	0	0	0	0	0	0	0	0	0	0	0	0	0	0	0	0	0	0	0	0	0	0	0	0	0	0	0	0	0	0	0	0	0	0	0	0	0	0
ASV255	0	9	4	5	11	0	0	0	0	722	224	0	15	14	0	0	0	0	0	399	33	0	0	0	0	24	9	0	0	43	16	5	46	0	61	12	5	14	5	15	0	0	0	0	0	0	0	0	0
ASV256	0	0	0	0	0	0	0	0	0	0	0	0	0	0	0	0	0	0	0	0	0	0	0	0	0	0	0	0	0	0	0	0	0	0	0	0	0	0	0	4	0	0	0	0	0	0	0	0	0
ASV257	187	17	48	56	97	74	0	0	0	0	0	0	0	0	0	0	0	0	224	11	47	0	0	0	201	34	188	0	0	0	0	0	0	0	119	72	0	0	0	165	80	0	0	31	27	9	28	0	6
ASV258	0	0	0	0	0	0	0	0	0	0	0	0	0	0	0	0	0	0	48	3	25	0	210	0	698	171	560	19	0	135	0	0	0	0	0	0	0	0	0	0	0	0	0	0	0	0	0	0	0
ASV259	0	0	0	0	0	0	0	0	0	0	0	0	0	0	0	0	0	0	0	0	0	0	0	208	0	0	8	0	0	0	0	0	0	0	0	0	0	0	0	0	0	0	0	32	816	0	0	0	0
ASV260	0	0	0	0	0	0	0	43	0	0	0	0	544	130	105	791	80	252	0	0	0	0	0	0	0	0	0	0	0	0	0	0	0	0	0	0	0	0	0	0	0	0	0	0	0	0	0	0	0
ASV261	0	0	0	0	0	0	0	0	0	267	0	0	0	0	0	0	0	0	0	21	0	36	264	0	41	177	0	46	0	47	0	0	0	30	0	0	0	10	0	5	0	0	58	0	57	0	128	96	47
ASV262	0	0	0	0	0	0	0	0	0	1836	0	0	0	0	0	13	0	0	0	0	0	0	0	0	0	0	0	0	0	0	0	0	0	0	0	0	0	0	0	0	0	0	0	0	0	0	0	0	0
ASV263	89	93	25	177	139	246	22	0	0	0	0	46	0	0	0	0	13	0	104	0	13	0	80	0	131	119	38	0	0	0	0	0	0	0	0	0	0	0	0	0	0	0	0	0	144	13	0	0	0
ASV264	108	115	198	102	121	82	17	4	0	349	0	5	13	69	3	6	13	7	26	0	40	6	0	33	6	20	134	4	0	5	61	0	0	0	33	127	0	0	0	20	0	0	0	0	0	0	4	0	0
ASV265	33	95	92	103	229	220	0	0	0	0	0	0	0	0	0	0	0	0	70	62	23	0	103	33	171	96	79	217	41	72	39	0	0	0	0	49	0	0	0	0	0	0	0	0	0	0	0	0	0
ASV266	0	0	0	0	0	0	0	0	0	0	0	29	26	47	22	0	2	48	119	0	149	9	44	0	72	46	0	12	47	40	10	47	0	0	0	8	25	0	7	36	0	11	44	55	225	57	0	128	80
ASV267	0	0	0	0	0	0	0	0	36	9	304	22	0	197	168	388	596	155	0	0	0	0	0	0	0	0	0	0	0	0	0	0	0	0	0	0	0	0	0	0	0	0	0	0	0	0	0	0	0
ASV268	0	0	0	0	0	0	0	0	0	0	0	0	0	0	0	0	0	0	0	0	0	0	0	0	0	0	673	0	0	0	61	605	0	0	0	331	77	0	0	0	0	0	0	0	0	0	0	0	0
ASV269	0	0	19	0	0	0	16	0	0	22	0	48	18	16	7	48	0	38	32	17	15	0	26	0	47	59	13	28	0	99	14	140	3	0	0	24	49	47	76	64	18	0	29	0	0	0	35	115	105
ASV270	0	0	0	0	0	0	0	0	0	0	0	0	0	0	0	0	0	0	0	0	96	48	0	50	56	15	151	31	100	30	0	3	0	0	8	0	0	0	5	0	319	0	0	0	0	0	144	5	0
ASV271	0	0	0	0	0	0	0	0	0	0	0	0	0	0	0	2	0	0	0	2	0	0	0	0	64	29	6	1667	0	16	0	0	0	0	0	0	0	0	0	0	0	0	0	0	0	0	0	0	0
ASV272	0	0	0	0	0	0	0	0	0	0	0	0	0	0	0	0	0	0	0	0	80	311	13	230	10	21	90	28	88	12	0	14	77	0	0	0	14	15	0	0	71	110	102	0	0	0	19	97	177
ASV273	350	0	846	398	0	127	0	0	0	0	0	0	0	0	0	0	0	0	0	0	0	0	0	0	0	0	0	0	0	0	0	0	0	0	0	0	0	0	0	0	0	0	0	0	0	0	0	0	0
ASV274	0	0	0	0	0	0	0	0	0	0	0	0	0	0	0	0	0	0	0	0	0	0	0	0	0	0	0	0	0	0	0	866	0	0	0	0	884	0	0	0	0	0	0	0	0	0	0	0	0
ASV275	0	82	0	0	318	0	0	15	9	528	0	0	11	0	7	130	8	25	0	0	0	0	4	0	0	0	0	72	0	0	0	0	0	0	0	0	0	0	0	0	0	38	0	0	5	0	0	145	284
ASV276	0	0	0	0	0	0	0	0	0	0	275	0	0	21	14	62	191	14	0	0	0	0	0	0	0	0	2	0	0	0	0	0	0	0	0	0	0	0	0	0	0	0	0	0	84	239	0	0	0
ASV277	0	0	0	0	0	0	0	0	0	0	0	0	0	0	0	0	0	0	0	0	0	0	0	0	0	0	0	0	0	0	0	110	0	0	0	0	1604	0	0	0	0	0	0	0	0	0	0	0	0
ASV278	17	0	13	0	0	21	0	0	6	0	0	26	23	21	176	13	33	41	9	47	38	0	16	15	54	39	17	93	43	112	0	0	0	0	0	0	0	0	0	0	0	0	0	0	0	0	0	0	0
ASV279	0	0	0	0	0	0	0	0	0	0	0	0	0	0	0	0	0	0	0	0	36	0	0	0	0	4	1369	0	0	0	258	0	0	0	0	12	0	0	0	0	0	0	0	0	0	0	0	0	0
ASV280	180	273	130	220	364	497	0	0	0	0	0	0	0	0	0	0	0	0	0	0	0	0	0	0	0	0	0	0	0	0	0	0	0	0	0	0	0	0	0	0	0	0	0	0	0	0	0	0	0
ASV281	0	0	0	0	0	0	0	0	0	0	0	0	0	0	0	0	0	0	0	0	0	0	0	0	0	0	0	0	0	0	0	0	0	0	0	0	0	0	0	0	0	0	0	0	0	0	0	0	0
ASV282	0	0	0	0	0	0	0	0	0	0	0	0	0	0	0	0	0	0	0	0	0	0	0	0	0	0	0	0	0	0	0	0	0	0	0	0	0	0	0	0	0	0	0	0	0	0	0	0	0
ASV283	0	0	0	0	0	0	0	0	0	0	0	0	0	0	0	0	0	0	0	0	0	35	118	0	0	0	0	0	0	11	20	47	92	502	0	45	0	40	82	13	0	123	112	0	0	0	0	58	51
ASV284	0	0	0	0	0	0	0	0	0	0	0	0	0	0	0	0	0	0	0	0	0	0	0	0	5	0	0	0	0	0	0	30	0	7	0	10	0	0	14	8	0	95	15	0	0	0	8	443	18
ASV285	0	0	0	0	0	0	0	0	0	44	0	72	0	36	0	103	0	37	0	0	0	0	0	0	0	8	0	0	0	0	0	0	455	0	0	0	0	136	28	0	0	0	0	0	5	0	0	0	0
ASV286	0	0	0	0	0	0	0	0	0	0	0	0	0	0	0	0	0	0	0	0	92	34	5	0	137	17	294	61	94	24	31	0	27	0	182	12	0	23	78	86	161	0	0	0	0	0	113	0	0
ASV287	0	0	0	0	0	0	0	0	0	0	0	0	0	0	0	0	0	0	0	0	219	0	0	937	0	0	297	41	0	0	0	0	0	0	0	0	0	0	0	0	0	37	91	0	0	0	0	0	69
ASV288	0	0	0	0	0	0	9	0	0	5	0	90	28	68	21	43	33	57	20	0	145	0	0	0	0	0	0	0	0	0	85	0	228	0	25	26	0	53	0	0	0	310	0	0	0	16	25	127	111
ASV289	0	0	0	0	0	0	0	0	0	0	0	0	0	0	0	0	0	0	0	0	0	0	9	13	0	0	0	0	0	0	0	0	0	0	0	0	0	0	0	0	0	58	1497	0	0	13	0	0	92
ASV290	0	0	11	0	0	0	0	0	0	68	0	88	0	70	0	9	0	156	0	0	0	0	17	0	22	7	6	0	8	0	0	0	0	0	0	0	0	0	0	0	0	0	0	78	298	30	0	0	0
ASV291	0	0	0	0	0	0	0	0	0	0	0	0	0	0	0	0	0	0	0	0	0	0	0	0	0	0	0	0	0	0	897	0	0	0	0	707	0	0	0	0	0	0	0	0	0	0	0	0	0
ASV292	0	0	0	0	0	0	0	0	0	0	0	0	0	0	0	0	0	0	0	0	0	0	0	0	0	0	0	0	0	0	0	0	0	98	291	132	0	0	895	175	0	0	0	0	0	0	0	0	0
ASV293	0	0	0	0	0	0	0	0	0	0	0	0	0	0	0	0	0	0	0	0	0	0	0	0	0	0	0	0	0	0	0	0	0	0	0	0	0	0	0	0	0	0	0	2	0	0	0	0	0
ASV294	0	0	0	0	0	0	0	0	0	0	0	0	0	0	0	0	0	0	0	0	17	17	0	0	0	0	35	0	32	5	0	0	0	0	0	0	0	0	0	0	0	189	404	0	0	0	0	163	790
ASV295	0	0	5	0	27	9	0	0	35	0	0	0	0	0	26	5	0	0	0	0	23	0	0	0	14	25	10	31	29	30	7	6	15	0	37	0	13	6	0	6	0	0	0	58	423	23	0	0	0
ASV296	0	0	90	42	9	73	10	0	0	50	0	0	15	0	14	0	0	0	0	0	0	0	0	0	0	5	0	0	0	0	0	357	81	0	10	0	647	38	0	0	0	8	0	0	0	0	0	0	0
ASV297	0	0	0	0	0	0	0	0	0	0	0	0	0	0	0	0	0	0	0	0	0	0	0	0	0	0	0	0	0	0	0	0	0	0	0	0	0	0	0	0	0	82	421	0	0	0	0	69	1053
ASV298	0	0	0	0	0	0	0	0	0	11	0	0	0	0	0	39	0	0	0	905	0	0	0	0	0	122	0	9	6	525	0	0	0	0	0	0	0	0	0	0	0	0	0	0	0	0	0	0	0
ASV299	72	48	163	58	166	109	0	0	7	0	0	0	59	11	17	36	12	27	61	0	215	0	12	28	43	32	51	40	23	18	0	0	0	0	0	0	0	0	0	0	29	0	0	68	0	35	15	0	0
ASV300	0	23	10	25	44	54	22	0	19	129	88	53	140	58	100	153	0	95	0	14	0	0	12	0	0	17	0	17	0	0	0	0	0	0	0	0	0	0	0	18	0	3	6	39	71	79	0	4	0
ASV301	0	0	0	0	0	0	0	0	0	0	0	0	0	0	0	0	0	0	0	0	0	0	0	13	0	36	0	40	0	0	0	0	0	0	0	0	0	0	0	0	0	0	0	28	5	240	0	0	0
ASV302	0	0	0	0	0	0	0	0	0	0	0	0	0	0	0	0	0	0	0	0	0	0	0	0	0	0	0	0	0	0	517	0	0	0	0	1004	0	0	0	0	0	0	0	0	0	0	0	0	0
ASV303	0	0	0	0	0	0	0	0	0	0	0	0	0	0	0	0	0	0	7	43	29	0	767	0	77	238	41	79	91	106	0	0	0	0	0	0	0	0	153	0	0	0	0	0	0	0	0	0	0
ASV304	0	0	0	0	0	0	2	11	51	0	0	0	71	300	875	57	84	70	0	0	0	0	0	23	10	0	0	7	6	0	0	0	4	0	0	0	0	0	0	0	0	0	0	0	0	0	0	0	0
ASV305	0	0	0	0	0	0	0	0	0	0	0	0	0	0	0	0	0	0	0	0	0	0	0	31	0	14	0	0	0	0	0	0	44	0	48	0	18	29	0	52	0	0	0	0	0	0	0	0	0
ASV306	0	0	0	0	0	0	0	0	0	0	0	0	0	0	0	0	0	0	0	0	0	0	0	0	0	0	0	0	0	0	0	0	0	0	0	0	0	0	0	0	0	1180	0	0	0	0	0	391	0
ASV307	0	273	0	0	1233	61	0	0	0	0	0	0	0	0	0	0	0	0	0	0	0	0	0	0	0	0	0	0	0	0	0	0	0	0	0	0	0	0	0	0	0	0	0	0	0	0	0	0	0
ASV308	17	0	59	0	17	17	0	0	0	0	0	912	138	16	28	219	0	149	0	0	27	11	13	31	16	22	0	11	0	0	0	0	0	0	0	0	0	0	0	0	0	0	0	0	0	0	0	29	0
ASV309	0	0	0	0	0	0	0	0	0	0	0	0	0	0	0	0	0	0	0	0	9	0	0	0	0	0	0	0	0	0	0	0	0	0	0	0	0	0	0	20	0	672	620	0	0	0	0	72	158
ASV310	14	11	23	74	16	95	0	0	7	0	0	0	62	43	25	32	15	59	0	11	0	0	0	0	22	7	0	0	18	27	0	0	0	0	0	0	33	0	0	0	4	104	16	10	263	0	13	37	315
ASV311	0	0	0	0	0	0	0	0	0	0	0	0	0	0	0	0	0	0	0	0	0	0	0	0	0	0	0	0	13	0	0	0	0	0	0	0	0	0	0	0	0	833	454	0	0	0	0	195	57
ASV312	0	0	0	0	0	0	0	79	20	0	0	0	233	70	573	101	385	87	0	0	0	0	0	0	0	0	0	0	0	0	0	0	0	0	0	0	0	0	0	0	0	0	0	0	0	0	0	0	0
ASV313	0	0	0	0	0	0	0	0	0	0	0	0	0	0	0	0	0	0	0	0	23	0	0	0	11	6	57	11	11	16	0	0	0	0	0	0	0	0	0	0	71	65	430	0	0	0	50	403	353
ASV314	0	0	0	0	0	0	0	0	0	0	0	0	0	0	0	0	0	0	0	0	0	0	0	0	0	0	0	0	0	0	0	0	0	0	0	0	0	0	0	0	0	0	0	0	0	0	0	0	0
ASV315	895	0	360	241	0	18	0	0	0	0	0	0	0	0	0	0	0	0	0	0	0	0	0	0	0	0	0	0	0	0	0	0	0	0	0	0	0	0	0	0	0	0	0	0	0	0	0	0	0
ASV316	117	261	157	353	343	268	0	0	0	0	0	0	0	0	0	0	0	0	0	0	0	0	0	0	0	0	0	0	0	0	0	0	0	0	0	0	0	0	0	0	0	0	0	0	0	0	0	0	0
ASV317	0	0	0	0	0	0	0	0	0	0	0	0	0	0	0	0	0	0	0	0	0	0	0	0	0	0	0	0	0	0	0	0	19	0	0	0	0	1524	0	0	0	0	0	0	0	0	0	0	0
ASV318	0	0	0	0	0	0	0	0	0	0	0	0	0	0	0	0	0	0	0	0	0	0	1504	0	0	0	0	0	0	0	0	0	0	0	0	0	0	0	0	0	0	0	0	0	0	0	0	0	0
ASV319	0	0	30	12	7	31	0	0	1	193	0	0	14	11	6	30	0	40	42	14	0	30	59	39	103	44	12	60	44	14	0	7	7	0	11	22	30	33	50	20	0	46	12	0	0	0	3	106	64
ASV320	0	0	0	42	10	10	0	0	0	0	0	0	235	0	21	34	0	0	0	0	71	0	0	0	157	64	18	0	275	0	0	0	0	0	0	0	0	0	0	25	0	0	0	0	75	0	0	0	14
ASV321	0	0	0	0	0	0	0	0	0	0	0	0	0	0	0	0	0	0	0	0	0	0	0	0	0	0	0	0	0	0	0	0	0	0	0	0	0	0	0	0	0	0	0	0	0	0	0	0	0
ASV322	0	138	0	261	11	145	0	0	0	0	0	0	32	0	0	0	0	0	189	0	0	0	0	0	0	296	0	0	6	0	32	0	0	0	0	7	6	2	9	18	5	0	0	0	0	0	79	15	9
ASV323	0	0	0	0	0	0	0	0	0	0	0	0	0	0	0	0	0	0	0	0	0	0	17	0	0	0	0	0	0	0	475	0	283	0	131	81	0	186	23	52	0	0	70	0	0	0	0	0	68
ASV324	0	0	0	0	0	0	0	0	0	0	0	0	0	0	0	0	0	0	0	1	103	0	0	0	0	0	0	0	0	0	0	0	0	0	0	0	0	0	0	0	0	0	0	0	0	0	0	0	0
ASV325	0	0	0	0	0	0	0	0	0	0	0	0	0	0	0	0	0	0	0	28	0	20	0	50	24	17	0	75	0	44	5	0	0	0	616	0	0	17	0	511	0	0	0	0	0	0	0	0	0
ASV326	0	0	0	0	0	0	0	0	0	0	0	0	0	0	0	0	0	0	0	43	0	0	0	0	0	67	6	0	14	381	673	0	0	0	0	118	0	0	28	11	0	0	0	0	0	0	0	0	0
ASV327	0	0	0	0	0	0	0	0	0	0	0	0	0	0	0	0	0	0	0	30	0	211	0	0	0	29	0	0	0	0	1086	0	0	0	0	55	0	0	0	0	0	0	0	0	0	0	0	0	0
ASV328	0	0	0	0	0	0	0	0	0	0	0	0	0	0	0	0	0	0	0	0	0	0	0	0	0	0	0	0	0	0	0	148	739	0	0	0	69	418	0	0	0	0	0	0	0	0	0	0	0
ASV329	0	0	0	0	0	0	13	17	5	198	0	366	62	218	0	258	0	362	0	0	0	0	0	0	0	0	0	0	0	0	0	0	0	0	0	0	0	0	0	0	0	0	0	0	0	0	0	0	0
ASV330	0	0	0	0	0	0	0	0	0	0	0	0	0	0	0	0	0	0	0	0	0	0	0	0	0	0	0	0	0	0	0	26	37	0	0	0	0	0	0	0	0	0	5	0	0	0	0	0	0
ASV331	0	0	0	0	0	0	0	0	0	0	0	0	0	0	0	0	0	0	0	0	0	9	0	0	23	0	7	10	126	56	0	0	0	0	0	0	0	0	0	0	0	555	144	0	0	0	19	327	146
ASV332	0	0	0	0	0	0	0	0	0	0	0	0	0	0	0	0	0	0	0	0	0	0	0	0	0	0	0	0	0	0	0	0	0	0	0	0	0	0	0	0	0	0	0	870	0	0	0	0	0
ASV333	0	0	0	0	0	0	0	0	0	0	0	0	0	0	0	0	0	0	0	0	0	0	0	0	0	0	0	0	0	0	0	128	0	0	0	0	525	0	0	0	0	113	36	0	0	0	15	422	161
ASV334	0	0	0	0	0	0	0	0	0	0	0	0	0	0	0	0	0	0	0	0	0	0	0	0	0	0	0	0	0	0	0	0	0	0	0	0	0	0	0	0	0	0	0	687	11	8	0	0	0
ASV335	0	0	0	0	0	0	0	0	0	0	0	0	0	0	0	0	0	0	0	0	0	0	0	0	217	0	229	0	0	129	0	0	0	0	0	0	0	0	0	0	0	0	0	0	749	0	0	0	0
ASV336	0	0	0	0	0	0	0	0	0	0	0	0	0	0	0	0	0	0	0	0	0	7	0	0	390	459	82	57	107	127	0	0	0	0	0	0	0	0	0	0	0	0	0	0	64	0	0	0	0
ASV337	0	0	0	0	0	0	0	0	0	0	0	0	0	0	0	0	0	0	0	0	0	0	0	0	0	0	0	0	0	0	0	0	0	0	61	0	0	0	0	1294	0	0	0	0	0	0	0	0	0
ASV338	0	0	0	0	0	0	0	0	41	0	0	45	64	49	306	0	0	75	0	22	134	0	0	14	0	18	40	10	27	22	0	0	0	0	0	0	0	0	318	0	0	0	0	0	0	47	0	0	0
ASV339	0	0	0	0	0	0	0	25	0	14	0	0	0	0	0	11	0	10	59	98	19	123	187	133	61	24	14	38	56	42	0	0	0	0	0	0	0	0	0	0	0	0	0	198	37	7	0	0	0
ASV340	0	0	0	0	0	0	0	0	0	0	0	0	0	0	0	0	0	0	0	0	0	64	0	26	179	59	122	498	386	17	0	0	0	0	0	0	0	0	0	0	0	0	0	0	0	0	0	0	0
ASV341	49	0	73	265	36	68	0	0	0	0	0	0	0	0	0	0	0	19	74	0	0	0	0	0	75	36	74	0	0	26	0	34	7	0	0	0	0	0	0	0	19	28	0	0	0	0	0	47	102
ASV342	94	0	0	30	0	26	0	0	15	0	0	0	0	28	0	0	0	0	0	0	0	0	0	0	16	0	0	0	0	0	0	0	0	14	0	0	0	0	20	0	0	0	0	0	307	0	15	0	0
ASV343	0	0	0	0	0	0	0	44	0	0	0	996	9	0	0	26	0	504	0	0	0	0	0	0	0	0	0	0	0	0	0	0	0	0	0	0	0	0	0	0	0	0	0	0	0	0	0	0	0
ASV344	271	0	0	1071	0	0	0	0	0	0	0	0	0	0	0	0	0	0	0	0	0	0	0	0	0	0	0	0	0	0	0	0	0	0	0	0	0	0	0	0	0	0	0	0	0	0	0	0	0
ASV345	0	0	0	0	0	0	0	0	0	0	0	0	0	0	0	0	0	0	0	0	0	0	0	0	0	0	0	9	15	0	0	0	0	5	2	0	0	0	17	0	30	0	0	0	0	0	117	0	0
ASV346	10	0	7	6	28	34	607	17	0	0	12	32	394	0	9	29	0	29	0	0	0	0	0	33	0	0	0	0	0	0	0	0	0	0	0	0	0	0	0	0	0	0	0	37	0	5	0	0	0
ASV347	0	0	0	0	1147	0	0	0	0	0	0	0	0	0	0	0	0	0	0	100	0	0	0	0	0	0	39	0	0	0	0	0	0	0	0	0	0	0	0	0	0	0	0	0	0	0	0	0	0
ASV348	0	0	0	0	0	0	0	0	0	0	0	0	0	0	0	0	0	0	0	0	0	0	0	0	0	0	0	0	0	0	0	0	0	0	0	0	0	0	0	0	0	0	0	0	0	0	0	0	0
ASV349	0	0	0	0	0	0	0	0	0	0	0	0	0	0	0	0	0	0	0	0	0	0	0	0	0	0	0	0	0	0	4	0	0	0	5	9	770	95	38	0	0	0	29	0	0	0	0	183	130
ASV350	0	0	0	0	0	0	80	289	0	0	0	0	0	0	0	613	327	0	0	0	0	0	0	0	0	0	0	0	0	0	0	0	0	0	0	0	0	0	0	0	0	0	0	0	0	0	0	0	0
ASV351	0	0	0	0	0	0	29	7	11	267	176	194	35	57	43	46	17	27	0	0	0	0	0	372	0	0	0	0	7	0	0	0	0	0	0	0	0	0	0	0	0	0	0	0	0	54	0	0	0
ASV352	0	0	0	0	0	0	0	0	0	0	0	0	0	0	0	0	0	0	0	0	0	0	0	0	0	0	0	0	0	0	0	0	0	60	0	0	0	263	935	6	0	0	0	0	0	0	0	0	0
ASV353	0	0	0	0	0	0	0	0	0	0	0	0	0	0	0	0	0	0	0	0	0	0	0	0	0	0	0	0	0	0	0	0	0	0	0	0	0	0	0	0	0	0	0	375	186	0	0	0	0
ASV354	0	0	0	0	0	0	0	0	0	0	0	0	0	0	0	0	0	0	0	0	0	0	0	0	0	0	0	0	0	0	0	0	0	0	0	0	0	0	0	0	54	210	284	0	0	0	86	330	303
ASV355	0	0	0	0	0	0	0	0	0	0	0	0	0	0	0	0	0	0	0	0	0	0	0	0	0	0	0	0	0	0	64	0	142	0	0	0	34	271	58	0	0	0	0	0	0	0	0	9	0
ASV356	0	0	0	0	0	0	0	0	0	0	0	0	0	0	0	0	0	0	0	0	0	0	0	0	1275	0	0	0	0	0	0	0	0	0	0	0	0	0	0	0	0	0	0	0	0	0	0	0	0
ASV357	0	0	0	0	0	0	0	0	0	0	0	0	0	0	0	0	0	0	0	0	0	181	0	0	14	5	9	39	740	287	0	0	0	0	0	0	0	0	0	0	0	0	0	0	0	0	0	0	0
ASV358	0	0	0	0	0	0	0	0	0	0	0	0	0	0	0	0	0	0	0	0	0	0	0	0	0	3	0	0	0	0	0	0	0	0	0	0	1240	0	0	0	0	0	0	0	0	0	0	0	0
ASV359	0	0	0	0	0	0	0	0	0	0	0	0	0	0	0	0	0	0	0	0	0	0	0	0	0	0	0	0	0	0	496	0	0	14	0	90	0	291	337	0	0	0	0	0	0	0	0	0	0
ASV361	0	0	0	0	0	0	0	0	0	1238	0	0	0	0	0	0	0	0	0	0	0	0	0	0	0	0	0	0	0	0	0	0	0	0	0	0	0	0	0	0	0	0	0	0	0	0	0	0	0
ASV362	0	0	0	0	0	0	0	0	0	0	0	0	0	0	0	0	0	0	0	0	0	0	1242	0	0	0	0	0	0	0	0	0	0	0	0	0	0	0	0	0	0	0	0	0	0	0	0	0	0
ASV363	0	149	0	6	78	0	24	0	72	43	359	0	119	0	12	38	47	15	23	0	0	0	0	11	0	0	0	0	0	0	0	0	0	0	0	0	0	0	0	0	0	52	15	0	31	14	0	88	37
ASV364	74	24	103	80	38	285	0	0	0	0	0	0	0	0	0	1	0	0	0	60	20	0	19	0	65	65	60	40	29	23	62	0	29	6	17	31	0	0	0	0	0	0	0	0	0	9	0	0	0
ASV365	15	0	0	0	0	0	0	0	48	0	0	69	0	0	72	0	34	19	0	0	0	0	0	28	0	0	6	38	10	0	0	0	0	0	0	0	0	0	0	0	0	0	0	30	60	249	0	0	0
ASV366	0	0	0	0	0	0	0	0	0	0	0	0	0	0	0	0	0	0	0	0	95	0	892	0	0	218	0	0	0	0	0	0	0	0	0	0	0	0	0	0	0	0	0	0	0	0	0	0	0
ASV367	0	0	0	0	0	0	0	21	0	332	24	0	68	223	88	124	155	199	0	0	0	0	0	0	0	0	0	0	0	0	0	0	0	0	0	0	0	0	0	0	0	0	0	0	0	0	0	0	0
ASV368	0	0	0	0	0	0	0	0	0	0	0	0	0	0	0	0	0	0	0	49	0	0	0	100	26	13	0	63	5	0	0	0	102	0	595	0	0	112	0	106	0	0	0	0	0	0	0	0	0
ASV369	0	0	14	29	7	5	0	0	0	50	0	0	0	219	95	13	48	14	9	0	0	0	0	53	23	34	11	16	15	173	9	0	0	0	0	0	0	2	0	7	0	0	0	0	0	0	0	0	0
ASV370	2	0	19	6	0	11	45	8	32	106	221	127	126	76	42	37	117	51	0	0	6	0	0	10	0	0	0	16	0	0	5	0	7	0	6	26	0	0	0	0	10	0	0	0	0	27	0	0	7
ASV371	0	0	0	0	0	0	0	0	0	0	0	0	0	0	0	0	0	0	0	0	0	0	0	0	0	0	0	0	0	0	0	0	0	856	0	0	0	0	279	0	0	0	0	0	0	0	0	0	0
ASV372	0	0	0	0	43	0	0	205	0	0	0	0	492	44	0	0	0	45	0	0	0	0	0	0	0	0	88	0	0	0	0	0	0	0	75	0	0	23	0	0	0	0	0	0	0	0	0	0	0
ASV373	721	0	187	112	0	35	0	0	0	0	0	0	0	0	0	0	0	0	0	0	0	0	0	0	0	0	0	0	3	3	0	0	0	0	0	0	0	0	0	0	93	0	0	0	0	0	4	0	0
ASV374	0	0	88	0	63	34	199	0	208	0	93	0	62	0	100	0	108	221	0	0	0	0	0	0	0	0	0	0	0	0	0	0	0	0	0	0	0	0	0	0	0	0	0	0	0	0	0	0	0
ASV375	179	0	0	0	0	0	0	0	0	0	0	0	0	0	0	0	0	0	0	108	0	0	0	0	0	0	0	0	0	0	0	0	0	0	0	0	0	0	566	0	208	0	0	49	0	16	0	0	0
ASV376	0	0	0	0	0	0	0	0	0	61	0	95	27	22	0	54	0	60	0	146	0	50	0	59	56	70	39	112	56	203	0	0	0	0	0	0	0	0	0	0	0	0	0	0	0	0	0	0	0
ASV377	0	0	0	0	0	0	0	0	0	0	0	0	0	0	0	0	0	0	0	0	0	0	0	0	0	0	0	219	0	0	0	0	0	0	0	0	0	0	0	0	0	0	150	0	0	0	0	0	758
ASV378	0	0	0	0	0	0	0	0	0	0	0	0	0	0	0	0	0	0	0	0	0	0	0	0	0	0	0	0	0	0	0	0	0	0	403	0	0	0	0	717	0	0	0	0	0	0	0	0	0
ASV379	0	0	0	0	0	0	0	0	0	0	0	0	0	0	0	0	34	0	0	29	0	0	0	0	0	30	0	0	0	145	0	0	0	0	0	0	0	0	0	0	49	105	149	0	70	0	91	205	105
ASV380	0	0	0	0	0	0	0	0	69	325	82	215	0	139	152	67	95	41	0	0	0	0	0	0	0	0	0	0	0	0	0	0	0	0	0	0	0	0	0	0	0	0	0	0	0	0	0	0	0
ASV381	0	0	0	0	0	0	0	0	0	0	0	0	0	0	0	0	0	0	0	0	0	0	0	0	0	0	0	0	0	0	0	0	0	0	0	0	0	0	0	0	0	0	0	0	0	0	0	0	0
ASV382	0	0	0	0	0	0	0	0	0	0	0	0	0	0	0	0	0	0	0	0	0	0	0	0	0	0	0	0	0	0	0	0	0	81	0	0	0	0	953	54	0	0	0	0	0	0	0	0	0
ASV383	0	0	0	0	0	0	0	0	0	0	0	0	0	0	0	0	0	0	0	0	0	0	0	10	0	0	0	0	0	0	264	0	0	0	0	442	4	0	0	0	0	54	0	0	0	0	0	268	53
ASV384	0	0	0	0	0	0	0	0	0	0	0	0	0	0	0	0	0	0	0	0	0	0	0	0	0	0	0	0	0	0	0	0	0	0	0	0	0	0	0	0	0	0	0	0	0	0	0	0	0
ASV385	0	0	0	0	0	0	0	0	13	0	0	0	70	14	146	36	45	58	0	7	0	0	0	0	0	132	0	23	0	0	11	0	0	0	0	0	0	0	0	0	7	0	0	0	0	0	7	0	0
ASV386	0	0	0	0	0	0	797	0	0	0	0	0	248	0	0	0	0	0	0	0	0	0	0	0	0	0	0	0	0	0	0	0	0	0	0	0	0	0	0	0	0	0	0	0	0	0	0	0	0
ASV387	0	0	0	0	0	0	0	0	0	0	0	0	0	0	0	0	0	0	0	0	0	0	0	0	0	0	0	0	0	0	0	0	45	0	0	0	0	1052	11	0	0	23	0	0	0	0	0	0	0
ASV388	0	0	0	0	0	0	0	0	0	0	0	0	0	0	0	0	0	0	0	621	0	0	280	0	0	173	0	0	0	0	0	0	0	0	0	0	0	0	0	0	0	0	0	0	0	0	0	0	0
ASV389	0	0	0	0	0	0	0	0	0	0	0	0	0	0	0	0	0	0	0	13	46	42	10	0	33	134	209	74	173	86	0	0	147	48	40	0	0	0	0	0	0	0	0	0	0	0	0	0	0
ASV390	0	0	0	0	0	0	0	0	0	0	0	0	0	0	0	0	0	0	0	0	0	0	0	0	0	0	0	0	0	0	0	0	0	0	0	0	0	0	0	0	0	0	0	0	0	0	0	0	0
ASV391	0	0	13	0	3	0	14	2	19	158	0	74	169	30	109	99	64	93	6	0	0	0	0	0	0	0	0	33	0	0	0	0	0	0	0	0	0	0	0	0	0	8	0	52	0	15	0	19	0
ASV392	0	0	0	0	0	0	0	0	0	0	0	0	0	0	0	0	0	0	0	0	0	0	0	0	0	0	0	0	0	0	0	0	0	0	0	0	0	0	0	0	0	0	0	157	59	0	0	0	0
ASV393	0	0	0	0	0	0	0	0	0	0	0	0	0	0	0	0	0	0	64	34	0	9	12	50	137	61	53	79	37	111	0	0	0	0	0	15	0	0	0	0	0	0	0	45	63	0	0	0	0
ASV394	0	0	0	0	0	0	0	6	4	47	16	0	39	92	332	63	77	96	0	5	0	0	0	0	10	68	4	9	50	71	0	0	0	0	0	0	0	0	0	0	0	0	0	0	9	0	2	2	0
ASV395	0	0	0	0	0	0	0	0	0	0	0	0	0	0	0	0	0	0	577	0	0	0	0	0	450	5	0	0	0	0	0	0	9	0	0	0	0	9	0	0	0	0	0	0	0	0	0	0	0
ASV396	31	107	278	242	167	227	0	0	0	0	0	0	0	0	0	0	0	0	0	0	0	0	0	0	0	0	0	0	0	0	0	0	0	0	0	0	0	0	0	0	0	0	0	0	0	0	0	0	0
ASV397	0	0	0	0	0	0	0	0	0	37	0	117	0	0	0	0	0	0	0	0	0	13	0	0	0	0	16	0	22	16	0	0	0	0	0	0	0	0	0	40	0	0	0	0	0	0	0	0	0
ASV398	0	0	0	0	0	0	0	0	0	0	0	0	0	0	0	0	0	0	0	0	0	0	0	0	0	0	0	0	0	0	0	0	320	0	0	0	0	233	0	0	0	38	358	0	0	0	0	30	75
ASV399	0	0	0	0	0	0	0	0	0	0	0	0	0	0	0	0	0	0	0	0	0	0	0	0	0	0	0	0	0	0	0	0	0	0	0	0	0	0	0	0	0	0	0	0	0	1038	0	0	0
ASV400	0	0	0	0	0	0	0	0	0	0	0	0	0	0	0	0	0	0	0	0	0	0	0	0	0	0	0	0	0	0	0	0	0	0	0	0	0	0	0	0	0	0	0	8	0	1017	0	0	0
ASV401	0	0	0	0	0	0	5	0	0	134	0	56	8	8	15	34	6	39	0	31	0	0	0	0	24	15	0	0	0	10	0	0	0	22	0	0	0	0	37	0	0	131	20	0	184	66	12	147	0
ASV402	0	0	0	0	0	0	0	0	0	0	0	0	0	0	0	0	0	0	0	0	0	0	0	0	0	0	0	0	0	0	0	0	0	0	0	0	0	0	0	0	0	5	5	0	0	0	0	37	52
ASV403	0	0	0	0	0	0	0	0	0	0	0	0	0	0	0	0	0	0	0	0	0	0	0	0	0	0	1039	0	0	0	0	0	0	0	0	0	0	0	0	0	0	0	0	0	0	0	0	0	0
ASV404	0	0	0	0	0	0	0	0	0	0	0	0	0	0	0	0	0	0	0	0	0	0	0	0	0	5	0	0	0	53	0	0	0	865	0	0	0	0	65	0	0	0	0	0	0	0	0	0	0
ASV405	0	0	0	0	0	0	0	0	0	0	0	0	0	0	0	0	0	0	0	0	0	0	0	0	0	0	0	0	0	0	0	0	0	0	166	0	0	0	27	0	0	0	0	0	0	0	0	0	0
ASV406	0	0	0	0	0	0	0	0	0	0	0	0	0	0	0	0	0	0	0	0	0	0	0	0	0	0	0	0	0	0	0	176	25	0	0	0	696	89	0	4	0	0	0	0	0	0	0	0	0
ASV407	0	0	0	0	0	0	0	0	0	0	0	0	0	0	0	0	0	0	0	0	0	0	0	0	0	0	0	0	0	0	215	0	0	0	0	765	0	0	0	0	0	0	0	0	0	0	0	0	0
ASV408	0	0	0	0	0	0	0	0	0	0	0	0	0	0	0	0	0	0	0	0	0	0	0	0	0	0	0	0	0	0	0	0	0	0	36	0	0	0	0	998	0	0	0	0	0	0	0	0	0
ASV409	0	0	0	0	0	0	0	0	0	0	0	0	0	0	0	0	0	0	0	0	0	883	0	0	0	0	0	0	0	0	45	0	0	0	0	48	0	0	0	0	11	0	0	0	0	0	0	0	0
ASV410	0	0	0	0	0	0	0	0	0	0	0	0	0	0	0	0	0	0	0	0	0	0	0	0	0	0	0	0	0	3	0	0	0	0	0	0	0	0	0	0	0	319	470	0	0	0	0	163	65
ASV411	0	0	0	0	0	0	0	0	0	0	0	0	0	0	0	0	0	0	0	6	0	348	0	50	78	21	36	233	208	20	0	0	0	0	0	4	0	0	0	0	0	0	0	0	0	0	0	0	0
ASV412	0	0	0	0	0	0	0	0	0	0	0	0	0	0	0	0	0	0	0	0	0	0	0	0	0	0	0	0	0	0	0	0	0	0	0	0	0	0	0	56	0	0	0	0	0	0	0	0	0
ASV413	0	122	36	72	125	82	0	0	0	0	0	0	0	0	0	20	0	9	0	18	36	6	9	12	17	38	93	20	12	11	0	0	33	0	0	0	0	13	0	0	3	14	0	0	30	0	0	52	39
ASV414	0	0	0	0	0	0	0	0	0	0	0	0	0	0	0	0	0	0	59	234	48	17	55	35	160	116	121	36	36	62	0	0	0	0	0	0	0	0	0	0	0	0	0	0	0	0	0	0	0
ASV415	0	0	0	0	0	0	99	0	0	263	202	0	79	40	59	128	0	62	0	0	0	0	0	0	0	0	0	0	0	0	0	0	0	0	0	0	0	0	0	0	0	0	0	29	33	35	0	0	0
ASV416	0	0	0	0	0	0	0	0	0	0	0	0	0	0	0	0	0	0	0	0	0	0	0	0	0	0	0	0	6	0	0	0	0	0	0	0	0	0	0	0	0	0	963	0	0	0	0	0	0
ASV417	0	0	0	0	0	0	0	0	0	0	0	0	0	0	0	0	0	0	0	0	0	0	0	0	49	0	0	0	0	0	0	0	0	431	167	0	0	0	0	24	0	0	0	42	81	0	0	0	0
ASV418	0	0	0	0	0	0	0	0	0	0	0	0	0	0	0	0	0	0	0	0	0	0	0	0	0	0	0	0	0	0	0	0	0	0	0	0	0	0	0	0	0	0	0	0	0	822	0	0	0
ASV419	0	0	0	0	0	0	0	0	0	0	0	0	0	0	0	0	0	0	0	1	130	0	602	0	0	165	14	35	17	8	0	0	0	0	0	0	0	0	0	0	0	0	0	0	0	0	0	0	0
ASV420	0	0	0	0	0	0	0	0	0	0	0	0	0	0	0	0	0	0	0	0	0	0	0	56	0	0	0	0	0	0	20	0	186	0	0	0	0	711	0	0	0	0	0	0	0	0	0	0	0
ASV421	0	33	18	0	0	0	0	124	0	0	630	159	0	0	0	105	0	28	0	0	0	0	0	0	0	0	0	0	0	0	0	0	0	0	0	0	0	0	0	0	0	0	0	0	0	0	0	0	0
ASV422	0	0	0	0	0	0	0	0	0	0	0	0	0	0	0	0	0	0	0	146	0	636	0	0	25	0	4	0	0	5	0	0	0	0	0	0	0	0	0	0	0	0	0	0	0	0	0	0	0
ASV423	0	0	0	0	0	0	0	173	0	0	0	131	0	0	0	0	0	0	0	0	0	0	0	0	0	0	0	0	0	0	0	0	0	0	0	0	701	0	0	0	0	0	0	0	0	0	0	0	0
ASV424	0	0	0	0	0	0	0	0	0	0	0	0	0	0	0	0	0	0	0	0	0	0	0	0	0	0	0	0	0	0	0	0	0	0	0	0	0	0	0	0	0	0	0	0	0	18	0	0	0
ASV425	0	0	0	0	0	0	46	0	0	84	0	45	210	41	0	83	0	136	0	0	0	0	0	0	0	0	0	0	0	0	0	0	10	0	14	0	16	0	0	0	0	0	0	27	120	20	0	0	0
ASV426	0	0	0	0	0	0	0	0	0	0	0	0	0	0	0	0	0	0	0	0	0	795	0	0	0	0	0	0	29	5	0	0	0	0	0	0	0	0	0	0	0	0	0	0	0	0	0	0	0
ASV427	0	0	0	0	0	0	0	0	0	0	0	0	0	0	0	0	0	0	0	0	0	0	0	0	0	0	0	0	0	0	0	0	0	0	0	0	0	0	0	0	0	312	270	0	0	0	0	81	285
ASV428	0	0	21	16	156	812	0	0	0	0	0	0	0	0	0	0	0	0	0	0	0	0	0	0	0	0	0	0	0	0	0	0	0	0	0	0	0	0	0	0	0	0	0	0	0	0	0	0	0
ASV429	0	0	66	0	0	176	0	0	0	0	0	0	0	0	0	0	0	0	18	79	0	100	90	0	18	63	18	33	0	54	0	0	0	0	0	0	10	0	14	23	0	0	0	31	24	10	0	0	0
ASV430	0	0	0	0	0	0	0	0	0	0	0	0	0	0	0	0	0	0	0	0	0	0	0	0	0	0	0	0	0	0	0	0	0	0	0	0	0	0	0	0	424	0	0	0	0	0	524	0	0
ASV431	0	0	0	0	0	0	0	0	0	0	0	0	0	0	0	0	0	0	100	18	47	22	0	225	0	0	0	0	0	0	62	0	0	28	0	27	0	0	0	0	0	0	30	87	0	0	0	0	0
ASV432	0	0	0	0	0	16	6	0	3	0	0	0	0	0	0	0	0	0	0	0	0	0	0	0	0	0	0	0	88	22	0	0	0	0	0	0	0	0	0	0	0	0	0	0	0	0	0	20	0
ASV433	0	0	0	0	0	0	0	0	0	0	0	0	22	0	0	0	0	0	45	0	0	0	0	0	0	22	0	0	0	0	0	0	0	0	0	0	0	0	0	0	0	0	0	0	0	13	0	0	0
ASV434	0	0	0	0	0	0	0	0	0	0	0	0	0	0	0	0	0	0	0	0	0	0	0	0	3	0	0	0	0	0	849	0	0	0	0	78	0	0	0	0	0	0	0	0	0	0	0	0	0
ASV435	0	0	0	0	0	0	0	0	0	0	0	61	0	0	0	0	0	0	168	0	128	0	0	223	171	37	102	27	0	0	0	0	0	0	0	0	0	0	0	0	0	0	0	0	0	0	0	0	0
ASV436	0	0	0	15	0	0	0	0	0	0	0	0	0	0	0	0	0	0	0	8	0	0	0	0	0	0	0	0	0	0	0	0	0	0	0	0	0	0	0	0	0	461	0	0	0	0	0	451	10
ASV437	0	0	0	0	0	0	0	0	0	0	0	0	0	0	0	0	0	0	0	0	0	0	0	0	0	0	0	0	0	0	0	0	0	0	0	159	0	0	0	0	0	0	0	0	83	44	0	0	0
ASV438	0	0	0	0	0	0	0	0	0	0	0	0	0	0	0	0	0	0	53	0	0	0	0	0	94	0	0	6	0	0	0	2	0	0	0	0	0	0	0	0	0	0	0	0	0	0	0	0	0
ASV439	0	0	0	0	0	0	0	0	0	0	0	0	0	0	0	0	0	0	20	57	57	0	136	16	98	211	89	88	14	147	0	0	0	0	0	0	0	0	0	0	0	0	0	0	0	0	0	0	0
ASV440	0	0	0	0	0	0	0	0	0	0	0	0	0	0	0	0	0	0	0	0	0	0	0	0	0	0	0	0	0	26	0	0	0	0	0	0	0	0	0	0	0	0	0	0	0	0	0	16	0
ASV441	0	529	37	0	74	23	0	0	0	0	0	0	0	0	0	0	0	0	0	0	5	38	0	0	16	0	14	19	0	0	19	0	6	0	0	15	0	6	0	0	0	0	0	0	0	0	0	0	0
ASV442	0	33	0	0	24	0	0	0	122	50	0	0	0	0	43	61	23	415	0	0	0	0	0	0	0	0	0	0	0	0	0	0	0	0	0	0	0	0	0	0	0	0	0	0	61	0	0	0	0
ASV443	0	0	0	0	0	0	0	0	0	0	0	0	0	0	0	0	0	0	0	0	0	0	0	0	0	0	0	0	0	0	0	0	0	0	0	0	0	0	0	0	13	95	163	0	0	0	18	269	328
ASV444	0	0	0	0	0	0	0	0	0	0	0	0	0	0	0	0	0	0	0	0	0	0	0	0	0	0	0	1	0	0	0	0	0	0	0	0	0	0	0	0	0	0	0	266	0	231	0	0	0
ASV445	0	0	0	0	0	0	0	0	0	0	0	0	0	0	0	0	0	0	0	0	0	0	0	0	0	0	0	0	0	0	0	0	0	0	0	0	0	0	0	0	0	0	11	0	0	0	0	467	449
ASV446	0	0	0	0	0	0	0	0	0	0	0	0	0	0	0	0	0	0	0	0	0	0	0	0	0	0	0	0	0	0	0	0	0	0	0	0	0	0	0	0	0	0	0	857	13	0	0	0	0
ASV447	0	0	0	0	0	0	0	0	0	0	0	0	0	0	0	0	0	0	0	0	0	0	0	0	0	0	0	0	0	0	0	0	0	0	62	0	0	24	0	0	0	0	0	0	0	0	0	0	0
ASV448	0	0	0	0	0	0	0	0	0	0	0	0	0	0	0	0	0	0	0	0	0	0	0	0	0	0	0	0	0	0	0	0	0	803	0	0	0	0	90	0	0	0	0	0	0	0	0	0	0
ASV449	0	0	0	0	0	0	0	0	0	0	0	0	0	0	0	0	0	0	0	0	0	0	0	0	0	0	0	0	0	0	0	0	0	0	0	0	0	0	0	0	0	342	259	0	0	0	0	111	166
ASV450	0	0	0	0	0	0	0	0	0	0	0	23	8	0	0	8	0	0	0	13	17	0	8	0	0	0	0	0	16	9	0	10	17	0	0	0	16	37	0	0	0	0	0	0	0	0	0	0	0
ASV451	0	0	0	0	0	0	0	0	0	0	0	0	0	0	0	0	0	0	0	0	0	0	0	0	0	0	0	0	0	0	0	0	0	0	0	0	0	0	0	0	615	0	0	0	0	0	267	0	0
ASV452	0	0	0	0	0	0	0	0	0	0	0	0	0	0	0	0	0	0	0	0	0	0	0	0	0	0	0	0	0	0	0	65	0	0	0	0	804	0	0	0	0	0	0	0	0	0	0	0	0
ASV453	0	0	0	0	0	0	0	0	0	0	0	0	0	0	0	0	0	0	0	80	0	117	47	48	144	80	66	119	72	134	0	0	0	0	0	0	0	0	0	0	0	0	0	0	0	0	0	0	0
ASV454	29	100	82	214	217	159	0	0	0	0	0	0	0	0	0	0	0	0	22	0	0	0	0	20	20	0	0	0	0	0	0	0	0	0	0	0	0	0	0	13	0	0	0	0	0	0	0	0	0
ASV455	0	0	0	0	0	0	57	0	0	0	151	0	146	0	0	0	322	0	0	0	0	0	0	0	0	0	0	0	0	0	0	0	0	0	197	0	0	0	0	18	0	0	0	0	0	0	0	0	0
ASV456	0	0	0	0	0	0	0	0	0	0	0	0	0	0	0	0	0	0	0	0	0	0	0	0	0	0	0	0	0	0	0	0	400	0	0	0	0	459	0	0	0	0	0	0	0	0	0	0	0
ASV457	0	200	46	280	131	210	0	0	0	0	0	0	0	0	0	0	0	0	7	0	0	0	0	0	0	0	0	0	0	0	0	0	0	0	0	0	0	0	0	0	0	0	0	0	0	0	0	0	0
ASV458	0	0	0	0	0	0	0	0	0	585	0	39	0	14	0	240	9	20	0	0	0	0	0	0	0	0	0	0	0	0	0	0	0	0	0	0	0	0	0	0	0	0	0	0	0	0	0	0	0
ASV459	0	0	0	0	0	0	0	0	0	0	0	0	0	0	0	0	0	0	0	40	43	43	43	0	84	55	28	96	147	61	0	0	0	0	0	0	0	0	0	0	8	22	0	0	0	0	0	30	14
ASV460	0	0	0	0	0	0	0	0	0	0	0	0	0	0	0	0	0	0	0	0	2	0	0	0	4	0	2	0	0	0	0	302	0	0	0	0	271	0	0	0	0	39	26	0	0	0	0	130	40
ASV461	0	0	0	0	0	0	0	0	0	0	0	0	0	0	0	0	0	0	0	0	0	0	0	833	0	0	0	53	26	0	0	0	0	0	0	0	0	0	0	0	0	0	0	0	0	0	0	0	0
ASV462	0	0	0	0	0	0	0	0	42	0	0	0	94	83	240	87	239	102	0	0	0	0	0	0	0	0	0	0	0	0	0	20	0	0	0	0	0	0	0	0	0	0	0	0	0	0	0	0	0
ASV463	0	0	0	0	0	0	0	0	0	0	0	0	0	0	0	0	0	0	0	0	0	0	0	0	0	0	0	0	0	0	0	0	0	0	0	0	0	0	0	0	0	0	0	0	0	0	0	0	0
ASV464	0	0	0	0	0	0	0	0	0	0	0	0	0	0	0	0	0	0	0	722	0	0	0	0	0	27	0	0	0	152	0	0	0	0	0	0	0	0	0	0	0	0	0	0	0	0	0	0	0
ASV465	6	24	118	43	95	139	0	0	0	0	0	0	0	0	0	0	0	0	0	0	172	0	0	0	8	11	0	14	0	0	0	0	0	29	33	0	0	0	4	30	0	0	0	0	0	0	0	5	0
ASV466	0	0	0	0	0	0	0	0	0	699	0	0	0	0	147	0	24	0	0	0	0	0	0	0	0	0	0	0	0	0	0	0	0	0	0	0	0	0	0	0	0	0	0	0	0	0	0	0	0
ASV467	0	0	0	0	0	0	0	0	0	0	0	0	0	0	0	0	0	0	0	0	0	0	0	0	0	0	0	0	0	0	0	0	689	4	0	0	0	145	15	0	0	0	0	0	0	0	0	0	0
ASV468	0	0	0	0	0	0	0	0	0	0	0	0	0	0	0	0	0	0	0	0	0	0	0	0	0	0	0	0	0	0	205	0	0	0	0	6	0	0	0	0	0	646	0	0	0	0	0	0	0
ASV469	0	0	0	0	0	4	0	0	0	0	0	0	0	0	0	0	0	0	0	0	0	27	0	25	0	127	0	30	29	36	0	0	0	4	7	0	0	0	0	15	0	0	0	0	0	23	0	0	0
ASV470	0	0	0	0	0	3	0	0	0	74	0	294	0	287	0	78	0	151	6	0	0	0	0	0	0	0	0	0	0	0	0	0	0	0	0	0	0	0	0	0	0	0	0	21	0	0	0	0	18
ASV471	0	0	0	0	0	0	0	6	77	13	20	61	0	31	106	244	72	29	0	0	0	0	0	0	0	0	0	0	0	0	0	0	0	0	0	0	0	0	0	0	0	0	0	69	19	7	0	0	0
ASV472	501	0	334	13	0	36	0	0	0	0	0	0	0	0	0	0	0	0	0	0	0	0	0	0	0	0	0	0	0	0	0	0	0	0	0	0	0	0	0	0	0	0	0	0	0	0	0	0	0
ASV473	104	61	30	31	68	297	0	0	0	0	0	18	29	0	0	14	21	0	0	16	0	9	0	0	6	21	27	35	30	40	0	0	8	0	0	0	0	0	0	14	0	0	0	0	0	0	0	0	0
ASV474	0	0	0	0	0	0	0	0	0	0	0	0	0	0	0	0	0	0	0	0	0	18	0	13	148	0	133	355	135	54	0	0	0	0	0	0	0	0	0	0	0	0	0	0	0	0	0	0	0
ASV475	0	0	0	0	0	0	0	0	0	0	0	0	0	0	0	0	0	0	0	0	0	0	0	0	0	0	0	0	0	0	0	0	0	0	0	0	0	0	0	0	0	0	0	0	0	766	0	0	0
ASV476	0	0	0	0	0	0	0	0	0	0	0	0	0	0	0	0	0	0	0	0	44	783	0	0	0	0	0	8	2	11	0	0	0	0	0	0	0	0	0	0	0	0	0	0	0	0	0	0	0
ASV477	0	0	0	0	0	0	0	0	0	0	0	0	0	0	0	0	0	0	0	0	0	0	0	0	0	0	0	0	0	0	0	0	0	0	0	0	0	0	0	0	0	0	0	0	0	0	0	0	0
ASV478	0	0	0	0	0	0	0	0	8	50	0	221	33	83	280	72	125	28	0	0	0	0	0	0	0	0	0	0	0	0	0	0	0	0	0	0	0	0	0	0	0	0	0	0	0	0	0	0	0
ASV479	0	0	0	0	0	0	0	0	0	0	0	0	0	0	0	0	0	0	0	0	0	0	0	423	0	0	0	4	0	0	0	0	0	0	0	0	0	0	0	5	0	0	0	0	0	0	0	0	0
ASV481	0	0	47	35	0	0	0	0	0	0	0	0	0	0	0	0	0	0	0	0	0	31	253	0	0	64	23	62	24	0	7	9	33	104	22	0	0	9	41	18	0	0	0	0	0	33	0	5	0
ASV482	58	13	114	123	78	75	0	0	0	0	0	0	5	0	75	0	10	10	23	11	0	0	0	25	17	36	26	37	0	0	15	0	0	9	14	21	0	0	13	0	8	0	0	0	6	0	16	0	8
ASV483	0	0	0	0	0	0	0	0	0	0	0	0	0	0	0	0	0	0	91	0	6	0	23	53	69	0	8	0	23	0	0	14	0	0	50	0	64	15	0	26	0	0	0	0	0	0	1	4	0
ASV484	18	0	23	12	6	23	0	0	0	31	0	0	0	0	0	0	0	0	0	48	0	0	0	0	0	54	0	0	26	0	0	0	0	0	0	0	0	3	6	6	10	3	6	9	0	169	0	66	0
ASV485	3	0	0	0	2	0	0	0	0	0	0	0	0	0	0	0	0	0	0	2	47	0	0	3	0	0	33	0	2	0	3	0	158	0	0	0	0	357	0	0	13	0	0	0	0	0	25	0	0
ASV486	0	0	0	0	0	0	0	0	0	0	0	0	0	0	0	0	0	0	0	0	0	30	0	0	28	154	85	56	150	27	0	0	0	0	37	0	0	9	15	0	0	0	0	0	0	0	0	0	0
ASV487	21	13	41	308	63	11	0	0	0	0	0	0	0	0	0	0	0	0	0	0	18	0	0	0	0	0	0	0	0	0	0	0	0	0	0	0	0	5	0	0	0	0	0	0	0	0	0	0	0
ASV488	0	0	0	0	0	0	0	0	0	0	0	0	0	0	0	0	0	0	0	0	0	31	0	37	0	19	36	28	88	32	0	89	49	0	0	0	139	67	22	0	0	0	0	0	0	0	0	38	0
ASV489	0	0	0	0	0	0	0	0	847	0	0	0	0	0	8	0	0	0	0	0	0	0	0	0	0	0	0	0	0	0	0	0	0	0	0	0	0	0	0	0	0	0	0	0	0	0	0	0	0
ASV490	0	0	0	0	0	0	52	11	0	0	0	52	217	95	0	106	0	130	0	0	0	0	0	0	0	0	0	0	12	0	25	0	0	0	0	8	0	0	34	0	0	39	0	0	0	13	0	0	0
ASV491	0	0	0	0	0	0	0	0	0	0	0	0	8	0	0	0	0	0	0	0	32	0	3	78	0	0	0	0	0	32	0	0	0	0	9	0	0	61	0	13	209	3	14	0	0	0	148	42	155
ASV492	0	0	0	0	0	0	0	0	0	0	0	0	0	0	0	0	0	0	0	0	0	0	0	0	0	0	0	0	0	0	0	0	0	0	0	0	0	0	20	0	0	0	0	0	12	0	0	0	0
ASV493	24	209	15	19	496	45	0	0	0	0	0	0	0	0	0	0	0	0	0	0	0	0	0	0	0	0	0	0	0	0	0	0	0	0	0	0	0	0	0	0	0	0	0	0	0	0	0	0	0
ASV494	0	0	0	0	0	0	0	0	0	0	0	0	0	0	0	0	0	0	0	0	0	0	0	0	0	0	0	0	0	0	0	0	0	0	0	0	0	0	0	0	0	0	0	0	0	0	0	0	0
ASV495	0	0	0	0	0	0	0	0	0	0	0	0	0	0	0	0	0	0	0	7	6	0	0	350	22	7	7	354	61	10	0	0	0	0	11	0	0	0	0	14	0	0	0	0	0	0	0	0	0
ASV496	0	0	0	0	0	0	0	0	0	0	0	0	0	0	0	0	0	0	0	285	0	0	0	15	0	108	0	66	12	340	0	0	0	0	0	0	0	0	0	0	0	0	0	0	0	0	0	0	0
ASV497	47	84	80	0	77	22	73	0	9	89	0	29	73	52	28	73	0	19	20	43	23	0	0	0	0	0	0	0	0	0	0	0	0	0	0	0	0	0	0	0	0	0	0	0	0	0	0	0	0
ASV498	26	0	13	0	12	0	7	0	9	0	0	0	0	0	34	146	67	66	0	0	0	0	0	0	0	30	99	0	0	27	18	0	0	0	0	6	0	6	23	44	0	0	0	0	56	86	8	0	0
ASV499	0	0	780	0	0	38	0	0	0	0	0	0	0	0	0	0	0	0	0	0	0	0	0	0	0	0	0	0	0	0	0	0	0	0	0	0	0	0	0	0	0	0	0	0	0	0	0	0	0
ASV500	0	0	0	0	0	0	0	0	0	0	0	0	0	0	0	0	0	0	0	0	36	13	0	0	0	0	109	8	10	0	0	15	2	0	12	0	51	18	26	16	0	0	0	0	0	0	0	0	0
ASV501	0	0	0	0	0	0	0	0	25	52	0	0	3	0	0	0	0	0	40	0	0	23	124	0	0	17	0	12	9	0	48	6	0	71	23	48	0	0	18	16	0	0	0	0	20	0	0	0	71
ASV502	0	0	0	0	0	0	0	0	10	0	0	0	0	0	45	0	92	13	0	164	0	24	13	22	24	0	44	17	64	99	6	0	6	0	0	0	60	22	0	0	0	0	0	37	11	0	0	0	0
ASV503	0	0	0	0	0	0	0	0	0	0	0	0	0	0	0	0	0	0	0	0	0	0	0	0	0	0	0	0	0	0	0	0	0	0	0	0	0	0	0	0	0	9	126	0	0	0	0	345	333
ASV504	0	0	0	0	0	0	0	33	0	0	0	506	0	63	0	0	0	356	0	0	0	0	0	0	0	0	0	0	0	0	0	0	0	0	0	0	0	0	0	0	0	0	0	0	0	0	0	0	0
ASV505	0	0	0	0	0	0	8	12	0	198	0	199	39	156	3	186	0	78	0	0	0	0	0	0	0	0	0	0	0	0	0	0	0	0	0	0	0	0	0	0	0	0	0	0	0	0	0	0	0
ASV506	0	0	0	0	0	0	0	0	0	0	0	0	0	0	0	0	0	0	0	0	0	0	0	0	0	0	0	0	0	0	0	0	0	0	11	0	0	0	0	0	0	0	0	349	0	0	0	64	0
ASV507	0	0	0	0	0	0	0	0	0	0	0	0	0	0	0	0	0	0	0	0	0	0	0	0	0	0	0	0	0	0	0	0	0	0	0	0	0	0	0	0	0	0	0	0	0	839	0	0	0
ASV508	0	0	0	0	0	0	0	0	0	0	0	0	0	0	0	0	0	0	0	0	66	166	32	0	0	0	131	71	327	0	0	0	0	0	0	0	0	0	0	0	0	0	0	0	0	8	0	0	0
ASV509	0	0	0	0	0	0	0	0	0	0	0	0	0	0	0	0	0	0	0	0	0	0	0	0	0	0	0	0	0	35	0	0	0	0	0	0	0	0	0	0	0	128	90	0	0	0	0	105	354
ASV510	0	0	0	71	0	219	0	0	8	0	0	0	0	0	0	0	101	0	0	0	57	0	0	27	0	0	0	0	0	0	0	0	0	0	0	0	0	68	0	0	0	0	0	0	150	61	2	0	0
ASV511	0	0	0	0	0	0	0	0	0	0	0	0	0	0	0	0	0	0	0	0	0	0	0	0	0	0	0	0	0	0	0	0	0	537	0	0	0	0	256	0	0	0	0	0	0	0	0	0	0
ASV512	31	73	73	254	216	166	0	0	0	0	0	0	0	0	0	0	0	0	0	0	0	0	0	0	0	0	0	0	0	0	0	0	0	0	0	0	0	0	0	0	0	0	0	0	0	0	0	0	0
ASV513	0	0	0	0	0	0	0	0	0	0	0	0	0	0	0	0	0	0	0	0	0	0	0	0	0	0	0	0	0	0	213	0	0	0	0	563	0	0	0	0	0	0	0	0	0	0	0	0	0
ASV514	0	0	0	0	0	0	0	0	0	0	0	0	0	0	0	0	0	0	0	0	0	0	0	0	0	0	0	0	0	0	0	0	0	34	0	0	110	162	490	0	0	0	0	0	0	0	0	0	0
ASV515	0	0	0	0	4	9	13	21	0	78	0	75	108	36	54	73	50	98	0	0	0	0	0	17	19	0	0	0	0	0	44	0	0	0	10	0	0	0	0	0	0	0	0	0	98	0	0	0	0
ASV516	0	0	0	0	0	0	0	0	0	0	0	0	0	0	0	0	0	0	0	0	0	28	68	0	23	150	0	89	29	58	0	0	0	0	0	25	0	0	5	37	0	0	12	53	30	44	6	0	0
ASV517	0	0	0	0	0	0	0	0	0	0	0	0	0	0	0	0	0	0	0	0	0	0	0	0	0	0	0	0	0	0	127	0	0	0	0	655	0	0	0	0	0	0	0	0	0	0	0	0	0
ASV518	0	0	0	0	0	0	0	0	0	0	0	0	0	0	0	0	0	0	0	0	0	0	0	0	0	0	0	0	0	0	0	138	0	0	0	0	194	0	0	0	0	26	0	0	0	0	0	53	34
ASV519	0	0	0	0	0	0	0	0	0	0	0	0	0	0	0	0	0	0	0	0	0	0	0	0	0	0	17	0	0	0	0	0	0	0	0	0	0	0	0	0	0	0	0	0	0	0	0	0	0
ASV520	0	0	0	0	0	0	0	0	0	0	0	0	0	0	0	0	0	0	0	0	0	0	0	0	0	0	0	0	0	0	0	0	0	0	18	0	0	0	0	0	0	0	0	0	0	0	0	0	0
ASV521	0	0	0	0	0	0	0	18	24	348	0	155	0	84	52	75	0	65	0	0	0	0	0	0	0	0	0	0	0	0	0	0	0	0	0	0	0	0	0	0	0	0	0	0	0	0	0	0	0
ASV522	0	0	0	0	0	0	0	0	0	0	0	0	0	0	0	0	0	0	0	0	0	0	0	0	0	0	52	0	46	0	0	0	0	0	0	0	0	0	0	0	0	0	0	0	0	0	0	0	0
ASV523	0	6	0	0	89	293	0	0	0	19	0	0	23	0	0	0	0	0	0	0	0	0	0	0	0	0	0	45	44	0	0	0	0	0	0	0	22	0	0	0	0	0	0	0	0	0	0	0	0
ASV524	11	6	2	0	6	8	10	0	9	19	0	0	65	30	41	11	111	30	10	0	14	25	0	0	0	0	27	8	144	48	6	0	0	0	0	5	0	5	0	0	0	0	0	0	7	47	3	0	0
ASV525	0	0	0	0	6	8	0	0	0	0	0	75	83	55	28	29	0	48	0	0	24	0	0	0	21	0	0	0	6	0	8	0	11	0	0	0	22	27	8	0	9	0	0	0	0	52	0	0	9
ASV526	0	0	0	0	0	0	0	0	0	0	0	0	0	0	0	0	0	0	0	0	0	0	0	0	0	26	104	21	28	0	0	0	0	0	0	0	23	0	0	0	0	0	0	0	0	0	0	0	0
ASV527	4	0	20	0	0	21	0	11	7	333	0	0	39	49	15	49	44	41	0	0	0	0	0	0	0	13	0	0	42	19	0	0	0	8	0	0	10	18	0	0	0	0	0	0	0	0	0	17	0
ASV528	0	0	0	0	0	0	0	0	0	0	0	0	0	0	0	0	0	0	0	0	0	0	0	0	0	0	0	0	0	0	0	0	36	0	0	0	0	52	0	0	600	0	0	0	0	0	93	0	0
ASV529	0	19	0	0	10	16	0	0	2	22	0	18	12	6	7	0	0	18	0	0	0	13	26	0	17	18	21	39	17	15	29	12	21	10	13	29	21	13	38	19	0	0	0	0	19	0	0	0	0
ASV530	0	0	0	0	0	0	0	0	0	0	0	0	0	0	0	0	0	0	0	0	0	0	0	0	0	0	752	0	0	0	0	0	0	0	0	0	0	0	0	0	0	0	0	0	0	0	0	0	0
ASV531	0	0	0	0	37	0	0	0	0	0	51	0	0	0	0	0	0	2	0	0	0	0	0	0	0	4	0	14	58	0	35	0	0	0	0	4	0	0	0	0	0	0	0	153	8	32	0	0	0
ASV532	0	0	0	0	0	0	0	0	0	0	0	0	0	0	0	0	0	0	0	0	0	69	0	0	0	0	43	0	79	59	0	40	0	0	0	57	15	69	0	132	17	0	0	0	0	0	19	0	0
ASV533	0	0	0	0	0	0	0	0	0	0	0	0	0	0	0	0	0	0	0	0	0	0	0	0	0	0	10	0	0	0	0	119	0	0	0	0	135	0	0	0	0	0	269	0	0	0	59	0	66
ASV534	0	0	0	0	0	0	0	0	0	763	0	0	0	0	0	11	0	0	0	0	0	0	0	0	0	0	0	0	0	0	0	0	0	0	0	0	0	0	0	0	0	0	0	0	0	0	0	0	0
ASV535	0	0	0	0	0	0	0	0	0	0	0	800	0	0	0	0	0	110	0	0	0	0	0	0	0	0	0	0	0	0	0	0	0	0	0	0	36	0	0	0	0	0	0	0	0	0	0	0	0
ASV536	0	0	0	0	0	0	0	0	0	0	0	0	0	0	0	0	0	0	0	0	7	32	0	0	66	17	60	86	90	18	4	15	0	0	20	92	0	0	0	31	22	0	0	0	0	0	17	0	0
ASV537	0	0	0	0	0	0	0	0	0	0	0	0	0	0	0	0	0	0	0	0	0	0	0	0	0	0	0	0	0	0	0	0	0	56	0	0	0	0	704	0	0	0	0	0	0	0	0	0	0
ASV538	0	0	0	0	0	0	0	0	0	0	0	0	0	0	0	0	0	0	0	0	0	0	0	0	0	0	0	0	0	0	0	0	0	0	0	0	0	0	0	0	0	0	0	0	0	0	0	0	0
ASV539	0	0	0	0	0	0	0	0	0	0	0	0	0	0	0	0	0	0	0	0	0	0	0	0	0	0	0	0	0	0	0	0	0	0	0	0	0	0	0	0	0	0	0	32	205	95	0	0	0
ASV540	0	0	0	0	0	0	0	0	0	0	0	0	0	0	0	0	0	0	0	0	0	0	0	0	0	0	0	0	0	0	0	0	0	708	0	0	0	0	17	0	0	0	0	0	0	0	0	0	0
ASV541	30	274	38	47	37	0	12	0	4	0	0	0	66	0	5	11	0	12	0	0	60	0	4	0	0	0	0	12	53	45	0	0	0	0	0	0	8	0	0	0	0	10	0	0	0	13	0	8	0
ASV542	0	0	0	0	0	0	0	0	0	0	0	0	0	0	0	0	0	0	0	6	0	0	198	0	38	347	11	112	7	38	0	0	0	0	0	0	0	0	0	0	0	0	0	0	0	0	0	0	0
ASV543	0	0	0	0	0	0	0	0	0	0	0	0	0	0	0	0	0	0	0	0	0	0	0	0	0	0	0	0	0	0	24	0	0	0	0	27	0	0	0	0	0	0	0	51	24	25	0	6	0
ASV544	0	0	0	0	0	0	0	0	0	0	0	0	0	0	0	0	0	0	0	0	0	0	0	0	0	0	0	0	0	0	0	0	0	0	0	0	0	0	0	0	0	0	0	0	0	0	0	0	0
ASV545	0	0	0	0	0	0	0	0	0	0	0	0	0	0	0	0	0	0	0	0	0	0	0	0	0	0	0	0	0	0	0	0	0	0	0	0	0	0	0	0	0	0	0	40	0	297	0	0	0
ASV546	0	0	0	0	0	0	0	0	0	678	0	77	0	0	0	0	0	6	0	0	0	0	0	0	0	0	0	0	0	0	0	0	0	0	0	0	0	0	0	0	0	0	0	0	0	0	0	0	0
ASV547	0	0	0	0	0	84	0	0	0	39	0	16	37	18	39	125	100	0	0	0	40	63	62	0	47	0	0	0	56	50	0	0	0	0	0	0	0	0	0	0	0	0	0	0	0	0	0	0	0
ASV548	0	0	0	0	0	0	8	0	0	0	0	0	603	58	4	46	0	44	0	0	0	0	0	0	0	0	0	0	0	9	0	0	0	0	0	0	0	0	0	0	0	0	0	0	0	0	3	0	0
ASV549	0	0	0	0	0	0	0	0	0	0	0	0	0	0	0	0	0	0	0	13	0	5	58	54	32	50	18	50	24	37	9	0	10	0	0	0	0	11	86	69	0	0	0	17	0	0	0	0	106
ASV550	0	0	0	0	0	0	3	0	49	0	0	0	0	0	0	0	0	0	0	0	0	0	0	0	0	0	0	0	0	0	0	0	0	0	0	0	0	0	0	0	0	0	0	18	288	0	0	0	0
ASV551	0	12	14	101	27	19	1	0	15	0	0	0	11	0	34	16	23	4	0	13	6	0	15	0	0	0	0	10	0	24	0	9	0	0	0	0	0	0	0	0	0	36	13	0	10	9	0	261	20
ASV552	0	0	0	0	0	0	0	9	32	129	120	25	50	140	162	0	81	45	0	0	0	0	0	0	0	0	0	0	0	0	0	0	0	0	0	0	0	0	0	0	0	0	0	0	0	0	0	0	0
ASV553	0	0	0	0	0	0	0	1	0	0	0	0	0	0	0	0	0	0	0	0	0	0	0	0	0	0	0	0	0	0	0	0	0	0	0	0	0	0	0	0	0	0	0	0	0	0	0	0	0
ASV554	0	0	0	164	0	0	0	0	0	0	0	0	0	0	0	0	0	0	0	0	0	0	0	0	0	168	0	372	0	0	0	0	0	0	0	6	22	0	0	0	0	0	0	0	0	0	0	0	0
ASV555	24	0	0	91	0	0	9	19	0	0	0	0	0	66	0	0	0	0	30	0	0	26	0	0	87	55	51	70	45	0	0	0	0	0	0	122	0	0	18	0	0	0	0	0	0	0	0	0	0
ASV556	0	0	0	0	46	0	0	0	0	0	0	0	0	0	0	0	0	0	0	0	0	0	0	0	0	0	0	0	0	0	14	0	131	0	25	68	0	116	36	0	0	0	0	0	0	0	0	65	74
ASV557	0	0	0	0	0	0	0	0	0	0	0	0	0	0	0	0	0	0	0	7	0	0	84	24	109	136	13	201	107	56	0	0	0	0	0	0	0	0	0	0	0	0	0	0	0	0	0	0	0
ASV558	0	0	0	0	0	0	0	0	0	0	0	0	0	0	0	0	0	0	0	0	0	0	0	0	0	0	0	0	0	0	0	0	34	0	0	0	0	715	0	6	0	0	0	0	0	0	0	0	0
ASV559	0	0	0	0	0	0	0	38	0	0	0	0	0	0	33	0	0	0	0	0	0	0	41	0	0	194	0	49	0	0	0	0	354	0	0	0	0	0	0	0	0	0	0	0	0	0	0	0	0
ASV560	0	0	0	0	0	0	0	0	0	0	0	0	0	0	0	0	0	0	0	0	46	210	0	0	57	0	166	43	191	0	0	0	0	0	0	0	0	0	0	0	0	0	0	0	0	0	0	0	0
ASV561	0	0	0	0	0	0	0	0	0	0	0	0	0	0	0	0	0	0	0	0	0	34	0	0	0	0	18	0	303	137	0	0	0	0	0	0	0	0	0	0	6	0	0	0	0	0	216	0	0
ASV562	0	0	0	0	0	0	0	0	0	0	0	0	0	0	0	0	0	0	11	6	0	15	3	0	49	21	408	37	0	174	0	0	0	0	0	0	12	0	0	0	0	0	0	0	0	0	0	0	0
ASV563	0	0	0	0	0	0	0	0	0	0	0	0	0	0	0	0	0	0	0	0	0	0	0	0	0	0	0	0	0	0	0	299	0	0	0	0	309	0	0	0	0	0	0	0	0	0	0	0	0
ASV564	20	0	0	0	19	6	0	0	0	0	0	0	0	0	0	0	0	0	0	0	0	9	0	0	22	0	10	0	11	0	36	3	34	0	18	12	0	27	0	0	0	18	0	0	0	0	0	82	16
ASV565	0	0	0	0	0	0	0	0	0	0	0	0	0	0	0	0	0	0	0	0	0	0	0	0	0	0	0	0	0	0	38	0	0	0	0	25	0	0	0	0	36	89	24	0	0	0	81	213	199
ASV566	0	0	0	0	0	0	0	0	0	0	0	0	0	0	0	0	0	0	0	0	0	0	0	0	0	0	0	0	0	0	0	0	0	0	0	0	0	0	0	0	0	0	0	0	0	0	0	0	0
ASV567	70	40	49	12	23	37	0	17	0	0	25	0	8	63	0	0	0	0	0	0	0	0	0	0	0	0	0	0	0	0	0	0	0	0	0	0	0	7	0	17	0	0	0	0	0	0	0	0	0
ASV568	0	0	0	0	0	0	0	0	0	0	0	0	0	0	0	0	0	15	0	0	0	9	0	0	10	32	6	18	7	23	0	3	0	0	0	0	0	8	162	26	9	24	12	0	0	0	7	195	44
ASV569	0	0	0	0	0	0	0	0	0	0	0	0	0	0	0	0	0	0	0	0	0	0	0	0	0	0	0	0	0	0	0	0	0	0	0	0	0	0	0	0	0	0	0	0	465	0	0	0	0
ASV570	0	0	0	0	0	0	0	0	0	0	0	0	0	0	5	0	0	0	0	299	0	0	0	0	0	114	0	0	0	322	0	0	0	0	0	0	0	0	0	0	0	0	0	0	0	0	0	0	0
ASV571	0	24	0	0	0	23	0	0	0	0	0	0	0	0	0	0	0	0	0	0	0	0	8	0	0	0	0	0	0	0	25	0	42	0	542	20	0	0	6	0	0	0	0	0	0	0	8	0	0
ASV572	0	0	0	0	0	0	0	0	0	0	0	0	0	0	0	0	0	0	0	0	168	0	0	85	0	0	0	0	0	0	31	0	73	0	0	9	0	0	0	0	0	0	0	0	0	0	0	0	0
ASV573	0	0	0	0	0	0	143	0	0	147	114	0	182	9	11	14	123	0	0	0	0	0	0	0	0	0	0	0	0	0	0	0	0	0	0	0	0	0	0	0	0	0	0	0	0	0	0	0	0
ASV574	0	0	0	0	0	0	0	0	0	0	0	0	0	14	45	0	0	0	0	0	0	0	225	0	0	31	0	19	0	0	0	0	0	0	0	0	0	0	0	0	0	0	0	0	123	41	0	0	0
ASV575	0	0	0	0	0	0	0	0	0	0	0	0	0	0	0	0	0	0	0	0	0	680	0	0	0	0	0	0	0	0	0	0	0	0	0	0	0	0	0	0	0	0	0	0	0	0	0	0	0
ASV576	0	0	28	82	0	47	0	0	0	0	0	0	0	0	0	0	0	0	0	0	13	0	9	0	175	26	37	0	0	16	0	0	0	0	0	19	0	0	0	21	0	0	0	0	0	46	0	0	0
ASV577	0	0	0	0	0	0	0	0	0	0	0	0	0	0	0	0	0	0	0	0	0	0	0	0	0	0	0	0	0	0	0	0	0	0	0	0	0	0	0	0	0	0	0	0	36	0	0	0	0
ASV578	0	0	697	0	0	0	0	0	0	0	0	0	0	0	0	0	0	0	0	0	0	0	0	0	0	0	0	0	0	0	0	0	0	0	0	0	0	0	0	0	0	0	0	0	0	0	0	0	0
ASV579	0	0	0	0	0	0	0	0	0	0	0	0	0	0	0	0	0	0	0	0	0	0	0	0	0	0	0	0	12	0	5	49	39	0	0	0	72	59	2	0	0	0	0	0	0	0	0	0	40
ASV580	0	0	0	0	0	0	0	0	0	0	0	0	0	0	0	0	0	0	0	0	0	0	0	0	0	0	0	0	0	0	22	0	0	0	0	55	8	0	0	0	0	0	0	0	0	0	0	0	0
ASV581	0	0	0	0	0	0	0	0	0	0	0	0	0	0	0	0	0	0	0	0	0	0	0	0	0	0	0	0	0	0	0	0	0	145	0	0	0	0	532	0	0	0	0	0	0	0	0	0	0
ASV582	0	0	0	0	0	0	0	0	0	0	0	0	0	0	0	0	0	0	0	0	0	0	0	32	177	92	0	59	0	58	0	0	0	0	23	0	0	0	0	0	0	0	0	0	0	40	0	25	0
ASV583	44	183	0	75	305	47	0	0	0	0	0	0	0	0	0	0	0	0	0	0	0	0	0	0	0	0	0	0	0	0	0	0	0	0	0	0	0	0	0	0	0	0	0	0	0	0	0	0	0
ASV584	0	0	0	0	0	0	0	0	0	0	0	0	0	0	0	0	0	0	178	26	7	0	74	6	108	129	28	49	34	56	0	0	0	0	0	0	0	0	0	0	0	0	0	0	0	0	0	0	0
ASV585	0	0	0	0	0	0	0	0	0	0	0	0	0	0	0	0	0	0	0	0	440	0	0	0	0	0	11	0	0	0	0	0	0	0	0	0	210	0	0	0	0	0	0	0	0	0	0	0	0
ASV586	0	0	0	0	0	0	0	0	0	0	0	0	0	0	0	0	0	0	0	0	7	0	0	0	22	14	11	18	0	0	11	17	0	11	0	33	12	0	0	20	0	0	0	0	0	0	3	0	0
ASV587	0	0	0	0	0	0	0	0	0	0	0	0	0	0	0	0	0	0	0	0	0	0	0	0	0	0	0	693	0	0	0	0	0	0	0	0	0	0	0	0	0	0	0	0	0	0	0	0	0
ASV588	0	0	0	0	0	0	0	0	14	20	201	73	111	22	0	37	55	0	0	0	0	0	0	0	28	0	0	0	0	7	0	0	0	0	0	0	0	17	4	8	0	0	0	0	30	0	10	7	0
ASV589	0	0	0	0	0	0	0	0	0	0	0	0	0	0	0	0	0	0	0	0	0	77	0	0	0	0	0	0	26	0	0	0	0	0	0	0	0	0	0	0	0	0	0	72	121	0	0	0	0
ASV590	0	0	0	0	0	0	0	0	0	0	0	0	0	0	0	0	0	0	0	0	0	0	0	0	0	0	0	0	0	0	0	0	0	47	0	0	0	0	4	632	0	0	0	0	0	0	0	0	0
ASV591	103	28	83	166	34	135	1	0	0	0	0	0	0	0	0	0	0	0	0	0	51	0	0	21	0	32	8	16	0	0	0	0	0	0	0	0	0	0	0	0	0	0	0	0	0	0	0	0	0
ASV592	0	0	0	0	0	0	0	0	0	0	0	0	0	0	0	0	0	0	0	0	0	0	0	0	0	0	0	0	0	0	0	0	0	0	0	11	0	0	0	0	0	0	0	0	0	0	0	0	0
ASV593	0	0	0	0	0	0	0	0	0	0	0	0	0	0	0	0	0	0	0	0	0	0	0	0	0	0	0	0	0	0	0	0	6	0	0	0	0	0	0	216	0	43	37	0	0	13	11	8	0
ASV594	10	48	12	22	113	15	14	0	17	34	22	34	28	0	0	26	16	14	0	171	7	0	0	30	8	10	0	0	0	6	0	0	0	0	0	0	0	0	0	0	0	12	6	0	0	9	0	0	0
ASV595	38	22	214	191	100	149	0	0	0	0	0	0	0	0	0	0	0	0	0	0	0	0	0	0	0	0	0	0	0	0	0	0	0	0	0	0	0	0	0	0	0	0	0	0	0	0	0	0	0
ASV596	12	586	0	37	13	8	0	0	0	0	0	0	0	0	0	0	0	0	0	0	0	0	0	0	0	0	0	0	0	0	0	0	0	0	0	0	0	0	0	0	0	0	0	0	0	0	0	0	0
ASV597	0	6	0	0	16	21	0	0	0	0	0	0	0	2	0	0	11	13	28	44	24	25	0	6	124	107	55	23	36	135	5	0	0	13	0	0	0	0	0	0	0	0	0	0	0	0	0	0	0
ASV598	0	0	0	0	0	0	10	0	44	37	0	35	112	70	62	17	286	40	0	0	0	0	0	0	0	0	0	0	0	0	0	0	0	0	0	0	0	0	0	0	0	0	0	0	0	0	0	0	0
ASV599	0	0	0	0	0	0	0	0	0	0	0	0	0	0	0	0	0	0	0	87	0	13	0	13	23	53	0	57	100	225	0	0	0	0	0	0	0	0	0	0	0	0	0	0	0	0	0	0	4
ASV600	0	0	0	0	0	0	0	0	0	0	0	0	0	0	0	0	0	0	0	0	0	0	0	0	0	0	0	0	0	0	0	0	0	0	0	0	0	0	0	0	0	151	137	0	0	0	0	146	238
ASV601	0	0	0	0	0	0	62	0	92	77	240	49	77	0	39	0	32	74	0	0	0	0	0	0	0	0	0	0	0	0	0	0	0	0	0	0	0	0	0	0	0	0	0	0	0	0	0	0	0
ASV602	0	0	0	0	0	0	0	0	0	0	0	0	0	0	0	0	0	0	0	0	0	0	0	0	0	0	0	0	0	0	32	66	22	0	136	6	5	18	0	78	25	0	48	0	188	0	0	0	0
ASV603	0	0	0	5	0	0	7	0	21	32	130	0	117	11	41	33	22	31	15	19	9	11	0	16	0	9	13	10	36	27	23	0	0	4	0	10	8	0	0	0	0	0	0	0	0	0	3	25	0
ASV604	0	0	0	0	0	0	0	0	0	0	0	0	0	0	0	0	0	0	24	89	47	0	28	33	69	120	67	55	13	129	0	0	0	0	0	0	0	0	0	0	0	0	0	0	0	0	0	0	0
ASV605	0	0	0	0	0	0	5	12	18	119	130	0	35	20	62	93	156	44	0	0	0	0	0	0	0	0	0	0	0	0	0	0	0	0	0	0	0	0	0	0	0	0	0	9	0	0	0	0	0
ASV606	0	0	0	0	0	0	0	0	0	0	0	0	0	0	0	0	0	0	0	0	0	0	0	0	0	0	0	0	0	0	0	0	41	0	0	0	0	644	0	0	0	0	0	0	0	0	0	0	0
ASV607	0	0	0	0	0	0	0	0	0	0	0	0	0	0	0	0	0	0	0	0	0	0	0	0	0	0	0	0	0	0	0	0	0	0	0	0	0	0	0	0	0	0	0	303	45	42	0	0	0
ASV608	0	0	0	0	0	0	0	582	0	22	0	0	0	33	0	17	0	3	0	0	0	0	0	0	0	0	0	0	0	0	0	0	0	0	0	0	0	0	0	0	0	0	0	0	0	0	0	0	0
ASV609	13	0	621	0	0	16	0	0	0	0	0	0	0	0	0	0	0	0	0	0	0	0	0	0	12	0	0	0	0	0	0	0	0	0	0	0	0	0	0	0	0	0	0	0	0	0	0	0	0
ASV610	0	0	0	0	0	0	0	0	0	0	0	0	0	0	0	0	0	0	204	0	91	0	0	282	55	10	0	0	0	47	0	0	0	0	0	0	0	0	0	0	0	0	0	0	0	0	0	0	0
ASV611	0	0	0	0	0	0	0	0	0	0	0	0	0	0	0	0	0	0	0	0	0	0	0	0	0	0	0	0	0	0	0	0	0	0	0	0	0	0	0	0	0	0	0	165	26	37	0	0	0
ASV612	0	22	13	10	49	85	0	0	0	0	0	0	0	0	0	0	0	0	8	0	0	0	0	0	0	0	0	0	0	0	0	0	0	0	0	0	0	0	0	0	0	0	0	6	0	0	0	6	0
ASV613	61	24	86	84	72	85	0	0	0	0	0	0	0	0	0	0	0	0	0	0	103	0	0	0	0	0	0	0	0	0	0	0	0	0	0	0	0	0	0	0	129	0	0	0	0	0	3	0	0
ASV614	8	9	14	0	0	8	12	0	19	9	106	21	0	0	0	0	21	0	0	0	116	39	0	0	0	0	42	5	35	10	0	0	16	0	69	0	0	0	5	0	65	0	0	0	0	0	0	0	0
ASV615	0	0	0	0	0	0	0	0	0	0	0	0	0	0	0	0	0	0	0	0	0	0	0	0	0	0	0	37	0	0	0	0	0	0	0	0	0	0	0	0	0	0	0	0	0	0	0	0	0
ASV616	0	37	0	0	601	0	0	0	0	0	0	0	0	0	0	0	0	0	0	0	0	0	0	0	0	0	0	0	0	0	0	0	0	0	0	0	0	0	0	0	0	0	0	0	0	0	0	0	0
ASV617	0	418	0	16	190	16	0	0	0	0	0	0	2	0	0	0	0	0	0	0	0	0	0	0	0	0	0	0	0	0	0	0	0	0	0	0	0	0	0	0	0	0	0	0	0	0	0	0	0
ASV618	0	0	0	0	0	0	0	0	0	0	0	0	0	0	0	0	0	0	0	0	0	0	0	0	675	0	0	0	0	0	0	0	0	0	0	0	0	0	0	0	0	0	0	0	0	0	0	0	0
ASV619	0	0	0	0	0	0	0	0	0	0	0	0	0	0	0	0	5	0	0	55	463	0	0	0	0	0	71	0	0	0	0	0	0	0	0	0	0	0	0	0	23	0	0	0	0	0	0	0	0
ASV620	0	0	0	0	0	69	0	0	0	0	0	0	10	15	156	386	0	0	0	7	0	0	0	0	0	0	0	0	0	0	0	0	0	0	0	0	0	0	0	0	0	0	0	0	0	0	0	0	0
ASV621	0	0	0	0	0	0	0	0	40	7	0	0	0	0	153	47	409	0	0	0	0	0	0	0	0	0	0	0	0	0	0	0	0	0	0	0	0	0	0	0	0	0	0	0	0	0	0	0	0
ASV622	0	0	0	0	0	0	0	0	0	0	0	0	0	0	0	0	0	0	0	49	0	18	57	33	94	140	0	43	71	90	0	0	0	46	0	0	0	0	0	0	0	0	0	0	0	0	3	0	0
ASV623	0	0	0	0	0	0	0	0	11	24	0	0	29	18	18	32	0	39	0	0	0	0	0	22	0	0	0	0	0	0	0	0	0	0	0	0	0	0	0	0	0	0	0	49	162	133	0	0	0
ASV624	0	0	0	0	0	0	0	0	0	0	0	0	0	0	0	0	0	0	0	0	0	0	0	0	0	0	0	0	0	0	0	0	0	0	0	0	0	0	0	0	0	0	0	396	151	0	0	0	0
ASV625	0	0	0	17	0	0	0	0	0	0	0	0	0	0	0	0	0	0	37	20	0	5	65	14	0	63	0	26	0	0	0	0	0	0	0	0	0	0	0	0	0	0	0	87	10	195	0	0	0
ASV626	0	0	0	0	0	0	0	0	0	0	0	0	0	0	0	0	0	0	0	0	0	0	0	0	0	0	0	0	0	0	4	0	0	6	129	75	0	0	160	236	0	0	0	0	0	0	0	0	0
ASV627	0	0	0	0	0	23	0	0	0	0	0	0	8	6	0	16	0	0	0	0	0	0	0	0	9	0	16	9	0	0	0	0	0	0	0	3	0	0	0	0	0	10	0	47	111	77	0	0	3
ASV628	0	0	0	0	0	0	0	0	0	0	0	0	0	0	0	0	0	0	0	0	0	0	0	639	0	0	0	0	0	0	0	0	0	0	0	0	0	0	0	0	0	0	0	0	0	0	0	0	0
ASV629	0	17	0	0	0	0	0	0	0	0	0	0	0	0	0	0	0	0	0	0	0	0	0	40	0	0	61	115	44	0	0	0	0	0	0	0	0	0	0	0	71	0	0	0	0	0	279	0	0
ASV630	57	0	131	13	0	0	0	0	0	0	0	0	0	0	0	0	0	0	12	0	0	0	0	0	0	0	0	0	0	0	0	0	0	0	0	0	0	0	0	0	378	0	0	0	0	0	28	0	0
ASV631	0	0	0	0	0	0	0	0	0	0	0	0	0	0	0	0	0	0	0	87	20	0	0	13	0	11	0	6	0	0	29	0	0	0	0	14	0	0	4	0	0	0	0	0	0	0	0	0	0
ASV632	0	0	0	0	0	0	0	0	0	0	0	0	0	0	0	0	0	0	0	0	0	187	0	12	0	0	0	0	298	50	0	0	0	0	0	0	0	0	0	0	0	0	0	0	0	0	0	0	0
ASV634	0	0	0	0	0	0	0	0	0	0	0	0	0	0	0	0	0	0	0	0	0	0	0	0	0	0	0	0	0	0	0	0	0	0	0	0	0	0	120	0	0	0	54	0	0	0	0	109	84
ASV635	110	10	106	227	25	70	12	0	0	0	0	0	0	0	0	0	0	0	0	0	0	0	3	0	11	3	5	4	0	9	0	0	0	0	0	0	0	0	0	0	0	0	0	0	11	0	0	0	0
ASV636	0	0	0	0	0	0	0	0	0	0	0	0	0	0	0	0	0	0	0	0	0	0	0	0	0	0	0	0	0	0	0	0	0	0	0	0	0	0	0	0	0	0	0	288	0	31	0	0	0
ASV637	0	0	0	0	0	0	89	0	0	0	0	0	234	73	0	0	116	80	0	0	0	0	0	0	21	0	0	0	0	0	0	0	0	0	0	36	0	0	0	3	0	0	0	0	0	0	0	0	0
ASV638	0	0	0	4	428	32	0	0	0	0	0	0	0	0	0	0	0	0	0	17	0	0	0	0	52	27	0	0	0	6	0	0	0	0	0	0	0	64	0	0	0	0	0	0	0	0	0	0	0
ASV639	0	0	0	0	0	0	0	0	0	0	0	0	0	0	0	0	0	0	0	0	0	0	0	0	0	0	0	0	0	0	0	0	0	0	0	0	0	0	0	0	0	0	0	47	0	33	49	0	0
ASV640	0	9	53	0	26	58	0	0	0	0	0	0	0	0	0	0	0	0	0	2	0	4	0	28	6	5	0	13	0	0	3	0	5	0	25	1	4	4	0	0	0	0	0	0	0	8	0	21	5
ASV641	0	0	0	0	0	0	6	0	0	0	0	200	287	0	11	15	0	0	0	0	0	0	0	0	0	170	0	0	0	0	0	0	0	0	0	0	0	0	0	0	0	0	0	0	0	0	0	0	0
ASV642	0	0	0	0	0	0	0	0	0	0	0	0	0	0	0	0	0	0	0	0	0	0	0	0	0	0	0	0	0	0	247	0	0	0	0	365	0	0	0	0	0	0	0	0	0	0	0	0	0
ASV643	0	0	0	0	0	0	0	0	0	0	0	0	0	0	0	0	0	0	0	0	0	0	0	0	0	0	0	0	0	0	0	116	0	0	0	0	0	0	0	0	15	0	348	0	0	0	29	63	58
ASV644	0	0	0	0	0	0	0	0	0	0	0	0	0	0	0	0	0	0	0	0	0	0	0	0	0	0	0	0	0	0	0	0	0	0	237	0	0	0	0	393	0	0	0	0	0	0	0	0	0
ASV645	0	0	0	0	0	0	0	0	0	0	0	0	0	0	0	0	0	0	0	6	0	0	0	0	5	0	23	0	0	0	0	0	0	0	0	0	0	0	0	0	0	0	0	0	379	0	0	0	0
ASV646	18	0	0	42	36	53	0	0	0	0	0	0	0	4	0	0	0	0	0	88	0	0	0	0	0	0	75	0	35	56	0	0	61	0	0	46	0	0	15	0	0	0	0	0	0	0	0	0	0
ASV647	0	0	0	0	0	0	0	0	0	0	0	0	0	0	0	0	0	0	0	0	76	0	0	239	0	8	24	164	116	0	0	0	0	0	0	0	0	0	0	0	0	0	0	0	0	0	0	0	0
ASV648	0	0	0	0	0	0	0	0	0	0	0	0	0	0	0	0	0	0	0	19	0	12	38	12	0	33	20	0	0	0	0	62	0	0	0	0	41	0	0	0	0	0	0	0	0	0	0	0	0
ASV649	0	0	0	0	0	0	0	0	0	0	0	0	0	0	0	0	0	0	0	0	0	0	0	0	0	0	0	0	0	0	0	0	0	0	62	0	0	0	0	559	0	0	0	0	0	0	0	0	0
ASV650	0	0	0	0	0	31	0	0	0	0	0	0	0	0	0	13	0	0	0	0	0	0	0	0	0	0	0	0	0	0	0	0	0	0	0	0	0	0	0	0	0	0	0	117	168	0	0	0	0
ASV651	0	0	0	0	0	0	0	0	0	0	0	0	0	0	0	0	0	0	0	0	0	0	0	0	0	0	0	0	0	0	0	0	0	0	0	0	0	0	0	0	0	32	560	0	0	0	0	8	21
ASV652	0	0	0	0	0	0	0	0	0	0	0	0	0	0	0	0	0	0	0	0	0	0	0	0	0	0	0	0	0	0	0	0	0	0	0	0	0	0	0	0	0	0	0	350	0	203	0	0	0
ASV653	0	0	0	0	0	0	0	0	0	0	0	0	0	0	0	0	0	0	0	0	0	0	0	0	0	0	0	0	0	0	0	0	0	0	0	0	0	0	0	0	0	0	0	0	0	308	0	0	0
ASV654	0	144	50	100	105	227	0	0	0	0	0	0	0	0	0	0	0	0	0	0	0	0	0	0	0	0	0	0	0	0	0	0	0	0	0	0	0	0	0	0	0	0	0	0	0	0	0	0	0
ASV655	0	0	0	0	0	0	0	0	0	0	0	0	0	0	0	0	0	0	0	0	0	0	0	0	0	0	0	0	0	0	236	0	0	0	0	358	0	0	0	0	0	0	0	0	0	0	0	0	0
ASV656	0	0	0	0	0	0	0	0	0	0	0	0	0	0	0	0	0	0	0	0	0	0	0	0	0	0	0	0	0	0	0	0	0	0	0	0	0	0	0	0	0	0	0	0	0	0	0	0	0
ASV657	0	0	0	0	0	0	0	0	352	0	0	0	0	0	173	0	52	25	0	0	0	0	0	0	0	0	0	0	0	0	0	0	0	0	0	0	0	0	0	0	0	0	0	0	0	0	0	0	0
ASV658	0	0	0	0	0	0	0	0	0	0	0	0	0	0	0	0	0	0	0	5	0	190	0	0	0	0	24	0	75	57	0	0	0	0	0	20	7	0	0	4	0	0	0	0	0	0	0	0	0
ASV659	19	0	5	28	7	6	4	0	0	0	0	0	0	13	0	0	0	0	0	0	0	0	0	0	4	0	0	0	0	0	0	0	5	0	0	6	0	0	0	16	0	0	0	0	0	0	0	0	0
ASV660	0	0	0	0	0	0	0	0	0	0	0	0	0	0	0	0	0	0	0	0	0	0	0	0	0	0	0	0	0	0	0	81	0	0	0	0	6	0	0	0	0	0	401	0	0	0	0	0	120
ASV661	0	0	0	0	0	0	0	0	0	0	0	0	0	0	0	0	0	0	0	0	364	0	0	126	56	0	0	62	0	0	0	0	0	0	0	0	0	0	0	0	0	0	0	0	0	0	0	0	0
ASV662	17	0	0	23	0	0	0	0	0	0	0	0	0	0	13	0	15	0	72	16	0	5	21	0	68	0	44	80	0	89	0	0	0	0	0	0	0	0	0	20	0	0	0	0	0	16	0	0	0
ASV663	0	0	0	0	0	0	0	0	0	0	0	66	0	0	0	0	0	47	0	0	0	0	0	0	0	0	0	0	0	0	0	0	0	0	0	0	0	0	0	0	0	0	0	0	0	0	0	0	0
ASV664	0	0	0	0	0	0	0	0	0	0	0	0	0	0	0	0	0	0	0	0	0	0	0	0	0	0	0	0	0	0	0	0	0	0	0	0	0	0	0	0	0	0	0	81	114	0	0	0	0
ASV665	0	0	0	0	0	0	0	0	0	0	0	0	0	0	0	0	0	0	0	0	0	0	0	0	0	0	0	0	0	0	0	0	0	0	0	0	0	0	0	0	0	0	0	0	446	0	0	0	0
ASV666	0	0	0	0	0	0	0	0	0	0	0	0	0	0	0	0	0	0	0	0	0	0	0	0	0	0	0	0	0	0	0	0	0	0	0	0	0	0	0	0	0	16	49	0	0	0	0	360	178
ASV667	0	0	201	133	117	131	0	0	0	0	0	0	0	0	0	0	0	0	0	0	0	0	0	0	0	0	0	0	0	0	0	0	0	0	0	0	0	0	0	0	0	0	0	0	0	0	0	0	0
ASV668	0	0	0	0	0	0	17	0	0	0	0	38	504	46	10	6	5	11	0	0	0	0	0	0	0	0	0	0	0	0	0	0	0	0	0	0	0	0	0	0	0	0	0	0	0	0	0	0	0
ASV669	0	0	0	0	0	0	0	0	0	0	0	0	0	0	0	0	0	0	0	0	0	0	0	0	0	0	0	0	0	0	0	0	0	0	0	0	0	0	0	0	0	0	0	0	294	44	0	0	0
ASV670	0	0	0	0	0	0	0	0	0	0	0	0	0	0	0	0	0	0	0	0	0	0	0	0	0	0	0	0	0	0	94	0	0	0	0	463	0	0	0	0	0	0	0	0	0	0	0	0	0
ASV671	0	0	0	0	0	0	0	0	0	0	0	0	0	0	0	0	0	0	0	0	0	0	0	0	0	0	0	0	0	0	32	0	0	7	36	167	32	0	74	76	2	0	0	0	0	0	8	0	0
ASV672	0	0	0	0	0	0	0	0	0	0	0	0	0	0	0	0	0	0	0	0	0	0	0	0	0	0	0	0	0	0	0	0	0	0	0	0	0	0	0	0	0	0	0	0	0	0	0	0	0
ASV673	0	0	0	0	0	0	0	0	0	0	0	0	0	0	0	0	0	0	0	0	0	0	0	0	0	0	0	0	0	0	0	0	0	0	0	0	0	0	0	0	0	0	0	0	0	0	0	0	0
ASV674	0	0	0	0	0	0	0	0	0	0	0	0	0	0	0	0	0	0	0	0	0	0	0	0	0	0	0	0	0	0	0	0	0	0	25	0	0	0	0	572	0	0	0	0	0	0	0	0	0
ASV675	0	0	0	0	0	0	319	6	0	0	0	0	213	29	0	0	0	0	0	0	0	0	0	0	0	0	0	0	0	0	0	0	0	0	0	0	0	0	0	0	0	0	0	0	11	0	0	0	0
ASV676	0	0	0	0	0	0	0	0	6	33	0	0	39	56	119	54	142	42	0	0	0	0	0	0	0	24	0	10	0	0	0	0	0	0	0	0	0	0	0	0	0	0	0	0	0	0	0	0	0
ASV677	0	0	0	0	0	0	0	0	0	0	0	0	0	0	0	0	0	0	0	392	8	0	0	14	0	37	33	0	0	98	0	0	0	0	0	0	0	0	0	0	0	0	0	0	0	0	0	0	0
ASV678	7	10	0	0	0	0	0	0	0	0	0	0	0	0	0	0	0	0	0	0	124	4	0	44	33	32	0	0	0	0	55	0	0	0	33	34	0	0	0	0	0	0	0	0	0	0	73	0	0
ASV679	0	0	0	0	0	0	0	0	0	0	0	680	0	0	0	0	0	0	30	0	7	0	0	0	0	9	3	0	0	0	0	0	0	0	0	0	0	0	0	0	0	0	0	0	0	0	0	0	0
ASV680	0	0	0	0	0	0	0	0	0	0	0	0	0	0	0	0	0	0	0	0	0	0	0	0	0	0	0	0	0	0	326	0	0	0	0	248	0	0	0	0	0	0	0	0	0	0	0	0	0
ASV681	0	0	0	0	0	0	0	0	0	28	0	12	9	0	0	27	61	17	0	0	0	0	0	0	0	0	0	0	0	0	0	0	0	0	0	0	0	0	0	0	0	0	0	0	35	124	0	0	0
ASV682	0	0	0	0	0	0	0	0	0	0	0	0	0	0	0	0	0	0	0	0	0	0	0	0	0	0	0	0	0	0	0	0	0	0	0	0	0	0	0	0	0	0	0	0	54	0	0	0	0
ASV683	0	0	0	0	0	0	0	0	0	0	0	0	0	0	0	0	0	0	0	0	208	0	0	0	16	2	274	28	33	0	0	0	0	0	0	0	0	0	0	0	0	0	0	0	0	0	0	0	0
ASV684	0	0	0	0	0	0	0	0	0	0	0	0	0	0	66	8	157	0	0	0	7	26	44	0	26	40	0	44	24	52	0	0	0	0	0	0	0	4	0	0	0	0	0	0	0	0	0	0	0
ASV685	0	0	0	0	0	0	0	0	7	0	39	107	36	36	61	0	212	107	0	0	0	0	0	0	0	0	0	0	0	0	0	0	0	0	0	0	0	0	0	0	0	0	0	0	0	0	0	0	0
ASV686	0	0	0	0	0	0	8	0	0	0	0	0	0	0	0	0	0	0	0	0	0	0	0	0	0	5	0	0	0	4	0	0	0	0	0	0	0	0	0	0	0	0	0	0	0	0	0	0	0
ASV687	0	0	0	0	0	0	0	0	0	0	0	0	0	0	0	0	0	0	0	0	0	0	0	0	0	0	0	0	0	0	0	0	0	0	0	0	0	0	0	0	0	0	0	0	0	0	0	0	0
ASV688	0	0	0	0	0	0	338	0	0	0	0	0	240	0	0	0	0	0	0	0	0	0	0	0	0	0	0	0	0	0	0	0	0	0	0	0	0	0	0	0	0	0	0	0	0	0	0	0	0
ASV689	0	0	0	0	0	0	0	0	0	0	0	0	0	0	0	0	0	0	0	0	0	0	0	0	0	0	0	0	0	0	379	0	0	0	0	167	0	0	0	0	0	0	0	0	0	0	0	0	0
ASV690	0	0	30	166	0	183	0	0	0	0	0	0	0	0	0	0	0	0	0	0	0	0	0	0	0	31	0	30	0	49	0	0	0	0	0	0	0	0	0	55	0	0	0	0	0	0	0	0	0
ASV691	0	0	0	0	0	0	14	0	0	160	0	0	340	0	0	75	0	8	0	0	0	0	0	0	0	0	0	0	0	0	0	0	0	0	0	0	0	0	0	0	0	0	0	0	0	0	0	0	0
ASV692	0	0	0	0	0	0	0	0	0	0	0	0	0	0	0	0	0	0	259	0	0	20	0	25	21	0	27	0	0	0	0	0	0	0	0	0	0	0	0	0	0	6	75	0	0	0	0	0	115
ASV693	0	0	0	0	0	0	0	0	0	0	0	0	0	0	0	0	0	0	0	0	0	0	0	0	0	0	0	0	0	0	0	0	0	0	0	0	0	0	30	0	0	13	7	0	0	0	0	17	22
ASV694	0	0	0	0	0	0	0	0	0	0	0	0	0	0	0	0	0	0	0	0	0	0	0	0	0	0	0	0	0	0	0	0	0	0	0	0	0	0	0	0	0	0	0	0	158	0	0	0	0
ASV695	0	0	0	0	0	0	0	0	0	0	0	0	0	0	0	0	0	0	0	0	263	15	0	0	0	0	36	10	35	0	0	34	0	0	0	0	77	0	0	0	10	0	0	0	0	0	2	0	0
ASV696	0	0	0	0	0	0	0	0	0	0	0	0	0	0	0	0	0	0	0	0	0	0	0	0	0	0	0	0	0	0	0	0	0	0	0	0	0	0	0	0	0	0	0	0	0	0	0	0	0
ASV697	52	0	0	35	11	73	0	0	0	0	0	0	0	0	0	0	0	0	0	0	0	20	5	0	0	0	8	0	0	14	0	0	0	0	0	0	0	0	0	290	0	0	0	0	0	0	0	0	0
ASV698	9	0	0	0	0	21	0	0	0	0	0	0	0	0	0	0	0	0	37	0	14	8	0	17	33	14	23	57	35	16	0	0	0	0	0	0	0	0	0	10	0	0	0	0	0	9	5	10	0
ASV699	0	0	0	0	0	0	0	0	0	0	0	0	0	0	0	0	0	3	0	0	0	0	0	0	0	0	0	0	0	0	0	0	0	0	0	0	12	0	530	2	0	0	0	0	0	0	3	0	0
ASV700	0	0	0	0	0	0	0	0	0	0	0	0	0	0	0	0	0	0	0	0	11	0	17	0	0	61	0	0	0	0	23	0	85	17	11	62	0	20	30	17	0	0	0	0	0	0	0	0	12
ASV701	35	87	94	0	79	154	0	0	0	0	0	0	0	0	0	0	0	0	21	0	0	43	0	0	24	18	0	0	0	0	0	0	0	0	0	0	0	0	0	0	0	0	0	0	0	0	0	0	0
ASV702	0	0	0	0	0	0	0	0	0	0	0	0	0	0	0	0	0	0	15	38	51	0	0	27	348	0	0	0	79	0	0	0	0	0	0	0	0	0	0	0	0	0	0	0	0	0	0	0	0
ASV703	0	0	0	0	0	0	0	0	0	0	0	0	0	0	0	0	0	0	0	0	0	0	0	0	0	0	0	0	0	0	0	188	0	0	0	0	340	0	0	13	0	0	0	0	0	0	0	0	21
ASV704	0	0	0	0	0	0	0	0	10	0	631	0	0	0	0	0	9	0	0	0	0	0	0	0	0	0	0	0	0	0	0	0	0	0	0	0	0	0	0	0	0	0	0	0	0	0	0	0	0
ASV705	0	0	0	0	0	0	0	0	0	0	0	0	0	0	0	0	0	0	0	0	0	0	0	0	0	0	0	0	0	0	0	0	0	0	0	0	0	0	0	17	0	357	0	0	0	0	41	0	22
ASV706	0	0	0	0	0	0	0	0	0	0	0	0	0	0	0	0	0	0	0	0	0	0	0	0	0	0	0	0	0	0	0	0	0	0	0	0	0	0	0	0	0	50	75	0	0	0	0	228	138
ASV707	0	0	0	0	0	0	0	0	0	0	0	0	0	0	0	0	0	0	0	0	0	0	0	0	0	0	0	0	0	0	0	0	0	0	0	0	0	0	0	0	0	0	0	0	0	0	0	0	0
ASV708	53	199	0	181	89	50	0	0	0	0	0	0	0	0	0	0	0	0	0	0	0	0	0	0	0	0	0	0	0	0	0	0	0	0	0	0	0	0	0	0	0	0	0	0	0	0	0	0	0
ASV709	0	0	0	0	0	0	0	2	4	0	22	0	17	174	36	37	20	59	0	0	0	0	0	0	23	50	0	38	0	0	0	0	0	0	0	0	0	0	0	0	0	0	0	0	0	25	0	0	0
ASV710	19	79	18	24	295	73	0	0	0	25	0	0	0	0	0	0	0	0	0	0	0	0	0	0	0	0	0	0	0	0	0	0	0	0	0	0	0	0	0	0	0	0	0	0	0	0	0	8	0
ASV711	13	0	1	25	0	34	0	0	0	0	0	0	0	0	0	0	0	0	0	0	0	0	0	0	0	0	0	9	8	0	0	0	0	0	0	0	0	0	0	0	198	0	0	0	0	0	251	0	0
ASV712	0	0	0	0	0	0	0	0	0	0	0	0	0	0	0	0	0	0	0	0	0	13	0	3	40	12	23	93	104	49	16	0	0	0	0	0	0	0	0	50	0	0	0	0	0	0	0	0	0
ASV713	0	0	0	0	0	0	0	0	0	0	0	0	0	0	0	0	0	0	0	0	0	0	0	0	0	0	0	0	0	0	0	0	0	0	23	0	0	0	0	27	0	0	0	0	0	0	0	0	0
ASV714	0	104	298	0	70	3	0	0	0	0	0	0	8	0	0	0	0	1	0	0	0	0	0	10	0	0	9	0	0	0	0	0	0	0	0	0	0	0	0	0	8	0	0	0	0	0	25	0	0
ASV715	0	0	0	0	0	0	0	0	0	0	0	0	0	0	0	0	0	0	0	0	0	0	0	0	0	0	7	0	0	0	0	0	0	0	0	0	0	0	7	0	0	0	0	0	0	0	0	0	0
ASV716	0	0	306	0	0	41	0	0	0	0	0	0	0	0	0	0	0	0	0	0	0	0	0	16	19	10	24	13	3	47	0	0	0	0	24	9	0	0	0	0	0	0	0	0	0	0	0	10	0
ASV717	0	0	0	0	0	0	0	0	0	0	0	0	0	0	0	0	0	0	0	14	0	90	0	117	0	0	0	17	8	0	0	0	0	0	0	0	0	0	0	0	0	0	0	0	265	0	0	0	0
ASV718	0	0	0	0	0	0	407	0	127	0	0	0	0	0	0	0	0	0	0	0	0	0	0	0	0	0	0	0	0	0	0	0	0	0	0	0	0	0	0	0	0	0	0	0	0	0	0	0	0
ASV719	0	0	0	16	0	9	2	0	26	33	17	0	13	0	6	27	5	0	14	8	0	0	15	15	14	23	0	0	0	0	0	14	15	0	0	0	28	29	18	18	0	4	12	27	0	18	0	0	0
ASV720	0	0	0	0	0	0	0	15	0	327	0	47	0	41	0	28	26	66	0	0	0	0	0	0	0	0	0	0	0	0	0	0	0	0	0	0	0	0	0	0	0	0	0	0	0	0	0	0	0
ASV721	0	0	0	0	0	0	0	0	0	0	0	0	0	0	0	0	0	0	0	0	0	0	0	0	0	0	0	0	0	0	0	0	0	0	0	0	0	0	0	0	0	8	72	0	0	0	4	17	410
ASV722	15	0	0	75	23	42	0	0	0	0	0	0	0	0	0	0	0	0	19	21	11	27	16	114	47	13	22	0	0	9	22	0	0	0	0	41	0	10	0	0	0	0	0	0	0	6	0	0	0
ASV723	0	0	0	0	0	0	0	0	0	0	0	0	0	0	0	23	0	0	0	0	0	0	0	108	25	124	80	37	0	119	0	0	0	0	0	0	0	0	0	0	0	0	0	0	0	0	0	0	0
ASV724	0	0	0	0	0	0	0	0	0	0	0	0	0	0	0	0	0	0	0	0	0	0	5	0	0	0	0	0	0	0	0	0	0	0	167	0	0	0	0	333	0	0	0	0	0	0	0	0	0
ASV725	0	10	14	33	36	14	0	0	0	0	0	0	0	0	0	0	0	0	0	0	0	0	4	0	0	0	0	0	0	7	0	28	8	0	154	0	0	0	11	14	0	0	0	0	0	0	0	0	0
ASV726	0	0	0	0	0	0	36	3	0	0	0	0	0	0	24	0	95	0	15	0	58	0	38	57	17	67	18	79	14	0	0	0	0	0	0	0	0	0	0	0	0	0	5	0	0	0	0	0	0
ASV727	0	0	368	0	0	0	0	0	0	0	0	0	0	0	0	0	0	0	0	0	18	0	0	0	0	0	0	0	0	0	0	0	0	0	0	0	0	0	0	0	0	0	138	0	0	0	0	5	0
ASV728	73	0	0	0	0	0	0	0	0	0	0	0	0	0	0	0	0	0	0	91	94	0	77	0	0	60	0	108	0	0	0	0	0	0	0	0	0	0	45	0	0	0	0	0	0	0	0	0	0
ASV729	0	0	0	0	0	0	0	0	0	0	0	0	0	0	0	0	0	0	0	0	0	0	0	0	0	0	0	0	0	0	0	0	0	0	0	0	0	0	0	0	0	60	108	0	0	0	0	111	249
ASV730	0	0	0	0	0	0	0	0	278	0	0	0	0	0	0	0	7	0	0	0	0	0	0	0	27	5	6	0	0	0	0	0	0	111	0	0	0	0	27	0	0	27	17	0	0	0	0	0	18
ASV731	0	0	0	0	0	0	0	0	0	0	0	0	0	0	0	0	0	0	0	131	0	0	0	211	0	0	0	0	0	0	94	50	0	0	0	0	46	0	0	0	0	0	0	0	0	0	0	0	0
ASV732	0	0	0	0	0	0	0	0	40	28	7	0	14	23	195	91	113	33	0	0	0	0	0	0	0	0	0	0	0	0	0	0	0	0	0	0	0	0	0	0	0	0	0	0	0	0	0	0	0
ASV733	0	0	0	0	0	0	0	0	0	0	0	0	0	0	0	0	0	0	0	0	0	0	0	0	20	0	0	0	0	16	0	15	0	0	0	0	34	0	0	0	0	0	0	20	32	117	0	18	0
ASV734	0	0	0	0	0	0	0	0	0	0	0	0	0	0	0	0	0	0	0	0	0	0	0	0	0	0	0	0	0	0	19	0	0	0	0	0	0	0	0	0	0	0	0	0	0	0	0	0	0
ASV735	0	0	0	8	15	0	0	0	0	0	0	0	0	0	0	0	0	0	0	0	0	0	0	0	6	0	0	52	9	0	0	0	0	0	0	0	0	0	0	0	0	0	72	0	0	0	0	175	188
ASV736	0	0	0	0	0	0	0	77	36	0	0	0	107	32	145	15	48	65	0	0	0	0	0	0	0	0	0	0	0	0	0	0	0	0	0	0	0	0	0	0	0	0	0	0	0	0	0	0	0
ASV737	0	0	0	0	0	0	0	0	0	0	0	0	0	0	0	0	0	0	0	0	0	0	0	0	0	0	0	0	0	10	0	0	344	0	0	0	0	121	0	0	0	0	0	0	0	0	0	0	0
ASV738	0	0	0	0	0	0	0	0	0	0	0	0	0	0	0	0	0	0	0	0	0	0	0	0	0	0	0	0	0	0	0	0	0	0	103	0	0	0	0	403	0	0	0	0	0	0	0	0	0
ASV739	0	0	0	0	0	0	0	0	0	0	0	0	0	0	0	0	0	0	0	0	0	0	0	0	0	0	0	0	0	0	0	0	0	0	0	0	0	0	0	0	0	0	0	0	0	0	0	0	0
ASV740	5	8	13	239	57	133	0	0	0	0	0	0	0	0	0	0	10	0	0	0	0	11	0	0	0	0	0	0	12	4	0	0	0	0	0	0	0	0	0	0	0	0	0	0	0	0	0	0	0
ASV741	0	0	0	0	21	0	43	0	33	0	0	0	81	26	149	45	84	35	0	0	0	0	0	0	0	0	0	0	0	0	0	0	0	0	0	0	0	0	0	0	0	0	0	0	0	0	0	0	0
ASV742	0	0	0	0	0	0	0	0	0	0	0	0	9	0	0	12	0	0	0	0	0	0	0	0	0	0	0	0	0	0	0	0	0	0	0	0	0	0	0	0	0	0	0	0	0	0	0	0	0
ASV743	0	0	0	0	0	0	0	0	6	0	82	0	0	7	15	0	24	0	0	0	88	0	0	0	0	16	8	8	0	0	0	0	0	0	6	0	0	0	0	0	0	0	0	3	0	94	0	0	0
ASV744	0	0	0	0	0	0	0	0	0	0	0	0	0	0	0	0	0	0	0	0	0	0	0	54	0	0	0	93	11	71	0	0	0	0	80	0	0	0	0	121	0	38	0	0	0	0	9	0	24
ASV745	0	0	0	0	0	0	0	0	0	0	0	0	0	0	0	0	0	0	18	7	0	3	0	8	21	7	12	15	32	18	32	9	98	7	22	0	38	49	36	20	0	0	0	0	0	0	2	18	0
ASV746	0	0	0	221	13	297	0	0	0	0	0	0	0	0	0	0	0	0	0	0	0	0	0	0	0	0	0	0	0	0	0	0	0	0	0	0	0	0	0	0	0	0	0	0	0	0	0	0	0
ASV747	0	0	0	0	0	0	0	0	0	0	0	0	0	0	0	0	0	0	0	0	0	0	0	0	0	0	0	0	0	0	412	0	0	0	0	94	0	0	0	0	0	0	0	0	0	0	0	0	0
ASV748	15	0	0	0	2	0	0	0	0	22	0	0	0	0	0	0	37	0	148	0	0	0	4	0	14	0	10	0	0	0	0	0	3	0	0	0	13	5	0	0	0	32	29	0	0	0	5	161	13
ASV749	0	0	6	0	20	78	0	0	0	0	0	0	0	0	0	0	0	0	33	0	0	11	0	0	0	39	37	0	72	58	0	0	36	0	0	0	0	54	28	0	0	0	9	0	0	0	0	38	0
ASV750	0	0	0	0	0	0	0	0	0	0	0	0	0	0	0	0	0	0	0	0	0	0	0	0	0	0	0	0	0	0	0	0	0	0	0	0	0	0	0	0	0	0	0	0	0	0	0	0	0
ASV751	0	0	0	0	0	0	0	0	0	0	0	0	0	0	0	0	0	0	0	4	92	0	0	0	46	22	242	14	32	18	0	0	0	0	0	0	0	0	0	0	0	0	0	0	0	0	0	0	0
ASV752	0	0	0	0	0	0	0	0	0	0	0	0	0	0	0	0	0	0	0	0	0	0	0	0	0	0	0	0	0	0	0	0	0	0	0	0	0	0	0	0	0	0	0	254	45	154	0	0	0
ASV753	0	0	0	0	0	0	0	0	0	0	0	0	0	0	0	0	0	0	0	0	0	0	0	0	0	0	0	0	0	0	0	0	0	0	0	0	0	0	0	0	0	0	0	0	0	0	0	0	0
ASV754	0	0	0	0	0	0	0	0	0	0	0	0	0	0	0	0	0	0	0	0	0	0	0	0	0	0	0	0	0	0	0	0	0	0	0	0	0	0	0	0	0	0	0	0	0	0	0	0	0
ASV755	0	0	0	0	0	0	0	0	0	0	0	0	0	0	0	0	0	0	0	0	0	0	0	0	0	0	0	0	0	0	0	0	159	0	0	0	0	344	0	0	0	0	0	0	0	0	0	0	0
ASV756	0	0	0	0	0	0	0	0	0	0	0	0	0	0	0	0	0	0	0	0	0	0	0	0	0	0	0	0	0	0	0	0	0	0	0	0	0	0	0	0	0	0	0	0	0	0	0	0	0
ASV757	0	0	0	0	0	0	0	0	0	0	0	0	0	0	0	0	0	0	0	0	0	0	0	49	59	16	36	103	136	37	0	0	0	0	0	0	0	0	0	0	61	0	0	0	0	0	12	0	0
ASV758	0	0	0	0	0	0	0	0	0	0	0	0	0	0	0	0	0	0	0	0	0	0	0	0	4	0	0	0	0	0	0	0	0	0	0	0	0	0	0	0	0	0	0	40	232	16	0	0	0
ASV759	9	0	38	0	0	15	4	0	0	0	0	0	5	0	105	0	19	0	0	0	7	0	0	19	0	0	16	0	20	0	0	0	10	0	0	0	0	8	0	0	0	0	0	0	96	0	0	0	0
ASV760	0	0	0	0	0	0	0	0	0	0	0	0	0	0	0	0	0	0	0	0	0	104	0	0	0	0	0	0	300	99	0	0	0	0	0	0	0	0	0	0	0	0	0	0	0	0	0	0	0
ASV761	0	14	0	0	0	0	0	0	0	0	0	0	11	71	20	6	219	132	0	0	0	0	0	0	0	0	0	0	0	8	0	0	0	0	0	0	0	0	0	0	0	0	0	0	0	0	0	0	0
ASV762	0	0	0	0	0	0	0	0	0	0	0	0	0	0	0	0	0	0	0	19	17	0	5	10	32	40	10	0	106	42	0	142	0	0	0	0	52	0	0	0	0	0	0	6	0	0	0	0	0
ASV763	0	0	0	0	0	0	0	0	0	0	0	0	0	0	0	0	0	0	0	0	0	0	0	0	0	0	0	0	0	0	0	86	0	0	0	0	417	0	0	0	0	0	0	0	0	0	0	0	0
ASV764	0	0	0	0	0	0	0	0	0	0	0	0	0	0	0	0	0	0	0	0	0	0	0	0	0	0	0	0	0	0	0	0	0	0	0	0	0	0	0	0	0	0	0	0	0	0	0	0	0
ASV765	0	0	0	0	0	0	0	0	0	0	0	0	0	0	0	0	0	0	0	0	6	64	0	0	0	0	6	0	30	0	0	54	0	0	65	0	113	0	0	27	0	13	10	0	0	0	0	21	19
ASV766	0	0	0	0	0	0	0	0	0	0	0	0	0	0	0	0	0	0	0	0	0	0	0	0	0	0	0	0	0	0	36	0	0	0	0	389	0	0	0	0	0	0	0	0	0	0	0	0	0
ASV767	40	0	104	59	0	30	0	0	0	0	0	0	0	0	0	0	161	3	0	0	0	0	0	16	0	6	7	0	0	0	0	0	0	0	0	0	0	0	0	0	0	0	0	55	0	0	0	0	0
ASV768	0	107	10	22	159	29	0	0	0	0	0	0	0	0	0	0	0	0	20	0	6	0	0	0	4	0	6	0	0	0	0	0	0	0	0	0	0	0	0	0	11	0	0	0	0	0	62	29	16
ASV769	0	68	5	0	64	19	0	0	0	0	0	0	0	0	0	0	0	0	13	0	0	0	0	0	0	0	8	0	22	9	32	0	0	25	0	24	15	23	8	0	0	0	0	0	0	0	0	13	0
ASV770	0	0	0	0	0	0	0	0	0	0	0	0	0	0	0	0	0	0	0	0	28	0	8	16	50	96	23	128	0	0	61	0	0	0	0	40	0	0	0	0	0	0	0	0	0	0	52	0	0
ASV771	0	0	0	0	0	0	0	0	0	0	0	0	0	0	0	0	0	0	0	0	0	0	0	0	0	0	0	0	0	0	0	0	0	0	0	0	0	0	0	0	0	0	0	0	0	0	0	0	0
ASV772	27	7	0	14	0	0	0	0	0	0	0	0	0	0	2	18	8	0	0	183	0	7	0	0	42	9	0	31	30	37	0	0	0	0	0	0	14	0	0	0	0	0	0	0	0	8	0	0	0
ASV773	0	0	0	0	0	0	0	0	0	0	0	0	0	0	0	0	0	0	0	0	0	0	0	0	0	0	0	0	0	0	0	17	0	0	0	0	70	13	0	0	198	0	0	0	0	0	170	0	0
ASV774	0	0	0	0	0	0	0	0	18	73	0	133	22	0	0	5	0	22	0	0	0	0	0	0	0	0	0	0	0	0	0	0	0	0	0	0	0	0	0	0	12	44	0	0	0	0	0	128	61
ASV775	0	0	0	0	0	0	0	0	0	0	0	0	0	0	0	0	0	0	0	0	0	0	0	0	0	0	0	0	0	0	0	0	0	0	0	0	0	0	0	0	0	0	0	0	0	0	0	0	0
ASV776	31	0	0	0	0	0	5	0	0	0	0	0	0	0	0	0	0	0	0	0	0	0	0	0	0	0	0	0	0	0	267	22	23	0	0	57	57	0	0	0	0	0	0	0	0	0	0	0	0
ASV777	0	0	0	0	0	0	0	0	0	0	0	0	0	0	0	5	0	2	0	0	81	0	0	35	0	0	0	0	0	0	0	0	0	0	0	0	0	0	11	0	0	0	0	0	0	0	9	64	0
ASV778	0	0	0	0	0	0	0	0	0	24	0	0	53	31	139	76	97	74	0	0	0	0	0	0	0	0	0	0	0	0	0	0	0	0	0	0	0	0	0	0	0	0	0	0	0	0	0	0	0
ASV779	0	0	0	0	0	0	0	0	0	0	0	0	0	0	0	0	0	2	0	0	0	0	0	0	0	0	0	0	7	245	0	0	0	0	0	0	0	0	0	0	0	0	0	0	0	0	0	0	0
ASV780	0	0	0	0	0	0	0	0	0	0	0	0	0	0	0	0	0	0	0	0	0	0	0	0	0	0	0	0	0	0	0	0	0	0	0	0	0	0	0	0	0	0	0	0	0	149	0	0	0
ASV781	0	0	0	0	0	0	0	0	0	0	0	0	0	0	0	0	0	0	0	0	0	0	0	0	0	0	0	0	0	0	0	0	0	0	0	0	0	0	0	0	0	0	0	0	458	0	0	0	0
ASV782	34	25	44	0	19	42	0	0	0	0	0	0	3	0	0	0	0	0	0	0	40	0	31	0	14	22	11	0	32	13	27	0	0	0	7	0	12	0	33	0	0	0	0	0	0	24	5	0	0
ASV783	0	0	0	0	0	0	0	0	0	0	0	0	0	0	0	0	0	0	0	0	0	0	0	0	0	0	0	109	0	0	0	0	0	0	0	0	0	0	33	19	0	0	0	0	0	87	0	0	0
ASV784	0	0	0	0	0	0	0	0	0	0	0	0	0	0	0	0	0	0	0	0	0	0	0	0	0	0	0	0	0	0	0	0	0	0	0	0	0	0	0	0	0	0	0	63	0	303	0	0	0
ASV785	0	0	0	0	0	0	0	0	0	0	0	0	0	0	0	0	0	0	0	0	0	0	0	0	0	0	0	281	0	0	0	0	0	0	0	0	0	0	0	0	0	0	71	0	0	0	0	0	0
ASV786	0	0	0	0	0	0	0	0	0	0	0	0	0	0	0	0	0	0	0	0	0	0	0	0	0	0	0	0	0	0	0	0	0	0	0	0	0	0	0	0	0	0	0	0	0	0	0	0	0
ASV787	0	0	0	0	0	0	0	0	0	0	0	0	0	0	0	0	0	0	0	9	35	0	0	0	6	0	335	17	2	14	0	0	0	0	0	28	14	6	0	0	0	0	0	0	0	0	0	0	0
ASV788	0	0	0	0	0	0	0	0	0	0	0	0	0	0	0	0	0	0	0	0	51	0	0	0	0	15	7	11	59	17	0	0	0	8	0	0	7	27	152	0	35	0	0	0	0	0	26	46	0
ASV789	0	0	0	0	0	0	0	0	0	0	0	0	0	0	0	0	0	0	0	376	0	0	0	0	0	0	0	0	0	114	0	0	0	0	0	0	0	0	0	0	0	0	0	0	0	0	0	0	0
ASV790	0	0	0	0	0	0	0	48	73	0	0	44	0	29	80	121	26	40	0	0	0	0	0	39	0	0	0	0	0	0	0	0	0	0	0	0	0	0	0	0	0	0	0	0	0	0	0	0	0
ASV791	0	0	0	0	0	0	0	0	0	0	0	0	0	0	0	0	0	0	0	0	0	0	0	0	0	0	0	0	0	0	0	0	0	0	0	0	0	0	0	0	0	0	0	0	0	0	0	0	0
ASV792	0	0	25	27	0	0	0	0	0	0	0	0	17	0	0	0	6	0	41	16	7	0	0	0	11	28	0	0	6	0	14	0	0	21	0	0	0	0	0	0	0	0	0	13	122	38	0	0	0
ASV793	0	0	0	0	0	0	0	0	7	11	0	33	0	9	38	181	47	192	0	0	0	0	0	0	0	0	0	0	0	0	0	0	0	0	0	0	0	0	0	0	0	0	0	0	0	0	0	0	0
ASV794	0	0	0	0	0	0	0	0	0	203	0	0	12	26	0	128	0	33	0	0	0	0	0	0	0	0	0	0	0	0	0	0	0	0	0	0	0	0	0	0	0	0	0	0	0	0	0	0	0
ASV795	0	0	0	0	0	0	0	0	0	0	0	0	0	0	0	0	0	0	0	0	41	118	0	0	18	0	33	97	13	4	0	47	0	0	0	8	63	0	0	0	2	8	0	0	0	0	13	0	0
ASV796	0	0	0	0	0	0	0	0	0	0	0	0	0	0	0	0	0	0	0	0	0	0	0	0	0	0	0	0	0	0	0	0	0	430	0	0	0	0	39	0	0	0	0	0	0	0	0	0	0
ASV797	0	0	0	0	0	0	0	0	0	0	0	0	0	0	0	0	0	0	0	0	0	0	0	0	0	0	0	0	0	0	0	0	0	0	0	0	0	49	0	0	0	0	0	0	0	0	0	0	0
ASV798	0	0	0	0	0	0	0	7	0	29	0	82	0	78	0	180	0	41	0	8	0	0	0	0	24	0	0	0	0	31	0	0	0	0	0	0	0	0	0	0	0	0	0	0	0	0	30	0	0
ASV799	0	0	0	0	0	0	0	0	0	0	0	0	0	0	0	0	0	0	0	0	0	0	0	0	0	334	18	0	0	0	0	0	0	0	0	0	0	0	0	0	0	0	0	0	6	0	5	0	0
ASV801	0	0	0	0	0	0	0	0	0	0	0	0	0	0	4	0	0	0	0	0	0	0	0	0	0	0	0	0	0	467	0	0	0	0	0	0	0	0	0	0	0	0	0	0	0	0	0	0	0
ASV802	0	0	0	0	0	0	0	0	0	0	0	0	0	0	0	2	0	0	0	0	0	0	0	41	0	0	11	281	141	0	0	0	0	0	0	0	0	0	0	0	0	0	0	0	0	0	0	0	0
ASV803	0	0	0	0	0	0	0	0	0	0	0	0	0	0	0	0	0	0	0	0	0	0	0	5	0	0	0	5	0	33	0	0	0	0	16	0	0	0	0	402	0	0	0	0	0	0	0	0	0
ASV804	0	0	0	0	0	0	0	0	0	0	0	0	0	0	0	0	0	0	0	0	0	0	0	0	0	0	0	0	0	0	0	0	4	0	0	0	0	3	0	0	0	0	0	0	0	0	0	0	0
ASV805	31	119	37	24	49	61	4	0	0	0	0	9	84	0	0	37	0	0	0	0	0	5	0	0	0	11	0	0	0	0	0	0	0	0	0	0	0	0	0	0	0	0	0	0	0	0	0	0	0
ASV806	0	0	0	0	0	0	0	0	0	0	0	0	0	0	0	0	0	0	49	17	0	0	11	0	87	52	37	34	66	66	0	0	0	0	0	35	0	0	0	0	0	0	0	0	0	0	0	0	0
ASV807	112	0	0	75	90	118	0	0	0	0	0	0	0	0	0	0	67	0	0	0	0	0	0	0	0	0	0	0	0	0	0	0	0	0	0	0	0	0	0	0	0	0	0	0	0	0	0	0	0
ASV808	0	0	0	0	0	0	0	0	0	0	0	0	0	0	0	0	0	0	0	0	67	0	0	45	51	19	134	69	0	41	0	0	18	0	0	0	0	0	0	0	0	0	0	0	0	0	0	0	0
ASV809	0	0	0	0	0	0	0	0	0	0	0	0	0	0	0	0	0	0	0	81	20	35	35	28	89	43	52	36	0	34	0	0	0	0	0	0	0	0	0	0	0	0	0	0	0	0	0	0	0
ASV810	0	0	0	0	0	0	0	0	0	0	0	0	0	0	0	0	0	0	0	0	0	0	0	0	0	0	0	0	0	0	0	0	0	0	44	22	19	0	26	0	210	31	0	0	0	0	52	51	0
ASV811	7	0	0	0	4	0	0	0	0	0	0	0	0	0	0	0	0	0	0	100	8	15	0	0	0	0	14	52	63	21	43	0	0	0	26	23	11	0	0	0	0	0	0	0	0	0	0	14	6
ASV812	0	0	440	0	0	0	0	0	0	0	0	0	0	0	0	0	0	0	0	0	0	0	0	0	0	0	0	0	0	0	0	0	0	0	0	0	0	0	0	0	0	0	0	0	0	0	0	0	0
ASV813	0	0	0	0	0	0	0	0	0	395	0	82	0	0	0	0	0	0	0	0	0	0	0	0	0	0	0	0	0	0	0	0	0	0	0	0	0	0	0	0	0	0	0	0	0	0	0	0	0
ASV815	0	0	0	0	0	0	0	0	0	0	0	0	0	0	0	0	0	0	0	0	0	0	0	0	0	0	0	0	0	0	0	0	0	0	0	0	0	0	0	0	0	0	0	0	0	0	0	0	0
ASV816	0	0	0	0	0	0	0	0	0	0	0	0	0	0	0	0	0	0	0	0	0	0	0	0	0	0	0	0	0	0	0	0	0	0	0	0	0	0	0	0	0	0	0	0	0	0	0	0	0
ASV817	0	0	0	0	0	0	0	0	0	0	0	0	0	0	0	0	0	0	0	0	0	0	0	0	0	0	13	0	0	0	0	0	0	5	0	0	0	0	121	0	0	0	0	0	110	0	0	0	0
ASV819	0	0	0	0	0	0	0	0	0	0	0	0	0	0	0	0	0	0	0	0	0	0	0	0	0	0	43	0	0	0	0	0	0	0	0	0	0	353	0	0	7	0	0	0	0	0	44	0	0
ASV820	0	0	0	0	0	0	0	0	0	0	0	0	0	0	0	0	0	0	0	0	0	0	0	0	0	0	0	0	0	0	0	0	0	0	0	0	0	74	0	0	259	0	0	0	0	0	43	0	59
ASV821	0	0	0	0	0	0	0	0	0	0	0	0	0	0	0	0	0	0	0	0	0	0	0	0	0	0	0	0	0	0	0	0	0	0	0	0	0	0	0	0	0	0	0	365	33	0	0	0	0
ASV823	0	0	22	65	64	0	0	0	0	0	0	0	0	0	0	0	0	0	0	0	0	49	0	0	0	0	46	0	0	0	0	0	0	0	0	0	0	0	0	0	0	0	0	0	0	0	0	0	0
ASV824	0	0	0	0	0	0	0	0	0	0	0	0	0	0	0	0	0	0	0	0	0	0	0	24	48	8	0	27	0	0	0	0	0	0	33	15	0	0	0	0	0	0	0	0	0	0	0	0	0
ASV825	0	0	0	0	0	0	0	0	0	0	0	0	0	0	0	0	0	0	41	0	0	0	0	0	262	8	0	23	18	11	0	0	0	0	0	0	0	7	0	11	0	0	0	0	0	0	0	0	0
ASV826	0	0	0	0	0	0	0	0	0	0	0	0	0	0	0	0	0	0	0	5	13	23	0	0	78	3	75	119	100	0	0	0	0	0	0	0	0	36	0	0	0	0	0	0	0	0	0	0	0
ASV827	0	0	0	0	0	0	0	0	0	0	0	0	0	0	0	0	0	0	18	40	22	8	0	0	70	23	41	68	38	33	0	0	0	0	0	0	0	0	0	0	0	0	0	0	0	0	0	0	0
ASV828	0	0	0	0	0	0	0	0	0	0	0	0	0	0	0	0	0	0	0	10	0	0	13	0	0	19	0	136	40	45	0	0	0	0	0	0	12	0	0	8	0	18	0	0	0	0	0	26	120
ASV829	0	0	0	0	0	0	0	0	0	0	0	0	0	0	0	0	0	0	0	0	0	0	0	0	0	0	0	0	0	0	0	0	0	0	0	0	0	0	0	0	0	0	0	13	26	52	0	0	0
ASV830	0	0	0	0	0	0	0	351	0	0	0	0	0	73	0	0	0	0	0	0	0	0	0	0	0	0	0	0	0	0	0	0	0	0	0	0	0	0	0	0	0	0	0	0	0	0	0	0	0
ASV831	0	0	0	0	0	0	0	0	0	0	0	0	0	0	0	0	0	0	22	21	7	4	4	8	71	86	23	58	37	77	0	0	0	0	0	0	0	0	0	0	0	0	0	0	0	14	0	0	0
ASV832	0	0	0	0	0	0	0	0	0	0	0	0	0	0	0	0	0	0	0	0	0	0	0	398	0	0	0	33	12	0	0	0	0	0	0	0	0	0	0	0	0	0	0	0	0	0	0	0	0
ASV833	0	0	12	0	2	44	0	0	0	0	0	0	0	0	0	0	0	0	373	0	0	0	0	0	0	0	0	0	0	0	0	0	0	0	0	0	0	0	0	0	0	0	0	0	0	0	0	0	0
ASV834	0	0	0	0	0	0	6	0	0	0	0	0	34	0	16	0	0	0	0	0	0	0	11	0	0	23	0	0	0	0	0	0	0	0	33	3	0	0	0	0	0	0	0	0	37	0	0	0	0
ASV835	0	0	0	0	0	0	0	0	0	0	0	0	0	0	0	0	0	0	0	0	233	0	0	0	0	0	0	0	0	0	0	0	0	0	0	0	0	0	0	0	0	0	0	0	0	0	0	0	0
ASV836	0	0	17	0	0	0	0	0	0	0	0	0	5	32	0	0	0	39	0	0	0	0	0	0	0	50	0	0	10	23	0	0	0	0	0	0	0	0	0	0	0	0	0	27	26	21	0	0	0
ASV837	0	0	0	0	0	0	0	0	0	0	0	0	0	0	0	0	0	0	0	0	0	0	0	0	92	13	23	232	90	9	0	0	0	0	0	0	0	0	0	0	0	0	0	0	0	0	0	0	0
ASV838	0	0	0	0	0	0	0	0	0	0	0	0	0	4	0	0	0	0	0	0	0	0	0	0	14	0	0	26	27	0	0	0	82	14	19	0	42	124	39	0	0	0	0	0	0	0	0	41	0
ASV839	0	0	0	0	0	0	0	0	0	0	0	0	0	0	0	0	0	0	0	0	0	0	0	0	0	0	0	0	0	0	0	0	0	0	0	0	0	0	0	0	0	0	0	74	46	41	0	0	0
ASV840	0	0	0	0	0	0	0	0	0	0	0	0	0	0	0	5	0	0	0	0	0	0	0	0	0	0	0	0	0	0	0	0	0	0	0	0	0	0	0	0	0	0	55	0	0	0	0	0	383
ASV841	0	0	0	101	0	0	0	0	0	0	0	0	0	0	0	0	0	0	235	0	0	0	0	0	0	0	0	0	0	0	0	0	0	0	0	0	0	0	0	0	0	0	0	0	0	0	0	0	23
ASV842	0	0	0	0	0	0	0	0	0	0	0	0	0	0	0	0	0	0	0	0	0	0	0	0	59	51	280	14	39	0	0	0	0	0	0	0	0	0	0	0	0	0	0	0	0	0	0	0	0
ASV843	0	0	0	0	0	0	0	0	0	0	0	0	0	0	0	0	0	0	0	0	0	0	0	0	0	0	0	0	0	0	8	0	0	0	0	0	8	0	14	0	0	0	0	0	0	0	0	0	0
ASV844	0	0	0	0	0	0	0	0	0	0	0	0	0	0	0	0	0	0	0	0	0	0	0	0	0	0	0	0	0	0	0	0	0	0	0	0	0	0	0	0	0	0	0	0	0	0	0	0	0
ASV845	0	0	0	0	0	39	0	0	0	0	0	0	0	0	0	0	0	0	0	0	20	0	0	0	0	0	213	77	0	98	0	0	0	0	0	0	0	0	0	0	0	0	0	0	0	0	0	0	0
ASV846	0	0	0	0	0	0	0	0	0	0	0	0	0	0	0	0	0	0	0	0	0	0	0	0	0	0	0	0	0	0	0	0	196	0	0	0	0	84	0	0	0	0	0	0	0	0	0	0	0
ASV847	0	0	0	0	0	0	0	0	0	0	0	0	0	0	0	0	23	0	0	0	0	0	0	0	0	0	0	0	0	0	0	0	0	0	0	0	0	0	0	0	0	0	0	0	0	89	0	0	0
ASV848	0	0	0	0	0	0	0	0	0	0	0	0	0	0	0	0	15	0	74	0	0	0	0	228	0	6	8	13	10	0	0	0	0	0	12	0	11	49	0	0	0	0	0	0	0	0	0	11	0
ASV849	0	0	0	0	0	0	0	0	0	0	0	0	0	0	0	0	0	0	0	0	0	11	0	6	79	0	45	96	157	38	0	0	0	0	0	0	0	0	0	0	0	0	0	0	0	0	0	0	0
ASV850	34	0	72	214	20	62	0	0	0	0	0	0	37	0	0	0	0	0	0	0	0	0	0	0	0	0	0	0	0	0	0	0	0	0	0	0	0	0	0	0	0	0	0	0	0	0	0	0	0
ASV851	0	0	0	0	0	0	0	0	0	0	0	0	0	0	0	0	0	0	0	0	24	28	34	0	41	57	84	21	51	17	5	0	10	0	0	0	3	0	2	11	0	0	0	0	0	0	0	0	0
ASV852	0	0	0	0	0	0	0	0	0	0	0	0	0	0	0	0	0	0	0	0	20	0	0	0	12	0	390	0	10	0	0	0	0	0	0	0	0	0	0	0	0	0	0	0	0	0	0	0	0
ASV853	0	0	0	0	0	0	0	0	0	0	0	0	0	0	0	0	0	0	0	0	7	0	0	0	40	11	134	40	76	0	0	23	0	0	0	0	87	11	0	0	2	0	0	0	0	0	0	0	0
ASV854	0	0	0	0	0	0	0	0	0	0	0	0	0	0	0	0	0	0	0	0	0	0	0	0	25	4	4	0	0	8	0	0	0	0	0	0	0	0	0	0	0	0	0	0	0	0	0	0	0
ASV855	0	0	0	0	0	0	0	0	0	0	0	0	0	0	0	0	0	0	0	0	0	0	0	0	0	0	0	0	0	0	0	0	0	0	0	0	0	0	0	0	0	0	0	0	0	0	0	0	0
ASV856	0	0	0	0	0	0	0	0	141	0	0	0	0	0	0	0	0	0	0	0	0	0	0	0	47	0	0	0	0	0	0	0	24	0	25	0	0	75	0	0	0	0	0	0	0	12	0	0	0
ASV857	0	0	0	0	0	0	0	0	0	0	0	0	0	0	0	0	0	0	0	0	0	0	0	0	0	0	0	0	0	0	0	0	0	0	0	0	0	0	0	0	0	0	0	0	0	0	0	0	0
ASV858	6	8	7	0	7	6	0	0	0	0	0	0	0	0	0	0	0	0	0	0	0	19	0	50	0	0	0	0	0	0	0	0	0	0	0	0	0	0	0	0	0	243	0	0	0	0	0	58	0
ASV859	0	0	0	0	0	6	0	0	0	110	0	80	12	8	22	17	12	29	0	0	8	4	0	4	0	9	0	0	0	0	0	0	2	0	0	0	0	0	0	0	0	0	0	40	3	10	0	0	0
ASV860	0	0	0	0	0	0	0	0	0	278	0	0	9	0	0	148	0	10	0	0	0	0	0	0	0	0	0	0	0	0	0	0	0	0	0	0	0	0	0	0	0	0	0	0	0	0	0	0	0
ASV861	0	0	0	0	0	0	0	0	0	0	0	0	0	0	0	0	0	0	0	0	0	0	20	0	0	12	0	0	0	0	107	72	0	0	7	167	36	0	10	10	0	0	0	0	0	0	0	0	0
ASV862	0	0	0	0	0	0	0	0	0	0	0	0	0	0	0	0	0	0	0	0	0	0	0	0	0	0	0	0	0	0	0	0	0	0	0	0	0	0	0	0	0	0	0	0	0	0	0	0	0
ASV863	0	0	0	0	0	0	0	11	0	0	0	0	0	12	0	0	0	0	0	0	0	0	0	0	0	0	0	0	0	0	116	0	0	0	0	171	0	0	0	0	0	0	0	0	0	0	0	0	0
ASV864	3	0	17	3	0	0	0	0	0	0	0	0	0	0	0	0	0	0	20	108	0	0	0	0	0	22	3	159	25	0	0	0	0	0	79	0	0	0	0	0	0	0	0	0	0	0	0	0	0
ASV865	0	0	0	0	0	0	0	0	0	0	0	0	0	0	0	0	0	0	393	0	0	0	0	0	18	0	0	0	0	0	0	0	0	0	0	0	0	0	0	0	0	0	0	0	0	0	0	0	0
ASV866	0	0	0	0	0	0	0	0	0	0	0	0	0	0	0	0	0	0	0	61	0	0	0	0	0	0	0	0	0	3	0	91	0	0	0	9	73	0	7	21	0	0	0	0	0	0	0	0	0
ASV867	0	0	6	0	4	0	0	0	0	0	0	0	0	0	0	0	0	0	3	0	0	0	0	21	7	12	59	0	2	0	0	257	0	0	0	0	46	2	0	0	0	0	0	0	0	0	0	11	0
ASV868	0	0	0	0	0	0	0	0	0	0	0	0	0	2	0	0	0	0	0	0	0	0	0	0	0	0	0	0	0	0	0	20	0	0	0	0	408	0	0	0	0	0	0	0	0	0	0	0	0
ASV869	0	0	0	0	0	0	0	0	0	0	0	0	0	0	0	0	0	0	0	0	0	0	36	0	0	0	0	0	17	409	0	0	0	0	0	0	0	0	0	0	0	0	0	0	0	0	0	0	0
ASV870	35	13	94	30	120	137	0	0	0	0	0	0	0	0	0	0	0	0	0	0	0	0	0	0	0	0	0	0	0	0	0	0	0	0	0	0	0	0	0	0	0	0	0	0	0	0	0	0	0
ASV871	0	0	0	0	2	0	0	0	0	0	0	0	0	0	0	0	0	0	19	0	0	0	3	0	0	0	0	0	0	0	0	0	0	0	0	0	0	0	0	0	0	0	0	0	0	0	0	0	0
ASV872	0	0	0	0	0	0	0	0	0	0	0	0	0	3	15	0	0	11	0	0	0	0	0	0	0	0	0	0	0	0	0	0	0	0	0	0	0	0	0	0	0	0	0	19	0	59	0	0	0
ASV873	0	0	0	0	0	0	0	0	0	0	0	0	0	0	0	0	0	0	0	0	0	0	0	6	6	0	18	360	32	10	0	0	16	0	0	0	0	0	0	0	0	0	0	0	0	0	0	0	0
ASV874	0	26	29	18	62	63	0	0	0	19	0	10	16	9	0	17	0	16	0	0	82	0	0	19	0	0	22	0	0	0	0	0	0	0	0	0	0	0	0	0	0	0	0	0	0	0	0	28	8
ASV875	0	0	0	0	0	0	0	0	0	0	0	0	0	0	0	0	0	0	0	0	0	0	0	0	0	0	0	0	25	0	8	29	0	0	0	0	6	0	0	0	26	0	0	0	0	0	19	0	0
ASV876	0	201	0	0	197	0	0	0	0	0	0	0	0	0	0	0	0	0	0	0	0	0	0	0	0	0	0	0	0	0	0	0	0	0	0	0	0	0	0	0	0	0	0	0	0	0	0	0	0
ASV877	0	0	0	0	0	0	0	0	0	22	0	19	0	0	0	0	0	19	0	10	0	0	0	0	19	67	0	20	0	220	0	0	0	0	0	0	0	0	0	0	0	0	0	0	9	9	0	0	0
ASV878	0	0	0	0	0	0	0	0	0	0	0	0	0	0	0	0	0	0	0	18	12	0	32	0	9	0	0	0	25	15	0	0	16	0	0	0	0	0	0	0	0	0	0	18	103	36	0	0	0
ASV879	0	0	0	0	0	0	0	0	0	0	0	0	0	0	0	0	0	0	0	0	0	0	0	0	0	0	12	8	0	0	0	0	0	0	0	0	0	0	0	7	0	0	0	19	82	178	0	0	0
ASV880	0	0	0	0	0	0	0	5	0	37	0	0	0	132	0	144	0	129	0	0	0	0	0	0	0	0	0	0	0	0	0	0	0	0	0	0	0	0	0	0	0	0	0	0	0	0	0	0	0
ASV881	0	0	0	0	0	0	0	0	0	0	0	0	0	0	0	0	0	0	0	0	0	0	0	0	0	0	0	0	0	0	0	0	0	0	0	0	0	0	0	0	0	0	0	0	0	0	38	0	0
ASV882	0	0	0	0	0	0	0	0	0	0	0	0	0	0	0	0	0	0	0	0	0	0	0	0	0	0	0	0	0	0	0	0	0	0	0	0	0	0	0	0	0	0	0	0	0	0	0	0	0
ASV883	0	0	0	0	0	0	0	0	0	0	0	0	0	0	0	0	0	0	0	0	0	0	0	0	0	0	0	0	0	0	0	0	0	0	0	0	0	0	0	0	0	0	0	0	0	0	0	0	0
ASV884	0	0	0	0	0	0	0	0	0	0	0	0	0	0	0	0	0	0	0	0	0	0	0	0	0	0	0	0	0	0	17	0	0	0	384	0	0	0	0	0	0	0	0	0	0	0	0	0	0
ASV885	0	0	0	0	0	0	0	0	0	0	0	0	0	0	0	0	0	0	0	0	0	0	0	0	0	0	0	0	0	0	0	47	0	0	0	0	364	0	0	0	0	0	0	0	0	0	0	0	0
ASV886	0	0	0	0	0	0	0	0	0	0	0	0	0	0	0	0	0	0	48	115	0	0	37	30	84	45	45	0	12	0	0	0	0	0	0	0	0	0	0	0	0	0	0	0	0	0	0	0	0
ASV887	0	0	0	0	0	0	0	0	0	0	0	0	0	0	0	0	0	0	0	0	0	143	0	0	259	11	0	6	0	0	0	0	0	0	0	0	0	0	0	0	0	0	0	0	0	0	0	0	0
ASV888	0	0	0	12	0	0	0	0	0	0	0	0	0	0	0	0	0	0	0	0	0	0	0	0	0	0	0	0	0	0	0	0	0	0	0	0	0	0	0	0	0	0	0	67	40	54	0	0	0
ASV889	0	0	0	0	0	0	0	0	0	0	0	0	0	0	3	0	0	0	0	0	0	0	0	0	0	0	0	0	0	0	0	0	0	187	0	0	18	0	76	0	0	0	0	0	0	0	0	0	117
ASV890	0	0	0	0	0	0	0	0	0	0	0	0	0	0	0	0	0	0	0	0	0	0	0	0	0	0	0	0	0	0	0	0	0	0	0	0	0	0	0	0	0	0	0	0	0	0	314	0	0
ASV891	0	0	0	0	0	0	0	0	0	0	0	0	0	0	0	0	0	0	0	21	0	0	0	0	0	0	0	0	0	13	13	13	0	0	0	64	0	24	0	30	6	12	0	0	0	0	0	0	0
ASV892	0	0	0	0	0	0	0	0	0	0	0	0	0	0	0	0	0	0	0	0	0	0	0	0	0	0	0	0	0	0	0	0	0	0	95	0	0	0	0	330	0	0	0	0	0	0	0	0	0
ASV893	0	0	0	0	0	0	0	0	0	0	0	0	0	0	27	0	0	0	0	0	0	0	0	11	16	18	10	36	31	30	0	0	0	0	35	0	0	0	15	166	0	0	0	0	0	0	0	0	0
ASV894	0	0	0	0	0	0	0	0	0	0	0	0	0	0	0	0	0	0	0	0	0	0	0	0	50	0	21	54	187	0	0	0	0	0	0	0	0	0	0	0	0	0	0	0	0	0	0	0	0
ASV895	21	0	0	14	0	19	14	0	0	32	0	0	26	12	0	26	0	0	0	14	0	0	0	0	29	0	0	0	0	0	31	3	22	8	0	0	0	0	0	0	0	0	0	0	0	0	0	0	0
ASV896	0	0	0	0	0	0	0	0	0	0	0	0	0	0	0	0	0	0	0	36	28	0	0	0	0	0	0	0	0	0	0	0	0	0	0	0	0	0	0	0	0	0	0	0	0	0	0	0	0
ASV898	0	0	0	0	0	0	0	0	0	0	0	0	0	0	0	0	0	0	0	0	0	193	0	13	5	14	0	14	40	71	42	0	0	0	0	19	0	0	5	0	0	0	0	0	0	0	0	0	0
ASV899	0	4	0	0	0	0	0	0	0	0	0	0	0	0	0	0	0	0	0	0	130	0	21	0	8	0	12	0	0	5	0	19	17	0	4	0	42	17	0	0	0	54	28	0	0	43	0	13	0
ASV900	17	0	16	113	0	14	0	0	0	0	0	0	0	6	0	0	0	0	0	0	0	0	0	0	104	4	16	3	7	111	0	0	0	0	0	0	0	0	0	0	0	0	0	0	0	0	4	0	0
ASV901	0	0	0	0	0	0	0	0	0	0	0	0	0	0	0	0	0	0	0	0	0	0	0	0	0	0	0	0	0	0	0	0	0	51	0	0	0	0	126	0	0	0	0	0	0	0	0	0	0
ASV902	29	0	0	0	0	0	0	0	0	0	0	0	0	0	0	64	76	72	0	0	0	0	0	0	16	0	0	0	0	0	0	0	0	0	0	0	0	0	0	0	0	0	0	0	114	0	6	0	0
ASV903	0	305	0	0	102	0	0	0	0	0	0	0	0	0	0	0	0	0	0	0	0	0	0	0	0	0	0	0	0	0	0	0	0	0	0	0	0	0	0	0	0	0	0	0	0	0	0	0	0
ASV904	0	0	0	0	0	0	0	0	0	0	0	0	0	0	0	0	0	0	0	0	0	0	0	0	0	0	0	0	0	0	0	0	0	0	0	0	0	0	0	0	0	0	0	0	0	0	0	0	0
ASV905	0	0	16	5	24	26	0	0	0	0	0	0	0	8	0	0	0	0	0	0	0	0	0	0	0	0	0	6	0	10	0	6	12	0	0	0	0	10	5	0	0	0	0	3	0	0	0	0	0
ASV906	0	0	0	0	0	0	0	0	0	0	0	0	0	0	0	0	0	0	0	0	0	0	0	0	0	0	0	0	0	0	0	0	0	0	0	395	0	0	0	0	0	0	0	0	0	0	0	0	0
ASV907	0	0	0	0	0	0	0	0	0	0	0	0	0	0	0	0	0	0	0	0	0	0	0	0	0	0	0	0	0	0	0	0	0	0	0	0	0	0	0	0	0	0	0	0	0	0	0	0	0
ASV908	0	0	0	0	0	0	0	0	0	0	0	0	0	0	0	0	0	0	0	0	0	0	0	0	0	0	0	0	282	133	0	0	0	0	0	0	0	0	0	0	0	0	0	0	0	0	0	0	0
ASV909	0	0	0	0	0	0	0	0	0	0	0	0	0	0	0	0	0	0	0	0	0	0	0	0	0	0	0	0	0	0	0	0	0	0	0	6	0	0	0	0	0	0	0	0	0	0	0	0	0
ASV910	0	0	0	0	0	16	0	0	285	0	0	0	0	0	0	0	0	0	0	0	0	0	0	0	0	0	0	16	18	5	0	0	0	0	0	0	0	0	0	0	0	0	0	0	0	0	0	0	0
ASV911	12	29	10	8	10	40	0	0	0	0	0	0	0	0	14	0	0	0	0	4	11	0	0	0	71	12	28	15	0	0	0	0	0	0	0	0	0	0	0	0	0	0	0	6	70	0	0	0	0
ASV912	0	14	0	0	0	0	0	0	0	0	0	0	0	0	0	0	0	0	0	10	0	26	0	0	16	6	14	0	109	19	86	0	0	0	26	6	0	0	38	0	0	0	0	0	0	0	0	0	0
ASV913	0	0	0	0	0	0	27	0	2	0	0	417	0	0	0	2	0	21	0	0	0	0	0	0	0	0	0	0	4	0	0	0	0	0	0	0	0	0	0	0	0	0	0	13	0	5	0	0	0
ASV914	0	0	0	0	0	0	0	0	0	0	0	0	0	0	0	0	0	0	0	0	0	0	0	0	0	0	0	0	0	0	0	91	0	0	0	0	313	0	0	0	0	0	0	0	0	0	0	0	0
ASV915	0	0	0	0	0	0	0	3	0	31	0	0	28	66	92	25	101	62	0	0	0	0	0	0	0	0	0	0	0	0	0	0	0	0	0	0	0	0	0	0	0	0	0	0	0	0	0	0	0
ASV916	0	0	10	0	0	0	0	0	0	0	0	0	0	0	0	0	0	0	15	0	43	0	0	0	0	0	266	0	0	0	0	0	0	0	0	0	0	0	0	0	0	0	0	0	38	0	0	0	0
ASV917	0	0	0	0	0	0	0	0	0	0	0	0	0	0	0	0	0	0	0	0	0	0	0	0	0	0	0	0	0	0	0	0	247	0	0	0	0	149	0	0	0	0	0	0	0	0	0	0	0
ASV918	0	0	0	0	0	0	0	0	0	0	0	0	0	0	0	0	0	0	0	0	0	0	0	0	0	0	0	0	0	0	0	0	0	0	0	0	0	0	0	0	0	0	0	0	0	54	0	0	0
ASV919	0	0	0	0	0	0	0	0	0	0	0	0	0	0	0	0	0	0	0	0	0	0	0	0	0	0	0	0	0	0	0	0	0	0	0	0	0	0	0	0	0	0	0	0	0	0	0	0	0
ASV920	0	0	0	0	0	0	0	0	0	0	0	0	0	0	0	365	0	0	0	0	0	0	0	0	0	0	0	0	0	0	0	0	0	0	0	8	0	0	0	0	0	0	0	0	0	0	0	0	0
ASV921	0	0	0	0	0	0	0	0	0	0	0	0	0	0	0	0	0	0	0	0	0	0	0	0	0	0	0	0	0	0	0	0	0	0	0	0	0	0	0	248	0	0	0	0	0	0	0	0	0
ASV922	15	0	0	19	27	114	0	0	0	0	0	0	0	0	0	0	0	0	0	7	0	0	36	0	31	19	9	56	0	60	8	0	0	0	0	0	0	0	0	0	0	0	0	0	0	0	0	0	0
ASV923	0	0	0	0	0	0	0	0	0	0	0	0	0	0	0	0	0	0	17	0	0	0	0	0	0	62	305	0	0	0	0	0	0	0	0	0	0	0	0	0	0	0	0	0	0	0	0	0	0
ASV924	0	0	0	0	0	0	0	0	0	0	0	0	0	0	0	0	0	0	0	0	0	0	0	0	0	7	0	0	0	11	0	0	0	0	0	0	0	0	0	0	0	0	0	0	0	28	72	5	0
ASV925	0	0	0	0	0	0	0	0	0	0	0	0	0	0	0	0	0	0	0	0	0	0	0	0	0	0	0	2	0	0	0	0	0	0	0	0	0	0	0	0	0	0	0	0	0	0	0	0	0
ASV926	13	18	9	0	24	31	0	2	0	0	0	20	14	10	5	0	0	3	14	0	7	0	0	0	5	0	0	0	0	0	36	0	0	0	0	28	0	0	18	0	0	0	0	0	0	0	0	0	0
ASV927	0	0	0	0	0	0	0	0	0	0	0	0	0	0	0	0	0	0	0	0	0	0	0	0	0	0	0	0	0	0	0	0	0	0	0	0	0	0	0	0	0	0	0	0	197	0	0	0	0
ASV928	0	0	0	0	0	0	0	0	0	44	0	0	86	0	0	45	70	0	0	0	0	0	0	0	0	0	0	0	0	26	0	0	0	0	0	0	0	0	0	0	0	0	0	0	45	0	0	0	0
ASV929	0	0	0	0	0	0	0	0	0	0	0	0	0	0	0	0	0	0	0	0	0	0	0	0	0	0	0	0	0	0	0	0	0	0	0	0	0	0	0	0	0	0	0	0	0	88	0	0	0
ASV930	20	97	7	169	27	60	0	0	0	0	0	0	0	0	0	0	0	0	0	0	0	0	0	0	0	0	0	0	0	0	0	0	0	0	0	0	0	0	0	0	0	0	0	0	0	0	0	0	0
ASV931	0	0	0	0	0	4	0	0	0	0	0	0	0	0	0	0	0	0	0	0	0	0	0	0	0	0	0	0	0	0	171	0	0	0	114	11	0	0	0	0	0	0	0	0	0	0	0	0	0
ASV932	0	0	0	0	0	0	0	0	0	0	0	0	0	0	0	0	0	0	55	0	0	0	54	5	16	35	32	28	35	46	0	0	0	22	0	0	0	3	13	0	0	0	0	0	0	0	0	0	5
ASV933	0	0	0	0	0	0	0	0	0	0	0	0	0	0	0	0	0	0	312	0	0	0	0	0	13	0	0	0	0	0	0	0	5	0	0	0	0	71	0	0	0	0	0	0	0	0	0	0	0
ASV934	0	0	0	0	0	0	0	0	0	0	0	0	0	0	0	0	0	0	0	0	0	0	0	0	0	0	0	0	0	0	0	0	0	0	0	0	0	0	0	0	177	0	0	0	0	0	205	0	0
ASV935	0	0	0	0	0	0	0	0	0	0	0	0	0	0	0	0	0	0	0	0	0	0	0	0	0	0	0	0	0	0	0	0	0	0	0	0	0	0	0	0	0	0	0	0	246	0	0	0	0
ASV936	0	0	0	0	0	0	0	0	0	0	0	0	0	0	0	0	0	0	0	0	0	0	0	0	0	0	0	0	0	0	0	0	0	0	0	0	0	0	0	0	0	0	0	0	25	83	17	0	0
ASV937	33	0	147	24	23	142	0	0	0	0	0	0	0	0	0	0	0	0	0	0	0	0	0	0	0	0	0	0	0	0	0	0	0	0	0	0	0	0	0	0	0	0	0	0	0	0	0	0	0
ASV938	0	0	0	0	0	0	0	0	0	0	0	0	0	0	0	0	0	0	0	0	0	0	0	0	0	0	0	0	0	0	0	0	0	0	0	0	0	0	0	0	0	0	0	0	0	0	0	0	0
ASV939	0	0	0	0	0	0	0	0	0	0	0	0	0	0	0	0	0	0	0	0	0	0	0	0	0	0	0	0	0	404	0	0	0	0	0	0	0	0	0	0	0	0	0	0	0	0	0	0	0
ASV940	0	6	0	0	0	0	0	0	0	0	0	17	26	30	40	21	28	15	0	0	0	0	0	0	21	10	10	0	0	25	0	0	0	0	5	0	0	0	0	0	0	0	0	0	0	0	0	0	0
ASV941	0	0	0	0	0	0	0	0	0	0	0	0	0	0	0	0	0	0	0	0	0	0	0	0	0	0	0	0	0	0	0	0	98	0	0	0	0	53	0	0	0	0	0	0	0	0	35	0	0
ASV942	0	0	0	0	0	0	0	0	0	0	0	0	0	0	0	0	0	0	0	0	0	0	0	0	0	0	0	0	0	0	0	0	0	0	0	0	0	0	0	0	0	0	0	3	150	32	0	0	0
ASV943	0	0	0	0	0	0	0	0	0	0	0	279	0	42	0	0	63	74	0	0	0	0	0	0	0	0	0	0	0	0	0	0	0	0	0	0	0	0	0	0	0	0	0	0	0	0	0	0	0
ASV944	0	0	0	0	0	0	0	0	0	0	0	0	0	0	0	0	0	0	50	92	117	0	0	0	68	0	72	0	0	0	0	0	0	0	0	0	0	0	0	0	0	0	0	0	0	0	0	0	0
ASV945	0	0	0	0	0	0	0	0	0	0	0	0	0	0	0	0	0	0	0	0	32	0	0	27	57	3	101	58	18	0	0	4	0	0	0	0	0	0	0	0	0	0	8	0	0	0	0	46	27
ASV946	0	0	0	0	0	0	0	0	0	0	0	0	0	0	0	0	0	0	0	0	0	0	0	0	0	0	0	0	0	0	0	0	0	0	0	0	0	0	0	0	0	0	0	0	0	0	0	0	0
ASV947	0	0	0	0	0	0	0	0	0	0	0	0	0	0	0	0	0	0	0	0	0	0	0	0	0	0	0	0	0	36	15	0	0	0	43	39	57	0	0	0	0	14	34	0	0	0	0	45	24
ASV948	9	0	21	25	0	162	0	0	0	0	0	0	0	0	0	0	0	0	0	0	0	0	0	0	37	3	0	0	0	0	0	0	0	0	0	0	0	0	0	0	0	0	0	0	9	0	0	0	0
ASV949	0	0	0	0	0	0	0	0	31	0	74	0	52	15	110	73	34	0	0	0	0	0	0	0	0	0	0	0	0	0	0	0	0	0	0	0	0	0	0	0	0	0	0	0	0	0	0	0	0
ASV950	0	0	0	0	0	0	0	0	0	0	0	0	0	0	0	0	0	0	0	0	0	0	0	0	31	0	0	0	244	59	0	0	0	0	0	0	0	9	13	0	0	0	0	0	0	0	0	0	0
ASV951	0	0	0	0	0	0	0	0	0	0	0	0	0	0	0	0	0	0	0	0	0	0	0	0	0	0	0	0	0	0	342	0	0	0	0	46	0	0	0	0	0	0	0	0	0	0	0	0	0
ASV952	0	0	0	0	0	0	0	0	0	0	0	0	0	0	0	0	0	0	0	0	0	0	0	0	0	0	0	0	0	0	0	0	0	0	0	0	0	0	0	0	0	0	0	0	0	0	0	0	0
ASV953	0	0	0	0	0	0	0	0	0	0	0	0	0	10	346	3	11	0	0	0	0	0	0	0	0	0	0	0	0	0	0	0	0	0	0	0	0	0	0	0	0	0	0	0	0	0	0	0	0
ASV954	0	0	0	79	43	253	0	0	0	0	0	0	0	0	0	0	0	0	0	0	6	0	0	0	0	0	15	0	0	0	0	0	0	0	0	0	0	0	0	0	0	0	0	0	0	0	0	0	0
ASV955	0	0	0	0	0	0	0	0	0	0	0	0	0	0	0	0	0	0	376	0	0	0	0	0	0	0	0	0	0	0	0	0	0	0	0	0	0	0	0	0	0	0	0	0	0	0	0	0	0
ASV956	0	0	0	0	0	0	0	0	0	0	0	0	0	0	0	0	0	0	0	0	0	363	0	0	0	0	0	0	0	0	0	0	0	0	0	0	0	0	0	0	0	0	0	0	0	0	0	0	0
ASV957	0	0	0	0	0	0	0	0	7	0	20	0	97	51	53	11	98	65	0	0	0	0	0	0	0	0	0	0	0	0	0	0	0	0	0	0	0	0	0	0	0	0	0	0	0	0	0	0	0
ASV958	0	0	0	0	0	0	0	0	0	0	0	0	0	0	0	0	0	0	0	15	0	0	0	0	0	0	354	0	19	0	0	0	0	0	0	0	0	0	0	0	0	0	0	0	0	0	0	0	0
ASV959	0	0	0	0	0	0	0	0	0	0	0	0	0	0	0	0	0	0	0	0	0	0	0	0	0	0	23	0	0	0	0	0	0	0	0	0	0	0	0	0	0	0	0	22	212	0	0	0	0
ASV960	0	0	4	0	0	400	0	0	0	0	0	0	0	0	0	0	0	0	0	0	0	0	0	0	0	0	0	0	0	0	0	0	0	0	0	0	0	0	0	0	0	0	0	0	0	0	0	0	0
ASV961	0	0	0	0	15	0	0	0	0	0	0	0	0	0	0	0	0	0	0	5	0	0	0	0	0	0	0	0	0	0	0	0	7	0	0	0	17	21	0	0	0	0	0	0	0	0	10	0	0
ASV962	0	0	0	0	0	0	0	0	0	0	0	0	0	0	0	0	0	0	0	0	0	0	0	0	0	0	0	0	0	0	0	0	0	0	0	0	0	0	0	0	0	0	0	0	0	0	0	0	0
ASV963	0	0	0	0	0	0	0	0	0	0	0	0	0	0	0	0	0	0	0	0	0	0	0	0	0	0	0	0	0	0	0	0	0	0	0	0	0	0	0	0	0	0	0	0	0	0	0	0	0
ASV964	0	0	0	0	0	0	0	0	0	0	0	0	0	0	0	0	0	0	0	0	0	0	0	0	17	3	0	37	26	0	8	0	0	0	0	0	6	15	0	0	0	0	0	0	0	0	0	0	0
ASV965	0	0	0	0	0	0	0	0	0	0	0	0	0	0	0	0	0	0	0	0	4	0	0	0	11	0	0	13	0	0	0	0	0	0	0	0	27	0	0	0	29	53	32	0	0	0	8	107	96
ASV966	0	0	0	0	0	0	0	0	0	0	0	0	0	0	0	0	0	0	0	0	0	0	0	0	0	10	0	0	0	8	0	0	0	0	41	0	0	0	0	22	0	0	0	0	5	0	2	0	0
ASV967	0	0	0	0	0	0	0	0	0	0	0	0	0	0	0	0	0	0	0	0	0	0	0	0	0	0	0	0	0	0	0	0	141	0	0	0	0	246	0	0	0	0	0	0	0	0	0	0	0
ASV968	0	0	0	0	0	0	0	0	18	9	0	35	0	0	107	3	3	10	14	10	0	22	0	0	9	6	0	19	19	33	0	0	0	0	0	0	0	0	0	0	0	0	0	0	8	5	0	0	0
ASV969	0	0	0	0	0	0	0	0	0	0	0	0	0	0	0	0	0	0	0	0	0	0	0	0	0	0	0	0	0	0	0	0	0	0	265	0	0	0	0	0	0	0	23	0	0	0	0	0	81
ASV970	0	0	0	0	0	0	0	0	0	0	0	0	0	0	0	0	0	0	350	0	0	0	0	0	15	0	0	0	0	0	0	0	0	0	0	0	0	0	0	0	0	0	0	0	0	0	0	0	0
ASV971	0	0	0	0	0	0	0	0	0	0	0	0	0	0	0	0	0	0	0	0	0	30	0	0	0	0	0	35	0	0	0	49	25	0	0	0	35	26	0	0	38	0	0	0	0	0	0	0	0
ASV972	0	0	0	0	0	0	0	0	0	0	0	0	0	0	0	0	0	0	0	0	0	0	0	0	0	0	0	0	0	0	0	365	0	0	0	0	0	0	0	0	0	0	0	0	0	0	0	0	0
ASV973	0	0	0	0	0	0	0	0	0	81	0	105	28	0	0	28	0	19	0	0	0	0	9	0	0	10	0	0	4	0	0	0	0	0	0	0	0	0	0	0	0	0	0	21	45	0	0	0	0
ASV974	0	0	0	0	0	0	0	0	0	84	0	0	0	0	0	0	0	0	0	20	30	0	43	36	32	21	31	39	0	49	0	0	0	0	0	0	0	0	0	0	0	0	0	0	0	0	0	0	0
ASV975	0	0	0	0	0	0	0	0	0	0	0	0	0	0	0	0	0	44	0	0	0	0	0	0	0	0	0	0	0	0	0	0	0	0	0	0	0	0	0	0	0	0	0	0	5	13	0	7	0
ASV976	0	0	0	0	0	0	0	0	0	0	0	0	0	0	0	0	0	0	0	0	0	0	0	0	0	0	0	0	0	0	0	0	0	0	0	0	0	0	0	0	0	40	60	0	0	0	0	118	147
ASV977	0	0	0	0	0	0	0	0	0	0	0	0	0	3	0	0	0	0	0	0	0	0	0	0	0	0	4	0	0	0	0	0	0	0	0	0	0	189	0	0	9	0	0	0	0	0	0	27	0
ASV978	0	0	0	0	0	0	0	0	0	0	0	0	0	0	0	0	0	0	0	0	0	0	1	0	20	0	0	0	0	0	0	0	6	3	137	0	0	91	0	107	0	0	0	0	0	0	0	0	0
ASV979	4	0	0	0	0	7	0	0	7	0	37	0	0	31	54	0	30	22	0	0	0	0	0	0	0	15	7	19	0	23	18	0	0	0	0	0	9	0	0	0	0	0	0	0	0	0	0	0	0
ASV980	0	0	0	0	0	0	0	0	0	96	0	208	0	36	0	85	0	0	0	0	0	0	0	0	0	0	0	0	0	0	0	0	0	0	0	0	0	0	0	0	0	0	0	0	0	0	0	0	0
ASV981	0	0	0	0	0	0	0	0	0	0	0	0	0	0	0	0	0	0	0	0	0	0	0	0	0	0	0	0	0	0	0	0	0	0	0	0	0	0	0	0	0	28	0	0	0	0	0	211	117
ASV982	0	0	0	0	0	0	0	0	0	0	0	0	0	0	0	0	0	0	0	0	0	0	0	0	0	0	0	0	0	0	0	0	119	0	0	0	0	101	24	0	19	0	0	0	0	0	0	0	0
ASV983	0	0	84	186	60	23	0	0	0	0	0	0	0	0	0	0	0	0	0	0	0	0	0	0	0	0	0	0	0	0	30	0	0	0	0	0	0	0	0	0	0	0	0	0	0	0	0	0	0
ASV984	0	0	0	0	0	0	0	0	0	0	0	0	0	0	0	0	0	0	0	0	0	0	6	0	0	28	0	0	16	0	0	0	0	0	0	0	0	0	0	0	0	0	0	57	25	68	0	0	0
ASV985	0	0	0	0	0	0	0	0	0	0	0	0	0	0	0	0	0	0	0	0	0	0	0	0	0	0	0	0	0	0	0	0	8	0	0	0	0	367	4	0	0	0	0	0	0	0	0	0	0
ASV986	0	0	0	0	0	0	0	0	0	0	0	0	0	0	0	0	0	0	0	0	0	0	0	0	0	0	0	0	0	0	0	0	0	0	0	0	0	0	0	0	0	0	0	53	58	37	0	0	0
ASV987	0	0	0	0	0	0	0	352	0	0	0	0	0	0	0	5	0	0	0	0	0	0	0	0	0	0	0	0	0	0	0	0	0	0	0	0	0	0	0	0	0	0	0	0	0	0	0	0	0
ASV988	0	0	0	0	0	0	0	0	0	0	0	0	0	0	0	0	0	0	11	0	132	0	0	158	0	0	29	0	34	0	0	0	0	0	0	0	0	0	0	0	0	0	0	0	0	0	0	0	0
ASV989	17	133	94	39	47	31	0	0	0	0	0	0	0	0	0	0	0	0	0	0	2	0	0	0	0	0	0	0	0	0	0	0	0	0	0	0	0	0	0	0	0	0	0	0	0	0	0	0	0
ASV990	0	0	128	0	10	108	0	0	0	0	0	0	0	0	0	0	0	0	0	0	0	0	0	0	0	0	0	0	0	0	0	0	0	0	0	0	0	0	0	0	0	0	0	0	0	0	0	0	0
ASV991	0	0	0	0	0	0	0	0	0	0	0	0	0	0	0	0	0	0	0	0	0	0	0	0	0	0	0	0	0	0	0	316	0	0	0	0	46	0	0	0	0	0	0	0	0	0	0	0	0
ASV992	0	0	0	0	0	0	0	0	0	0	0	0	0	0	0	0	0	0	0	0	0	0	0	0	73	0	0	292	0	0	0	0	0	0	0	0	0	0	0	0	0	0	0	0	0	0	0	0	0
ASV993	0	0	0	0	0	0	0	0	0	0	0	0	0	0	0	0	0	0	0	0	0	0	0	0	0	0	0	0	0	0	0	0	0	0	0	0	0	0	0	0	0	0	0	0	0	17	0	0	0
ASV994	0	0	0	0	0	0	0	0	0	0	0	0	0	0	0	0	309	0	0	0	0	0	0	0	0	0	0	0	0	0	0	0	0	0	0	0	37	0	31	0	0	0	0	0	0	0	0	0	0
ASV995	0	0	0	0	0	0	0	0	0	0	0	0	0	0	0	0	0	0	0	0	0	0	0	0	0	0	0	0	0	0	0	0	0	0	0	0	0	0	7	0	0	0	0	0	0	0	0	0	0
ASV996	0	0	0	0	0	0	0	0	0	0	0	0	0	0	0	0	0	0	0	0	0	0	0	0	0	1	0	0	0	0	0	0	0	0	0	0	365	0	0	0	0	0	0	0	0	0	0	0	0
ASV997	0	0	0	0	0	0	0	0	0	0	0	0	0	0	0	0	0	0	0	0	0	0	0	0	0	0	0	0	0	0	16	0	13	0	0	24	0	157	5	0	0	0	0	0	0	0	0	0	0
ASV998	0	0	0	21	0	0	0	0	0	0	0	0	0	0	0	10	0	0	0	0	0	0	0	0	0	0	0	0	0	0	0	0	15	0	0	0	0	0	0	0	0	0	0	0	0	0	0	0	0
ASV999	0	0	0	0	0	0	0	0	0	11	411	3	0	0	0	0	0	0	0	0	0	0	0	0	0	0	0	0	0	0	0	0	0	0	0	0	0	0	0	0	0	0	0	0	0	0	0	0	0
ASV1000	0	0	0	0	0	0	0	0	0	0	0	0	0	0	0	0	0	0	0	0	0	0	0	0	0	0	0	0	0	0	0	0	286	0	0	0	0	67	0	0	0	0	0	0	0	0	0	0	0
ASV1001	0	0	0	0	0	0	0	0	0	0	0	0	0	0	0	0	0	0	0	0	0	0	0	0	0	0	0	0	0	0	0	0	0	0	0	0	0	0	0	0	64	0	0	0	0	0	264	0	0
ASV1002	0	0	0	0	0	0	0	0	0	0	0	0	0	0	0	0	0	0	0	0	0	0	0	23	0	0	0	248	105	0	0	0	0	0	0	0	0	0	0	0	0	0	0	0	0	0	0	0	0
ASV1003	0	0	0	0	0	0	0	0	0	0	0	10	26	38	75	20	172	0	0	2	0	0	0	0	0	0	0	0	0	11	0	0	0	0	0	0	0	0	0	0	0	0	0	0	0	0	0	0	0
ASV1004	0	0	0	0	0	0	0	15	33	0	0	46	7	18	27	20	28	35	0	0	0	0	0	0	0	0	0	0	0	0	0	0	0	0	0	0	0	0	0	13	14	0	0	0	0	0	13	0	0
ASV1005	0	0	0	0	0	0	0	0	0	0	0	0	0	0	0	0	0	0	0	0	0	0	0	0	0	0	0	0	0	0	0	35	3	0	0	0	22	12	0	0	0	0	0	0	0	0	0	0	0
ASV1006	0	0	0	0	0	0	0	0	0	0	0	0	0	0	0	0	0	0	0	0	0	0	0	17	0	0	0	0	0	0	0	0	0	0	0	0	0	0	0	0	0	0	0	40	64	135	0	0	0
ASV1007	0	0	0	0	0	0	0	0	0	0	423	0	0	0	0	0	0	0	0	0	0	0	0	0	0	0	0	0	0	0	0	0	0	0	0	0	0	0	0	0	0	0	0	0	0	0	0	0	0
ASV1008	0	0	0	0	0	0	0	0	0	0	0	0	0	0	0	0	0	0	89	0	12	0	0	0	64	0	185	0	0	0	0	0	0	0	0	0	0	0	0	0	0	0	0	0	0	0	0	0	0
ASV1009	0	0	0	0	0	0	0	0	0	0	0	0	0	0	0	0	0	0	0	0	0	0	0	0	0	0	0	0	0	0	0	0	0	0	0	0	0	0	0	0	0	0	0	0	0	0	0	0	0
ASV1010	0	0	0	0	0	0	0	0	2	15	0	0	0	0	7	0	0	0	0	0	0	0	5	0	9	0	10	9	0	32	0	0	0	0	0	0	0	0	0	0	0	0	0	0	0	0	0	0	37
ASV1011	0	0	0	0	0	0	0	0	0	0	0	0	0	0	0	0	0	0	0	0	0	0	0	0	0	0	0	0	0	0	0	0	0	0	0	0	0	0	0	0	0	0	0	0	0	0	0	0	0
ASV1012	0	0	0	0	0	0	0	0	0	0	0	0	0	0	0	0	0	0	0	0	0	0	0	0	0	0	0	0	0	0	0	0	0	0	0	0	0	0	0	0	0	0	0	0	0	0	0	0	0
ASV1013	21	0	71	99	7	156	0	0	0	0	0	0	0	0	0	0	0	0	0	6	0	0	0	0	0	0	0	0	0	0	0	0	0	0	0	0	0	0	0	0	0	0	0	0	0	0	0	0	0
ASV1014	0	0	0	0	0	0	0	0	0	0	0	0	0	0	0	0	0	0	0	0	0	0	0	0	0	0	0	0	0	0	0	0	0	0	0	0	0	0	0	0	0	0	0	0	0	243	0	0	0
ASV1015	0	0	0	0	0	0	0	0	0	0	0	0	0	0	0	13	0	0	0	0	0	0	0	0	0	10	0	0	0	30	0	0	0	3	14	5	0	0	0	0	0	0	0	0	0	0	0	0	0
ASV1016	0	0	0	0	0	0	0	0	0	0	0	0	0	0	3	0	0	0	0	0	0	3	0	0	0	0	0	4	278	76	0	0	0	0	0	0	0	0	0	0	0	0	0	0	0	0	0	0	0
ASV1017	0	0	0	0	0	0	0	0	0	0	0	0	0	0	0	0	0	0	0	0	0	0	0	0	0	0	0	0	0	0	0	0	0	0	0	0	0	0	0	0	10	0	0	0	0	0	336	4	0
ASV1018	0	0	0	0	0	0	0	0	0	0	0	0	0	0	0	0	0	0	0	47	0	0	0	0	0	148	0	49	40	56	0	0	0	0	0	0	0	0	0	0	0	0	0	0	0	0	6	0	0
ASV1019	0	0	0	0	0	0	0	0	0	0	0	0	0	0	0	0	0	0	0	0	0	0	0	0	0	0	0	0	0	0	30	0	0	0	0	318	0	0	0	0	0	0	0	0	0	0	0	0	0
ASV1020	25	0	0	0	0	0	0	0	10	263	0	0	0	0	0	62	0	0	0	0	0	0	0	0	0	0	0	0	0	0	0	0	0	0	0	0	0	0	0	0	0	0	0	0	0	0	0	0	0
ASV1021	0	0	0	0	0	0	0	0	0	0	0	0	0	0	0	0	0	0	0	223	0	0	0	0	0	3	0	0	0	111	0	0	0	0	0	0	0	0	0	0	0	0	0	0	0	0	0	0	0
ASV1022	0	0	0	0	0	0	0	0	0	0	0	0	0	0	0	0	0	0	0	0	0	0	0	0	0	0	0	0	0	0	0	73	0	0	0	0	237	0	0	0	0	0	0	0	0	0	0	0	0
ASV1023	0	0	0	0	0	0	0	0	0	0	0	0	0	0	0	0	0	0	0	0	0	0	0	0	0	0	0	0	0	0	0	0	0	94	0	0	0	0	232	0	0	0	0	0	0	0	0	0	0
ASV1024	0	0	0	0	0	0	0	0	0	0	0	0	0	0	0	0	0	0	0	0	0	0	0	0	0	0	0	0	0	0	0	0	0	0	0	0	0	0	0	0	0	0	0	0	0	0	0	0	0
ASV1025	0	0	0	0	0	0	0	0	0	0	0	0	0	0	0	0	0	0	0	0	0	0	0	0	32	0	0	0	0	0	0	62	0	1	187	0	56	0	0	0	0	0	0	0	0	0	0	0	0
ASV1026	0	0	0	0	0	0	0	0	0	0	0	0	0	0	0	0	0	0	0	0	0	0	0	0	0	0	0	0	0	0	60	0	0	97	0	0	0	0	183	0	0	0	0	0	0	0	0	0	0
ASV1027	0	0	0	0	0	0	0	0	0	0	0	0	0	0	0	0	0	0	0	0	0	0	0	0	0	0	0	0	0	0	0	0	0	0	76	0	0	0	0	267	0	0	0	0	0	0	0	0	0
ASV1028	0	0	0	0	0	0	12	0	0	0	0	190	15	11	41	50	0	67	0	0	0	0	0	0	0	0	0	0	0	0	0	0	0	0	0	0	0	0	0	0	0	0	0	0	0	0	0	0	0
ASV1029	0	0	0	0	0	0	0	0	0	0	0	0	0	0	0	0	0	0	14	0	0	0	0	0	5	0	0	0	0	0	0	0	0	0	0	0	0	0	13	0	0	0	0	0	0	0	0	0	0
ASV1030	0	0	0	0	0	0	0	0	0	0	0	0	0	0	0	0	0	0	0	0	0	2	0	0	9	0	17	312	0	0	0	0	0	0	0	0	0	0	0	0	0	0	0	0	0	0	0	0	0
ASV1031	0	0	0	0	0	0	0	0	0	0	0	0	0	0	0	0	0	0	0	0	0	0	6	0	0	0	0	0	0	0	0	0	0	0	324	0	0	0	0	0	0	0	0	0	0	0	0	0	0
ASV1032	0	0	0	0	0	0	0	0	0	0	0	0	0	0	0	0	0	0	0	0	0	0	0	0	0	0	0	0	0	0	0	0	0	0	0	0	0	0	0	0	0	0	0	70	0	38	0	0	0
ASV1033	0	0	0	0	0	0	0	0	0	0	0	0	0	0	0	0	0	0	0	0	0	100	0	0	0	0	104	0	152	0	0	0	0	0	0	0	0	0	0	0	0	0	0	0	0	0	0	0	0
ASV1034	0	0	0	0	0	0	26	0	0	0	0	0	335	0	0	0	0	0	0	0	0	0	0	0	0	0	0	0	0	0	0	0	0	0	0	0	0	0	0	0	0	0	0	0	0	0	0	0	0
ASV1035	0	0	0	0	0	4	0	0	0	0	0	0	0	0	34	0	0	0	0	0	0	0	0	0	0	0	0	0	0	0	46	0	0	0	0	0	0	0	0	0	0	0	0	0	0	0	0	0	0
ASV1036	0	0	0	0	0	0	0	0	0	0	0	0	0	0	0	0	0	0	0	0	0	0	0	0	0	0	0	0	0	0	0	0	0	0	0	0	0	0	0	0	0	0	0	0	0	0	0	0	0
ASV1037	0	0	0	0	0	0	7	0	7	70	48	41	61	24	38	26	0	36	0	0	0	0	0	0	0	0	0	0	0	0	0	0	0	0	0	0	0	0	0	0	0	0	0	0	0	0	0	0	0
ASV1038	0	0	0	0	0	0	0	0	0	14	64	0	42	42	87	30	32	28	0	0	0	0	0	0	0	0	0	0	12	0	0	0	0	0	0	0	0	0	0	0	0	0	0	0	0	0	0	0	0
ASV1039	0	0	0	0	0	0	0	0	0	0	0	0	0	0	0	0	0	0	0	0	0	0	0	0	0	0	0	0	0	0	0	0	0	0	0	0	0	0	0	0	180	0	14	0	0	0	142	0	0
ASV1040	0	0	0	0	0	0	0	0	0	0	0	0	0	0	0	0	0	0	0	0	0	0	0	0	0	0	0	20	0	0	0	3	49	5	16	13	4	45	0	24	55	0	17	0	0	0	12	0	23
ASV1041	0	0	0	0	0	344	0	0	0	0	0	0	0	0	0	0	0	0	0	0	0	0	0	0	0	0	0	0	0	0	0	0	0	0	0	0	0	0	0	0	0	0	0	0	0	0	0	0	0
ASV1042	0	0	0	0	0	0	0	125	59	0	0	0	0	36	0	0	122	0	0	0	0	0	0	0	0	0	0	0	0	0	0	0	0	0	0	0	0	0	0	0	0	0	0	0	0	0	0	0	0
ASV1043	0	0	0	0	0	0	0	0	0	0	0	0	0	0	0	0	0	0	171	0	0	0	0	0	160	8	0	0	0	0	0	0	0	0	0	0	0	0	0	0	0	0	0	0	0	0	0	0	0
ASV1044	0	0	0	0	0	0	0	0	0	0	0	0	0	0	0	0	0	0	0	0	0	0	0	0	0	0	0	0	0	0	0	0	47	0	0	0	0	0	0	0	0	271	0	0	0	0	0	0	0
ASV1045	0	0	0	0	0	0	0	0	0	0	0	0	0	0	0	0	0	0	0	0	0	0	0	0	0	0	0	0	0	0	0	0	0	0	9	0	0	0	0	0	15	0	0	0	0	0	17	31	0
ASV1046	0	0	0	0	0	0	0	0	0	33	0	0	0	0	21	266	38	0	0	0	0	0	0	0	0	0	0	0	0	0	0	0	0	0	0	0	0	0	0	0	0	0	0	0	0	0	0	0	0
ASV1047	0	0	0	0	0	0	0	0	0	0	0	0	0	0	0	0	0	0	0	0	0	0	0	0	0	0	0	0	16	0	118	0	0	0	4	17	0	2	38	0	0	18	0	0	0	0	0	0	0
ASV1048	0	0	0	0	0	0	0	0	0	0	0	0	0	0	0	0	0	0	0	0	0	0	0	0	0	0	0	0	0	0	0	0	0	0	0	0	0	0	0	0	0	0	0	0	307	0	0	0	0
ASV1049	28	8	53	78	24	27	0	0	0	0	0	0	0	0	0	0	0	0	0	12	0	0	0	19	30	12	0	8	12	13	0	0	0	0	0	0	0	0	0	0	0	0	0	0	0	6	0	0	0
ASV1050	0	0	0	0	0	0	0	0	0	0	0	0	0	0	0	0	0	0	0	0	0	3	0	0	0	0	9	3	0	0	0	0	0	0	0	0	0	0	0	0	0	71	29	0	0	0	0	145	75
ASV1051	0	0	0	0	0	0	0	0	0	0	0	0	0	0	0	0	0	0	0	0	0	0	0	25	0	1	0	0	0	0	0	0	24	0	253	0	0	28	0	0	0	0	0	0	0	0	0	0	0
ASV1052	0	0	0	0	0	0	0	0	0	0	0	0	0	0	0	0	0	0	0	0	0	0	0	0	0	0	0	0	0	0	31	0	46	0	30	39	0	161	0	29	0	0	0	0	0	0	0	0	0
ASV1053	0	0	0	0	0	0	0	0	0	0	0	0	0	0	0	0	0	0	0	0	0	0	0	0	0	0	0	0	0	0	0	0	0	0	0	0	0	0	0	0	0	0	0	0	54	0	0	0	0
ASV1054	0	0	135	121	0	0	0	0	0	0	0	0	0	0	0	0	0	0	0	0	0	0	0	0	0	23	0	53	0	0	0	0	0	0	0	0	0	0	0	0	0	0	0	0	0	0	0	0	0
ASV1055	0	0	0	0	0	0	0	0	0	0	0	0	0	0	0	0	0	0	0	0	0	0	0	0	0	0	0	0	0	0	0	41	0	0	0	0	106	5	0	0	0	0	0	0	0	0	0	0	0
ASV1056	0	0	0	0	0	0	0	0	0	0	0	0	0	0	0	0	0	0	0	0	0	0	0	0	0	0	0	0	0	0	0	0	0	6	0	0	0	0	316	0	0	0	0	0	0	0	0	0	0
ASV1057	0	0	0	0	0	0	0	0	0	0	0	0	0	0	0	0	0	0	0	11	0	0	0	0	0	0	0	0	0	0	0	0	290	0	0	0	0	21	0	0	0	0	0	0	0	0	0	0	0
ASV1058	0	0	0	0	0	0	0	0	0	0	0	0	0	0	0	0	0	0	0	0	57	24	0	0	24	0	84	27	51	0	0	0	0	0	0	5	0	0	0	0	0	0	0	0	0	0	54	0	0
ASV1059	0	0	0	0	0	0	0	0	0	0	0	0	0	0	0	0	0	0	0	0	0	0	0	0	0	0	0	0	0	0	0	0	0	0	0	0	0	0	0	0	0	0	0	0	0	0	0	0	0
ASV1060	0	0	0	0	0	0	0	66	0	0	0	115	0	179	0	0	0	0	0	0	0	0	0	0	0	0	0	0	0	0	0	0	0	0	0	0	0	0	0	0	0	0	0	0	0	0	0	0	0
ASV1061	0	0	0	0	0	0	0	0	43	0	0	0	9	0	70	0	156	19	10	0	0	0	0	0	0	0	7	0	0	0	0	0	0	0	5	0	0	11	1	0	0	0	0	0	0	8	0	0	0
ASV1062	0	0	0	0	0	0	0	0	5	51	0	0	33	104	22	46	35	40	0	0	0	0	0	0	0	0	0	0	0	0	0	0	0	0	0	0	0	0	0	0	0	0	0	0	0	0	0	0	0
ASV1063	0	0	0	0	0	0	0	0	0	0	0	0	0	9	4	0	333	1	0	0	0	0	0	0	0	0	0	0	0	0	0	0	0	0	0	0	0	0	0	0	0	0	0	0	0	0	0	0	0
ASV1064	0	0	0	0	0	0	0	0	0	0	0	0	0	0	0	0	0	0	0	0	0	0	0	0	0	0	0	0	0	0	0	0	0	0	0	0	0	0	0	0	0	0	0	0	0	0	0	0	0
ASV1065	0	0	0	55	0	23	0	0	0	0	0	0	9	0	0	0	0	0	0	0	31	0	0	22	0	0	0	0	0	0	0	0	0	0	0	0	0	0	0	0	0	10	22	0	0	0	19	28	15
ASV1066	0	0	0	4	0	0	0	0	0	0	0	0	0	0	0	0	0	0	0	0	6	8	30	32	0	13	0	10	11	19	10	10	28	21	0	3	31	30	4	5	0	10	0	0	5	0	0	14	13
ASV1067	0	0	0	0	0	0	0	0	0	0	122	0	0	0	0	0	237	0	0	0	0	0	0	0	0	0	0	0	0	0	0	0	0	0	0	0	0	0	0	0	0	0	0	0	0	0	0	0	0
ASV1068	0	0	0	0	0	0	0	0	0	0	0	0	0	0	0	0	0	0	0	0	0	0	4	0	0	0	0	0	0	0	0	0	0	0	342	0	0	0	0	0	0	0	0	0	0	0	0	0	0
ASV1069	0	0	0	0	0	0	0	0	0	0	0	0	0	0	0	0	0	0	0	0	0	12	0	0	0	0	0	0	24	0	0	26	0	0	0	0	272	0	0	0	0	0	0	0	0	0	0	0	0
ASV1070	0	0	0	0	0	0	0	0	0	0	0	0	0	0	0	0	0	0	223	0	52	0	0	0	0	0	10	0	43	4	0	0	0	0	0	0	0	0	0	0	0	0	0	0	0	0	0	0	0
ASV1071	0	0	0	0	0	0	0	0	0	36	61	0	26	0	0	0	173	30	0	0	0	0	0	0	0	0	0	0	0	0	0	0	0	0	0	0	0	0	0	0	0	0	0	0	0	0	0	0	0
ASV1072	0	0	0	0	0	0	0	0	0	0	0	0	0	0	0	0	0	0	0	0	15	10	18	0	2	0	0	2	0	0	0	0	0	0	0	0	0	0	0	0	0	0	0	0	0	0	0	0	0
ASV1073	0	15	0	28	6	45	10	0	0	0	0	0	26	0	7	0	0	0	0	4	0	0	0	22	0	0	0	24	0	0	14	0	0	0	0	0	0	0	0	0	0	0	0	0	0	0	0	0	20
ASV1074	0	0	313	0	0	8	0	0	0	0	0	0	0	0	0	0	0	0	0	0	0	0	0	0	0	0	0	0	0	0	0	0	0	0	0	0	0	0	0	0	0	0	0	0	0	0	0	0	0
ASV1075	0	0	0	0	0	3	0	0	0	0	0	0	66	0	148	0	0	95	0	0	0	0	0	0	22	0	0	0	0	0	0	0	0	0	0	0	0	0	0	0	0	0	0	0	0	0	0	0	0
ASV1076	0	0	0	0	0	0	0	0	0	0	0	0	0	0	0	0	0	0	0	0	0	0	0	0	0	0	0	0	0	0	6	0	0	0	0	297	0	0	0	0	0	0	0	0	0	0	0	0	0
ASV1077	0	0	0	0	0	0	0	82	0	0	0	182	0	17	0	52	0	26	0	0	0	0	0	0	0	0	0	0	0	0	0	0	0	0	0	0	0	0	0	0	0	0	0	0	0	0	0	0	0
ASV1078	0	0	0	0	0	0	0	0	0	0	0	0	0	0	0	0	0	0	0	0	0	0	0	0	0	0	0	0	0	0	0	0	8	0	82	0	0	23	0	15	0	0	0	0	0	0	0	0	0
ASV1079	0	0	0	0	0	0	0	0	0	0	0	0	0	0	0	0	0	0	0	0	0	0	0	0	131	58	83	58	0	0	0	0	0	0	0	0	0	0	0	0	0	0	0	0	0	0	0	0	0
ASV1080	0	0	0	0	0	0	0	0	0	0	0	0	0	0	0	0	0	0	0	0	0	0	0	0	0	0	0	0	0	0	0	0	0	0	0	0	0	0	0	0	0	0	0	32	88	64	0	0	0
ASV1081	0	0	0	0	0	0	0	0	0	0	0	0	0	0	0	0	0	0	0	0	0	0	0	0	0	0	0	0	0	0	0	0	0	0	0	0	0	0	0	0	0	0	0	0	20	143	0	0	0
ASV1082	0	0	0	0	0	0	0	0	0	11	16	13	64	38	3	41	0	45	0	0	0	0	0	0	0	0	0	0	0	0	0	0	0	0	0	0	0	0	0	0	0	0	0	0	0	0	0	0	0
ASV1083	0	101	7	15	186	0	0	0	0	0	0	0	0	0	0	0	0	0	0	0	0	0	0	0	0	0	0	0	0	0	0	0	0	0	0	0	0	0	0	0	0	0	0	0	0	0	0	0	0
ASV1084	0	0	0	0	0	0	0	0	0	0	0	51	0	130	29	0	50	70	0	0	0	0	0	0	0	0	0	0	0	0	0	0	0	0	0	0	0	0	0	0	0	0	0	0	0	0	0	0	0
ASV1085	0	0	32	0	0	34	0	0	0	0	0	0	0	0	0	0	0	0	0	0	0	0	0	0	0	18	196	0	0	0	23	0	0	0	0	13	0	0	0	0	0	0	11	0	0	0	0	0	0
ASV1086	0	0	0	0	0	0	0	0	0	0	0	0	0	313	0	0	0	0	0	0	0	0	0	0	0	0	0	0	0	0	0	0	0	0	0	0	0	0	0	0	0	0	0	0	0	0	0	0	0
ASV1087	183	0	0	86	0	50	0	0	0	0	0	0	0	0	0	0	0	0	0	0	0	0	0	0	0	0	0	0	0	0	0	0	0	0	0	0	0	0	0	0	0	0	0	0	0	0	0	0	0
ASV1088	0	0	0	0	0	0	0	0	28	61	49	0	0	0	64	45	77	0	0	0	0	0	0	0	0	0	0	0	0	0	0	0	0	0	0	0	0	0	0	0	0	0	0	0	0	0	0	0	0
ASV1089	0	0	0	0	0	0	0	0	0	328	0	0	0	0	0	8	0	0	0	0	0	0	0	0	0	0	0	0	0	0	0	0	0	0	0	0	0	0	0	0	0	0	0	0	0	0	0	0	0
ASV1090	0	0	0	0	0	0	0	0	0	0	0	0	0	0	0	0	0	0	0	0	0	0	0	0	0	0	0	0	18	27	0	0	0	0	0	0	0	0	159	104	0	0	0	0	0	0	14	0	0
ASV1091	0	0	0	0	0	0	0	0	0	0	0	0	0	0	0	0	0	0	0	0	0	0	0	0	0	0	0	0	0	0	0	0	0	301	0	0	0	0	0	0	0	0	0	0	0	0	0	0	0
ASV1092	0	0	0	107	0	133	0	0	0	0	0	0	0	0	0	0	0	0	0	0	0	0	0	0	0	8	0	17	0	0	0	0	0	7	0	0	0	0	4	0	0	0	0	0	0	0	0	0	0
ASV1093	0	0	0	0	0	0	14	0	14	17	0	0	35	14	9	56	5	0	0	0	0	0	0	0	0	0	0	0	0	0	0	0	0	0	0	0	0	0	0	0	0	0	0	48	82	0	0	0	0
ASV1094	0	0	0	0	0	0	0	0	0	0	0	0	0	0	0	0	0	0	0	0	0	0	0	0	0	0	0	0	0	0	0	0	0	0	0	0	0	0	0	0	0	0	0	0	0	0	0	53	65
ASV1095	0	0	0	0	0	0	15	3	8	56	0	27	95	13	2	36	0	51	0	0	0	0	0	0	0	0	6	0	16	0	0	0	0	0	0	0	0	0	0	0	0	0	0	0	0	0	0	0	0
ASV1096	0	0	0	0	0	0	0	0	0	150	0	88	0	0	0	74	0	10	0	0	0	0	0	0	0	0	0	0	0	0	0	0	0	0	0	0	0	0	0	0	0	0	0	0	0	0	0	0	0
ASV1097	0	0	0	0	0	0	0	0	0	0	0	0	0	0	0	0	0	0	0	0	0	0	0	0	17	9	0	0	0	0	0	0	0	0	0	0	0	0	0	0	0	0	0	0	0	204	0	0	0
ASV1098	0	0	0	0	0	0	0	0	0	27	306	0	0	3	19	0	0	0	0	0	0	0	0	0	0	0	0	0	0	0	0	0	0	0	0	0	0	0	0	0	0	0	0	0	0	0	0	0	0
ASV1099	0	0	0	0	0	0	0	0	0	9	0	0	0	0	6	2	0	8	12	10	0	0	0	0	0	0	0	0	32	40	0	0	0	0	0	0	0	0	0	0	0	24	14	0	0	0	0	25	10
ASV1100	0	260	20	0	23	0	0	0	0	0	0	0	0	0	0	0	0	0	0	0	0	0	0	0	0	0	0	0	0	0	0	0	0	0	0	0	0	0	0	0	0	0	0	0	0	0	0	0	0
ASV1101	0	0	0	0	0	0	0	0	0	0	0	0	0	0	0	0	0	0	0	0	0	5	4	12	7	0	0	0	0	41	0	20	0	0	9	0	8	11	9	0	0	0	0	0	0	4	0	0	0
ASV1102	0	0	0	0	0	0	0	0	0	0	0	0	0	0	0	0	0	0	0	0	0	0	10	0	0	0	10	0	52	0	0	48	0	0	74	56	0	0	0	85	0	0	0	0	0	0	0	0	0
ASV1103	0	0	0	0	0	0	0	0	0	0	0	0	0	0	0	0	0	0	0	0	0	0	0	0	0	0	0	0	0	0	0	0	0	0	0	0	0	0	0	0	0	0	0	0	0	0	0	0	0
ASV1104	0	0	0	0	0	0	0	0	0	0	0	0	0	0	0	0	0	0	0	0	0	0	0	0	0	0	0	0	0	0	0	0	0	0	0	0	0	0	0	0	0	0	0	0	0	0	0	0	0
ASV1105	0	0	0	0	0	0	0	0	0	0	0	0	0	0	0	0	13	0	0	0	0	246	0	0	0	0	0	0	0	0	0	0	0	0	0	0	12	0	0	0	0	0	9	0	0	0	0	0	0
ASV1106	0	0	0	0	0	0	0	0	0	0	0	0	0	0	0	0	0	0	0	0	0	0	0	0	23	0	0	0	0	0	0	0	0	0	0	0	0	0	0	0	0	0	0	0	0	0	0	0	19
ASV1107	0	0	0	23	25	0	27	8	53	0	85	0	49	0	24	0	24	0	0	0	0	0	11	0	0	0	0	0	0	0	0	0	0	0	0	0	0	0	0	0	0	0	0	0	0	0	0	0	0
ASV1108	0	0	0	0	0	0	0	0	0	0	0	0	0	0	0	0	0	0	0	0	0	0	0	0	0	0	0	0	0	0	0	0	0	0	0	0	0	0	0	0	0	0	0	13	56	86	0	0	0
ASV1109	9	0	0	0	0	17	0	0	0	0	0	0	0	0	0	0	0	0	0	0	0	0	0	38	77	32	11	0	0	0	0	0	0	0	0	0	0	0	0	0	0	0	0	0	0	0	0	0	0
ASV1110	0	0	25	27	0	33	0	0	0	70	0	0	0	0	0	0	0	0	93	0	10	0	0	13	9	0	0	7	0	6	0	0	0	0	3	0	0	0	0	7	0	0	0	0	0	0	0	0	0
ASV1111	49	0	32	0	0	224	0	0	0	0	0	0	0	0	0	0	0	0	0	0	6	0	0	0	0	0	0	0	0	0	0	0	0	0	0	0	0	0	0	0	0	0	0	0	0	0	0	0	0
ASV1112	0	36	19	18	41	8	0	0	0	0	0	0	0	0	0	0	0	0	0	0	32	0	0	22	16	0	16	0	5	6	0	0	0	0	0	0	9	0	0	0	0	0	0	0	0	0	0	0	0
ASV1113	0	0	0	0	0	0	0	0	0	0	0	0	0	0	0	0	0	0	12	0	41	5	0	117	0	15	50	15	0	0	0	0	0	0	0	0	0	0	0	0	0	5	0	0	0	0	0	39	10
ASV1114	0	0	0	0	0	0	0	0	0	0	0	0	0	0	0	0	0	0	0	0	0	310	0	0	0	0	0	0	0	0	0	0	0	0	0	0	0	0	0	0	0	0	0	0	0	0	0	0	0
ASV1115	129	0	78	24	0	88	0	0	0	0	0	0	0	0	0	0	0	0	0	0	0	0	0	0	0	0	0	0	0	0	0	0	0	0	0	0	0	0	0	0	0	0	0	0	0	0	0	0	0
ASV1116	0	0	0	0	0	0	0	0	0	63	0	0	29	44	22	0	0	30	0	0	0	0	0	0	0	0	0	0	0	0	0	0	0	0	0	0	0	0	0	0	0	0	0	0	27	27	0	0	0
ASV1117	0	0	0	0	0	0	0	0	0	0	0	0	0	0	0	0	0	0	0	0	0	0	127	0	81	52	0	48	0	24	0	0	0	0	0	0	0	0	0	0	0	0	0	0	0	0	0	0	0
ASV1118	0	0	0	232	0	90	0	0	0	0	0	0	0	0	0	0	0	0	0	0	0	0	0	0	0	0	0	0	0	0	0	0	0	0	0	0	0	0	0	0	0	0	0	0	0	0	0	0	0
ASV1119	0	0	0	0	0	0	0	0	0	0	0	0	0	0	0	0	0	0	0	0	0	90	0	3	36	0	17	76	77	12	0	0	0	0	0	0	0	0	0	0	0	0	0	0	0	0	0	0	0
ASV1120	0	0	0	0	0	0	0	0	0	0	0	0	0	0	0	0	0	0	0	0	0	52	0	0	0	0	10	21	31	6	0	0	0	0	0	4	0	0	0	24	0	0	0	0	0	0	0	0	0
ASV1121	0	0	0	0	0	9	0	3	0	22	0	0	20	107	13	49	37	52	0	0	0	0	0	0	0	0	0	0	0	0	0	0	0	0	0	0	0	0	0	0	0	0	0	0	0	0	0	0	0
ASV1122	0	0	0	0	0	0	0	0	0	0	0	0	0	0	0	0	0	0	0	0	0	11	0	4	24	0	5	5	44	37	32	0	0	0	11	42	0	29	13	0	0	0	0	0	0	0	0	0	0
ASV1123	0	0	0	0	0	0	0	0	0	0	0	0	0	0	0	0	0	0	0	0	0	0	6	0	0	0	0	22	0	26	0	74	0	0	0	0	126	0	0	55	0	0	0	0	0	0	0	0	0
ASV1124	0	192	25	0	83	8	0	0	0	0	0	0	0	0	0	0	0	0	0	0	0	0	0	0	0	0	0	0	0	0	0	0	0	0	0	0	0	0	0	0	0	0	0	0	0	0	0	0	0
ASV1125	0	0	274	0	0	41	0	0	0	0	0	0	0	0	0	0	0	0	0	0	0	0	0	0	0	0	0	0	0	0	0	0	0	0	0	0	0	0	0	0	0	0	0	0	0	0	0	0	0
ASV1126	0	0	0	0	0	0	0	0	0	0	0	19	0	0	0	0	0	0	0	0	222	0	0	0	0	0	29	0	0	0	0	0	0	0	0	0	0	0	0	0	0	0	0	0	16	0	0	0	0
ASV1127	0	0	0	0	0	0	0	0	0	0	0	0	0	0	0	0	0	0	0	0	0	0	0	0	0	0	0	0	0	0	0	0	0	0	207	0	0	0	0	0	0	0	0	0	0	0	0	0	0
ASV1128	0	0	0	0	0	0	0	0	0	0	0	0	0	0	0	0	0	0	0	0	0	0	0	0	0	0	0	0	0	0	0	0	0	0	0	0	0	0	0	0	0	0	0	0	0	0	0	0	0
ASV1129	0	0	0	0	0	0	0	0	0	0	0	0	0	0	0	0	0	0	0	0	0	0	0	0	0	0	0	0	0	0	0	0	0	0	0	0	0	0	0	0	0	0	0	0	0	0	0	0	0
ASV1130	0	0	0	0	0	0	0	0	0	0	0	0	0	0	0	0	0	0	0	0	0	0	0	0	0	0	0	0	0	0	0	0	0	0	0	0	323	0	0	0	0	0	0	0	0	0	0	0	0
ASV1131	0	0	0	0	0	0	0	0	0	0	0	0	0	0	0	0	0	0	0	0	0	0	0	0	0	0	0	0	0	0	0	0	0	0	0	0	0	0	0	0	0	0	0	0	0	0	0	0	0
ASV1132	0	0	0	0	0	0	0	0	0	0	0	0	0	0	0	0	0	0	0	0	0	0	0	0	0	0	0	0	0	0	0	0	0	0	0	0	0	0	0	0	60	0	0	0	0	0	246	0	0
ASV1133	0	0	21	195	17	67	0	0	0	0	0	0	0	0	0	0	0	0	0	0	0	0	0	0	0	0	0	0	0	0	0	0	0	0	0	0	0	0	0	0	0	0	0	0	0	0	0	0	0
ASV1134	0	0	0	0	0	0	186	0	0	0	0	0	38	62	0	0	0	0	0	0	0	0	0	0	0	0	0	0	0	0	0	0	0	0	0	0	0	0	0	0	0	0	0	0	0	0	0	0	0
ASV1135	0	0	0	0	0	0	0	0	0	0	0	0	0	0	0	0	0	0	0	0	0	0	0	0	0	0	0	0	0	0	0	0	0	0	0	0	0	0	0	0	0	0	0	0	0	0	0	0	0
ASV1136	0	0	0	0	0	0	0	0	0	0	0	0	0	0	0	0	0	0	0	0	11	0	0	0	0	0	4	0	0	0	0	0	36	0	0	0	12	61	0	0	0	0	0	0	0	0	0	0	0
ASV1137	0	0	0	0	0	0	0	0	0	0	0	0	0	0	0	0	0	0	0	0	0	0	0	0	0	0	0	0	0	0	0	0	0	0	0	0	0	0	0	0	98	66	67	0	0	0	0	41	30
ASV1138	0	0	0	0	0	0	0	0	5	0	0	0	0	0	77	0	239	0	0	0	0	0	0	0	0	0	0	0	0	0	0	0	0	0	0	0	0	0	0	0	0	0	0	0	0	0	0	0	0
ASV1140	0	105	0	14	176	18	0	0	0	0	0	0	0	0	0	0	0	0	0	0	0	0	0	0	0	0	0	0	0	0	0	0	0	0	0	0	0	0	0	0	0	0	0	0	0	0	0	0	0
ASV1141	0	0	0	0	0	0	0	4	5	0	0	0	0	0	6	0	0	0	0	10	11	0	26	0	8	12	0	5	16	0	0	0	10	10	0	0	0	0	17	0	0	0	0	14	15	23	0	4	0
ASV1142	0	0	0	0	0	0	0	0	0	24	0	103	0	18	0	87	0	68	0	0	0	0	0	0	0	0	0	0	0	0	0	8	0	0	0	0	10	0	0	0	0	0	0	0	0	0	0	0	0
ASV1143	0	0	0	0	0	0	0	0	0	0	0	0	0	0	0	0	0	0	0	0	0	0	0	0	0	0	0	0	15	0	0	0	0	0	0	0	0	0	0	0	0	0	0	43	20	9	0	0	0
ASV1144	0	6	124	25	0	122	0	0	0	0	0	0	0	0	0	0	0	0	0	0	0	0	0	0	0	0	0	2	0	0	5	0	0	0	0	9	14	0	0	0	0	0	0	0	0	0	0	0	0
ASV1145	0	0	0	0	0	0	0	0	0	0	0	0	0	6	0	0	0	0	0	0	0	0	0	0	0	0	0	0	31	0	0	0	0	0	0	0	0	0	0	0	0	0	0	0	0	0	0	0	0
ASV1146	0	0	0	0	0	0	0	0	0	0	0	0	0	0	0	0	0	0	0	0	0	0	0	0	0	0	0	0	0	0	0	0	97	0	3	0	0	196	8	0	0	0	0	0	0	0	0	0	0
ASV1147	0	0	0	0	0	0	0	0	0	0	0	0	0	0	0	0	0	0	36	0	3	0	0	0	0	0	0	0	0	0	18	0	0	0	0	0	0	0	0	0	0	0	0	0	0	43	0	22	0
ASV1148	0	0	0	0	0	0	0	0	0	0	0	0	0	0	0	0	0	0	0	0	2	0	0	15	32	0	0	0	0	10	0	0	0	0	0	0	0	0	0	0	0	0	43	0	0	0	0	0	127
ASV1149	0	0	0	0	0	0	0	0	0	0	0	0	0	0	0	0	0	0	0	0	0	0	0	0	0	0	0	0	0	0	0	0	0	0	0	0	0	0	0	0	0	0	0	0	0	0	0	0	0
ASV1150	0	0	0	0	0	0	0	0	0	0	0	0	0	0	0	0	0	0	0	27	186	0	0	0	0	0	31	33	0	27	0	0	0	0	0	0	0	0	0	0	0	0	0	0	0	0	0	0	0
ASV1151	0	0	0	0	0	0	0	0	0	0	0	0	0	0	0	0	0	0	0	0	0	0	0	0	66	72	0	79	82	0	0	0	0	0	0	0	0	0	0	0	0	0	0	0	0	0	0	0	0
ASV1152	24	53	39	13	105	68	0	0	0	0	0	0	0	0	0	0	0	0	0	0	0	0	0	0	0	0	0	0	0	0	0	0	0	0	0	0	0	0	0	0	0	0	0	0	0	0	0	0	0
ASV1153	0	0	0	0	0	0	0	0	0	0	0	0	0	0	0	0	0	0	0	0	0	0	0	0	0	0	0	0	0	0	0	0	0	0	0	0	0	0	0	0	0	0	0	64	0	48	0	0	0
ASV1154	0	0	0	0	0	0	0	0	0	0	0	0	0	0	0	0	0	0	0	0	0	0	0	0	0	0	0	0	0	0	0	0	0	0	0	0	0	0	0	0	0	0	0	0	0	0	0	0	0
ASV1155	28	0	0	143	21	25	0	0	0	0	0	0	0	0	0	0	0	0	21	0	0	0	0	0	54	0	0	0	0	0	0	0	0	0	0	0	0	0	0	0	0	0	0	0	13	0	0	0	0
ASV1156	0	0	0	0	0	0	0	0	0	176	0	0	0	12	0	87	0	35	0	0	0	0	0	0	0	0	0	0	0	0	0	0	0	0	0	0	0	0	0	0	0	0	0	0	0	0	0	0	0
ASV1157	0	0	0	0	0	0	0	0	0	0	0	0	0	0	0	0	0	0	0	0	0	0	0	0	0	0	0	0	0	0	0	143	0	0	0	0	159	0	0	0	0	0	0	0	0	0	0	0	0
ASV1158	0	0	0	0	0	0	0	0	0	0	0	0	0	0	0	0	0	0	0	0	0	0	0	0	0	0	0	0	0	0	0	0	0	0	0	30	14	0	0	0	28	0	0	0	0	0	74	0	39
ASV1159	0	16	18	18	56	201	0	0	0	0	0	0	0	0	0	0	0	0	0	0	0	0	0	0	0	0	0	0	0	0	0	0	0	0	0	0	0	0	0	0	0	0	0	0	0	0	0	0	0
ASV1160	0	0	0	22	0	0	25	0	23	50	0	0	77	21	10	33	0	46	0	0	0	0	0	0	0	0	0	0	0	0	0	0	0	0	0	0	0	0	0	0	0	0	0	0	0	0	0	0	0
ASV1161	0	0	0	0	0	26	3	0	0	0	0	0	20	0	2	5	12	0	0	0	0	0	0	91	2	0	4	29	28	0	0	0	0	0	15	0	0	0	0	0	0	12	40	0	0	0	0	0	14
ASV1162	0	0	0	0	0	0	0	0	0	228	0	0	0	0	0	68	0	6	0	0	0	0	0	0	0	0	0	0	0	0	0	0	0	0	0	0	0	0	0	0	0	0	0	0	0	0	0	0	0
ASV1163	0	0	0	0	0	0	0	0	0	0	0	0	0	0	0	0	0	0	0	0	0	0	0	0	0	0	0	0	0	0	0	0	0	0	0	0	0	0	0	0	7	0	0	0	0	0	0	0	0
ASV1164	104	0	82	84	0	29	0	0	0	0	0	0	0	0	0	0	0	0	0	0	0	0	0	0	0	0	0	0	0	0	0	0	0	0	0	0	0	0	0	0	0	0	0	0	0	0	0	0	0
ASV1165	0	0	0	0	0	0	0	0	0	0	0	0	0	0	0	0	0	0	0	0	0	0	0	0	0	0	0	0	0	0	0	0	0	0	0	0	0	0	0	0	0	0	0	54	57	30	0	0	0
ASV1166	0	1	0	0	10	0	0	0	0	0	26	0	0	0	0	0	0	0	0	0	0	159	0	0	11	0	0	12	20	6	0	0	0	0	0	0	0	0	0	0	0	9	6	0	0	1	0	16	12
ASV1167	0	0	0	0	0	0	0	0	0	0	0	0	0	0	0	0	0	0	278	0	0	0	0	0	0	0	0	0	0	0	0	0	0	0	0	0	0	0	0	0	0	0	0	0	0	0	0	0	0
ASV1168	0	0	0	0	0	0	0	0	0	0	0	0	0	0	0	0	0	0	0	0	256	0	0	0	0	0	37	0	0	0	0	0	0	0	0	0	0	0	0	0	0	0	0	0	0	0	0	0	0
ASV1169	0	0	0	0	0	0	0	0	0	0	0	0	0	0	0	0	0	0	0	0	0	0	32	0	0	3	0	0	0	8	0	0	0	0	0	0	0	0	0	0	0	0	0	26	46	32	0	0	0
ASV1170	13	0	9	0	0	0	0	0	14	0	0	0	22	20	41	0	59	0	0	0	0	0	5	0	8	30	7	48	0	0	0	0	0	0	0	0	16	0	0	0	0	0	0	0	0	0	0	0	0
ASV1171	0	0	0	0	0	0	0	0	0	0	0	0	0	0	0	0	288	0	0	0	0	0	0	0	0	0	0	0	0	0	0	0	0	0	0	0	0	0	0	0	0	0	0	0	0	0	0	0	0
ASV1172	0	0	0	0	0	0	0	0	0	0	0	0	0	0	0	0	0	0	0	0	262	0	0	0	0	0	21	0	0	0	0	0	0	0	0	0	0	0	0	0	0	0	0	0	0	0	0	0	0
ASV1173	0	0	0	0	0	0	0	0	0	0	0	0	0	0	0	0	0	0	0	0	0	3	0	0	32	0	0	14	0	0	0	0	0	0	18	0	0	52	129	31	0	0	0	0	0	0	0	0	0
ASV1174	0	0	0	0	0	0	0	0	0	0	0	0	0	0	0	0	0	0	0	0	0	0	0	0	0	0	0	0	0	0	0	0	28	0	0	0	0	260	0	0	0	0	0	0	0	0	0	0	0
ASV1175	0	0	0	0	0	0	0	0	0	0	0	0	0	0	0	0	0	0	0	0	0	0	0	0	0	0	0	0	0	0	0	0	0	0	0	0	0	0	274	0	0	0	0	0	0	0	0	0	0
ASV1176	0	0	0	0	0	0	0	0	0	0	0	0	0	0	0	0	0	0	0	0	0	0	0	0	0	0	0	0	0	0	0	0	0	0	0	0	0	0	132	156	0	0	0	0	0	0	0	0	0
ASV1177	0	0	0	0	15	7	0	0	0	19	0	0	0	0	0	65	0	9	0	20	14	21	0	0	8	19	0	11	48	27	6	0	0	0	0	10	0	0	0	0	0	0	0	0	0	3	0	0	0
ASV1179	0	0	0	0	0	0	0	0	0	0	0	0	0	0	0	0	0	0	0	0	0	0	0	0	0	0	0	0	0	0	30	0	0	0	0	70	0	0	0	0	0	0	0	0	0	0	0	0	0
ASV1180	0	0	0	0	0	0	0	0	0	0	0	0	0	0	0	0	0	0	0	0	0	0	0	0	0	0	0	0	0	0	0	0	0	0	0	0	0	0	0	0	0	112	152	0	0	0	0	19	14
ASV1181	31	14	0	208	5	36	0	0	0	0	0	0	0	0	0	0	0	0	0	0	0	0	0	0	0	0	0	0	0	0	0	0	0	0	0	0	0	0	0	0	0	0	0	0	0	0	0	0	0
ASV1182	0	0	0	50	9	60	0	0	0	0	0	0	0	0	0	0	0	0	0	0	0	0	0	13	16	0	14	9	14	30	0	0	22	0	0	0	0	0	0	9	4	0	0	0	0	0	23	0	0
ASV1183	0	0	0	0	0	0	0	0	0	0	0	0	0	0	0	0	0	0	0	0	0	0	0	0	0	0	0	0	0	0	0	0	0	0	0	0	0	60	226	0	0	0	0	0	0	0	0	0	0
ASV1184	52	0	17	166	0	59	0	0	0	0	0	0	0	0	0	0	0	0	0	0	0	0	0	0	0	0	0	0	0	0	0	0	0	0	0	0	0	0	0	0	0	0	0	0	0	0	0	0	0
ASV1185	0	0	0	0	0	0	0	0	0	0	0	0	0	0	0	0	0	0	105	0	41	0	0	0	139	0	8	0	0	0	0	0	0	0	0	0	0	0	0	0	0	0	0	0	0	0	0	0	0
ASV1186	0	0	0	0	0	0	0	0	0	0	0	0	0	0	0	0	0	0	0	24	0	9	0	16	26	0	0	40	108	72	0	0	0	0	0	0	0	0	0	0	0	0	0	0	0	0	0	0	0
ASV1187	0	0	0	0	0	0	0	0	0	0	0	0	0	0	0	0	0	0	0	0	39	0	0	0	35	0	146	33	47	0	0	0	0	0	0	0	0	0	0	0	0	0	0	0	0	0	0	0	0
ASV1188	73	17	0	187	0	0	0	0	0	0	0	0	0	0	0	0	0	0	0	0	0	0	0	0	0	0	0	0	0	0	0	0	0	0	0	0	0	0	0	0	0	0	0	0	0	0	0	0	0
ASV1189	81	20	23	58	64	42	0	0	0	0	0	0	0	0	0	0	0	0	0	0	0	0	0	0	0	0	0	0	0	0	0	0	0	0	0	0	0	0	0	0	0	0	0	0	0	0	0	0	0
ASV1190	0	0	0	0	0	0	0	0	0	0	0	0	0	0	0	0	0	0	0	0	0	0	0	0	0	0	0	0	0	0	0	0	0	0	0	0	0	0	0	0	275	0	0	0	0	0	12	0	0
ASV1191	0	0	0	0	0	0	0	0	0	0	0	0	0	0	0	0	0	0	0	0	0	0	0	0	0	0	0	0	0	0	0	0	0	0	0	0	0	0	0	0	0	0	0	0	280	0	0	0	0
ASV1192	0	0	0	0	0	0	0	0	0	0	0	0	0	0	0	0	0	0	0	0	0	0	0	0	0	0	0	0	0	0	0	0	0	0	0	0	0	0	0	0	0	0	0	0	0	0	0	0	0
ASV1193	8	0	0	19	0	123	0	0	0	0	0	0	0	0	0	0	0	0	0	0	0	0	0	0	0	1	0	0	0	33	0	0	0	0	0	0	0	0	0	100	0	0	0	0	0	0	0	0	0
ASV1194	0	0	17	0	0	285	0	0	0	0	0	0	0	0	0	0	0	0	0	0	0	0	0	0	0	0	0	0	0	0	0	0	0	0	0	0	0	0	0	0	0	0	0	0	0	0	0	0	0
ASV1195	0	0	0	0	78	0	0	0	0	0	0	0	0	0	0	0	0	0	0	0	0	0	0	0	0	0	0	3	0	0	31	0	0	0	0	0	0	0	0	0	0	0	0	0	0	0	0	0	0
ASV1196	0	0	0	0	0	0	0	0	0	0	0	0	0	0	81	0	218	0	0	0	0	0	0	0	0	0	0	0	0	0	0	0	0	0	0	0	0	0	0	0	0	0	0	0	0	0	0	0	0
ASV1197	0	0	0	0	0	0	0	0	0	0	0	0	0	0	0	0	0	0	0	26	12	0	0	0	0	8	156	0	0	81	0	0	0	0	0	0	0	0	0	0	0	0	0	0	0	0	0	0	0
ASV1198	0	0	0	0	0	0	0	0	0	0	0	0	0	0	0	0	0	0	0	0	0	0	0	0	0	0	0	0	0	0	0	0	0	0	0	0	0	0	0	0	0	0	0	0	0	0	10	0	0
ASV1199	0	0	0	0	0	0	0	0	0	0	0	0	0	0	0	0	0	0	0	0	0	0	0	0	0	0	0	0	0	0	0	0	0	0	0	0	0	0	0	0	0	0	0	0	0	0	0	0	0
ASV1200	0	0	36	0	0	0	0	0	0	0	0	0	0	0	0	0	0	0	0	0	0	34	0	0	0	60	0	42	35	65	0	0	0	0	0	14	0	0	0	0	0	0	0	0	0	0	0	0	0
ASV1201	0	0	0	0	0	0	0	280	0	0	0	0	0	0	0	0	0	0	0	0	0	0	0	0	0	0	0	0	0	0	0	0	0	0	0	0	0	0	0	0	0	0	0	0	0	0	0	0	0
ASV1202	0	0	0	0	0	0	0	0	0	0	0	0	0	0	0	0	0	0	64	0	0	0	0	0	0	0	0	0	0	0	0	0	0	0	0	0	0	0	0	0	0	12	0	45	0	53	0	0	0
ASV1203	0	0	0	0	0	0	0	0	0	0	0	0	0	0	0	0	0	0	0	0	0	0	0	0	0	0	0	0	0	0	0	0	0	0	0	0	0	0	0	0	0	0	0	0	0	0	0	0	0
ASV1204	0	0	0	0	0	0	0	0	0	0	0	0	0	0	0	0	0	0	0	0	0	0	0	0	0	0	0	0	0	0	0	6	0	0	0	0	270	0	0	0	0	0	0	0	0	0	0	0	0
ASV1205	0	0	0	0	0	0	0	0	0	0	0	0	0	0	0	0	0	0	0	0	0	0	25	0	0	0	0	0	0	15	0	0	0	0	89	0	0	0	0	155	0	0	0	0	0	0	0	0	0
ASV1206	0	0	0	0	0	0	0	0	0	0	0	0	0	0	0	0	0	0	0	0	0	0	0	0	0	0	0	0	0	0	0	0	0	0	0	0	0	0	0	0	0	0	0	0	0	0	0	0	0
ASV1207	0	0	0	0	0	0	6	0	16	0	0	4	79	15	39	49	8	51	0	0	0	0	0	0	0	0	0	0	0	0	0	0	0	0	0	0	0	0	0	0	0	0	0	0	0	0	0	0	0
ASV1208	0	0	0	0	0	0	0	0	0	0	0	0	0	0	0	0	0	0	0	29	0	0	0	0	57	0	0	24	17	0	0	0	0	0	0	0	0	0	0	0	0	0	0	0	0	0	0	0	0
ASV1209	0	0	0	0	0	0	0	0	0	0	0	0	0	0	0	0	0	0	0	0	0	264	0	0	0	0	0	0	10	0	0	0	0	0	0	0	0	0	0	0	0	0	0	0	0	0	0	0	0
ASV1210	0	0	0	0	0	0	0	0	0	0	0	0	0	0	0	0	0	0	0	0	0	0	0	0	0	0	0	0	0	0	0	0	0	0	0	0	0	0	0	0	0	0	0	0	122	0	0	0	0
ASV1211	0	0	0	0	0	0	0	0	0	0	0	0	0	0	0	0	0	0	0	0	0	0	0	0	0	0	0	0	0	0	0	0	0	0	0	0	0	0	0	0	0	0	0	0	0	0	0	0	0
ASV1212	0	0	0	0	0	0	0	0	0	0	0	0	0	0	0	0	0	0	0	0	0	0	12	26	10	0	0	56	0	32	0	0	27	0	0	0	0	0	0	0	0	0	0	0	0	0	0	0	0
ASV1213	0	0	0	0	0	0	0	0	0	0	0	0	0	0	0	0	0	0	0	0	0	0	0	0	0	0	0	0	0	0	0	0	0	0	0	0	0	0	0	0	0	0	0	0	0	0	0	0	0
ASV1214	0	0	0	0	0	0	0	0	6	23	0	0	0	0	0	0	0	0	39	0	0	0	0	0	0	0	0	0	19	0	25	0	0	0	17	11	0	2	0	0	0	0	0	0	0	0	0	0	0
ASV1215	0	0	0	0	0	0	0	0	0	0	0	0	0	0	0	0	0	0	0	0	0	0	0	0	47	4	157	34	40	3	0	0	0	0	0	0	0	0	0	0	0	0	0	0	0	0	0	0	0
ASV1216	0	0	0	0	0	0	0	0	0	0	0	0	0	0	0	0	0	0	0	0	0	0	0	0	0	0	0	0	0	0	135	0	0	0	0	132	0	0	0	0	0	0	0	0	0	0	0	0	0
ASV1217	0	12	0	25	27	25	0	0	0	0	0	0	0	0	0	0	0	0	21	2	8	0	9	0	41	25	28	21	15	3	0	0	0	0	0	10	0	0	0	0	0	0	0	0	0	0	0	0	0
ASV1218	0	0	0	0	0	0	0	0	0	0	0	0	0	0	0	0	0	0	0	0	0	0	0	0	0	0	0	5	218	69	0	0	0	0	0	0	0	0	0	0	0	0	0	0	0	0	0	0	0
ASV1219	0	0	0	0	0	0	0	0	0	0	0	0	0	0	0	0	0	0	0	0	0	0	0	0	0	0	0	0	0	0	0	11	0	0	0	0	269	0	0	0	0	0	0	0	0	0	0	0	0
ASV1220	0	0	0	0	0	0	0	0	0	0	0	0	0	0	0	0	0	0	0	0	0	0	0	0	0	0	0	0	0	0	0	0	0	0	0	4	0	0	0	0	0	0	0	0	0	0	0	0	0
ASV1221	0	0	0	0	0	0	0	0	0	0	0	0	0	0	0	0	0	0	0	0	0	0	0	0	0	0	0	0	0	0	0	0	0	0	16	0	0	0	0	270	0	0	0	0	0	0	0	0	0
ASV1222	0	0	0	0	0	0	0	0	0	0	0	84	0	56	0	35	0	0	0	0	0	0	0	12	0	0	0	15	106	0	0	0	0	0	0	0	0	0	0	0	0	0	0	0	0	0	0	0	0
ASV1223	0	166	0	0	99	0	0	0	0	0	0	0	0	0	0	0	0	0	0	0	0	0	0	0	0	0	0	0	0	0	0	0	0	0	0	0	0	0	0	0	0	0	0	0	0	0	0	0	0
ASV1224	0	0	0	0	0	0	0	0	0	125	0	0	13	9	0	68	5	65	0	0	0	0	0	0	0	0	0	0	0	0	0	0	0	0	0	0	0	0	0	0	0	0	0	0	0	0	0	0	0
ASV1225	0	0	11	0	0	0	0	0	0	0	0	0	0	0	0	0	0	0	0	0	0	0	28	20	37	65	24	49	0	0	4	0	3	0	27	0	0	0	0	0	0	0	0	0	0	0	0	0	0
ASV1226	0	0	0	0	0	0	0	0	0	0	0	0	0	0	0	0	0	0	0	0	0	0	0	0	0	0	0	0	0	0	0	132	0	0	0	0	144	0	0	0	0	0	0	0	0	0	0	0	0
ASV1227	112	32	12	31	0	37	0	0	0	0	0	0	0	0	0	0	0	0	0	0	27	0	0	0	0	0	0	0	0	0	0	0	0	0	0	0	0	0	0	0	19	0	0	0	0	0	0	0	0
ASV1228	94	0	57	12	26	52	0	0	0	0	0	0	0	0	0	0	0	0	0	0	0	0	0	0	0	0	0	0	0	0	0	5	0	0	0	0	15	0	0	0	0	0	0	0	0	0	0	0	0
ASV1230	0	0	0	0	0	0	0	0	0	0	0	0	0	0	0	0	0	0	0	0	0	0	0	0	10	0	129	32	19	18	0	0	0	0	0	0	0	0	0	0	15	0	13	0	0	0	24	0	0
ASV1231	0	0	0	0	0	0	0	0	0	0	0	0	0	0	0	0	0	0	0	0	0	0	0	0	0	0	0	0	0	0	0	0	0	0	0	0	0	0	0	0	0	0	0	4	51	0	0	0	0
ASV1232	0	0	0	0	0	0	0	0	0	0	0	0	0	0	0	0	0	0	0	0	0	0	0	0	0	0	3	0	9	0	0	52	29	0	0	0	23	56	0	0	65	0	0	0	0	0	40	0	0
ASV1233	0	0	0	0	0	0	8	10	0	46	203	0	0	0	0	10	0	24	0	0	0	0	0	0	0	0	0	0	0	0	0	0	0	0	0	0	0	0	0	0	0	0	0	0	0	0	0	0	0
ASV1234	167	0	6	56	0	6	0	0	0	0	0	0	0	0	0	0	0	0	0	0	0	0	0	38	0	0	0	0	0	0	0	0	0	0	0	0	0	0	0	0	0	0	0	0	0	0	0	0	0
ASV1235	17	12	7	0	37	15	0	0	0	0	0	0	0	0	0	4	0	0	0	0	0	0	0	20	2	0	16	26	8	11	0	0	0	32	0	0	0	8	14	0	0	0	3	0	0	0	0	0	0
ASV1236	0	0	0	0	0	0	0	6	26	4	0	54	0	17	59	13	98	0	0	0	0	0	0	0	0	0	0	0	0	0	0	0	0	0	0	0	0	0	0	0	0	0	0	0	0	0	0	0	0
ASV1237	0	109	0	0	0	0	0	0	0	0	0	0	0	0	0	0	0	0	0	0	160	0	0	0	0	0	0	0	0	0	0	0	0	0	0	0	0	0	0	0	0	0	0	0	0	0	0	0	0
ASV1238	0	0	0	0	0	0	0	0	0	0	0	0	33	41	55	44	54	42	0	0	0	0	0	0	0	0	0	0	0	0	0	0	0	0	0	0	0	0	0	0	0	0	0	0	0	0	0	0	0
ASV1239	0	0	0	0	0	0	14	0	0	0	0	0	7	94	0	28	23	100	0	0	0	0	0	0	0	0	0	0	0	0	0	0	0	0	0	0	0	0	0	0	0	0	0	0	0	0	0	0	0
ASV1240	0	0	0	0	0	0	15	0	0	0	0	0	95	0	0	0	0	0	0	0	0	0	0	0	0	0	0	0	0	0	0	0	0	0	0	0	0	8	0	0	0	0	0	0	8	39	0	0	0
ASV1241	0	0	0	0	0	0	3	0	4	0	70	0	31	0	19	17	52	22	0	0	22	0	15	0	0	0	0	0	0	0	5	0	0	0	6	0	0	8	0	0	0	0	0	0	0	0	0	4	0
ASV1242	0	0	0	0	0	0	0	0	0	0	0	0	0	0	0	0	0	0	0	0	0	0	0	0	0	0	0	0	0	0	0	0	0	0	61	0	0	0	0	208	0	0	0	0	0	0	0	0	0
ASV1243	0	0	29	0	0	0	0	0	7	25	0	0	0	0	25	10	0	0	30	0	0	0	0	0	0	8	3	13	0	3	0	0	0	0	9	6	4	0	0	0	0	0	0	0	0	15	10	0	0
ASV1244	0	0	9	22	0	55	0	0	0	0	0	0	0	0	0	0	0	0	0	0	0	0	0	0	0	0	0	0	0	75	0	0	0	0	0	64	0	43	0	0	0	0	0	0	0	0	0	0	0
ASV1245	0	0	0	0	0	0	0	0	0	16	0	0	40	0	0	25	0	0	0	0	0	0	0	0	0	0	0	0	0	0	0	0	0	0	0	0	0	0	0	0	0	0	0	0	0	63	0	0	0
ASV1246	0	0	0	0	0	0	0	0	0	0	0	0	0	0	29	0	0	0	7	12	0	0	0	29	5	29	24	37	0	62	9	0	0	0	0	0	0	0	0	0	0	0	0	0	0	0	0	0	0
ASV1247	0	0	0	0	0	0	0	0	0	0	0	0	0	0	0	0	0	0	0	0	9	0	0	0	0	0	0	5	25	0	24	9	0	0	31	20	0	31	0	24	0	0	0	0	0	0	71	0	0
ASV1248	0	0	0	0	0	0	0	0	0	0	0	0	0	0	0	0	0	0	0	0	0	0	0	0	0	0	0	0	0	0	0	0	0	0	0	0	0	0	0	0	0	0	0	0	188	27	0	0	0
ASV1249	0	0	0	0	5	0	0	0	5	0	0	0	0	0	222	0	30	0	0	0	0	0	0	0	0	0	0	0	0	0	0	0	0	0	0	0	0	0	0	0	0	0	0	0	0	0	0	0	0
ASV1250	0	0	0	0	0	0	1	0	0	0	0	0	119	0	0	0	0	0	0	0	10	0	0	0	46	0	73	9	6	15	0	0	0	0	0	0	0	0	0	0	0	0	0	0	0	0	0	0	0
ASV1251	0	0	0	0	0	0	0	0	0	0	0	0	0	0	0	0	0	0	0	0	48	0	0	0	0	0	0	0	0	0	0	57	0	0	57	0	0	0	37	63	0	0	0	0	0	0	0	0	0
ASV1252	0	0	0	0	0	0	0	0	0	0	0	0	0	0	0	0	0	0	0	0	0	8	0	0	12	12	0	213	23	0	0	0	0	0	0	0	0	0	0	0	0	0	0	0	0	0	0	0	0
ASV1253	0	0	0	0	0	0	0	0	0	0	0	0	0	0	0	0	0	0	0	0	0	0	0	0	0	0	0	0	0	0	0	0	0	0	231	0	0	6	0	22	0	0	0	0	0	0	0	0	0
ASV1254	0	0	0	0	0	0	0	0	0	0	0	0	0	0	0	0	0	0	0	0	0	0	0	0	0	0	0	0	0	0	0	0	0	0	106	0	0	0	0	162	0	0	0	0	0	0	0	0	0
ASV1255	0	0	0	0	0	0	0	0	0	0	0	0	0	0	0	0	0	0	0	0	0	0	0	0	0	0	0	0	0	0	0	0	0	0	16	0	0	0	0	249	0	0	0	0	0	0	0	0	0
ASV1256	0	0	0	0	0	0	0	0	0	0	0	0	0	0	0	0	0	0	0	0	0	0	0	0	0	0	0	0	0	0	0	0	0	97	76	0	0	0	31	56	0	0	0	0	0	0	0	0	0
ASV1257	0	0	0	0	0	0	0	0	0	0	0	0	16	57	28	12	59	29	0	0	0	0	0	0	8	0	0	0	0	16	0	0	0	0	0	0	0	0	0	0	0	0	0	0	0	0	0	0	0
ASV1258	0	0	0	0	0	0	0	0	0	0	0	0	0	0	0	0	0	0	0	0	0	0	0	0	0	0	0	0	0	0	0	0	0	0	0	10	0	0	0	0	0	5	5	0	0	0	0	198	42
ASV1259	0	0	0	0	0	0	0	0	0	0	0	0	0	0	0	0	0	0	0	0	0	0	0	0	0	0	0	0	0	0	0	0	0	0	0	0	0	0	0	0	0	0	148	0	0	0	0	0	114
ASV1260	0	0	0	0	0	0	0	0	0	0	0	0	0	0	0	0	0	0	0	31	0	0	7	0	84	51	48	25	29	0	0	0	0	0	0	0	0	0	0	0	0	0	0	0	0	0	0	0	0
ASV1261	0	0	0	0	0	0	0	0	0	0	0	0	0	0	0	0	0	0	0	0	0	0	0	0	0	0	0	0	0	0	0	0	0	0	0	0	0	0	259	0	0	0	0	0	0	0	0	0	0
ASV1262	0	0	0	0	0	0	0	0	0	0	0	0	0	0	0	0	0	0	0	0	0	0	0	0	0	0	0	0	0	0	0	248	0	0	0	0	0	0	0	0	0	0	0	0	0	0	0	0	0
ASV1263	0	0	0	0	0	0	0	0	0	0	0	0	0	0	0	0	0	0	0	0	0	0	0	0	0	0	0	0	0	0	0	0	0	0	0	0	0	0	0	0	0	0	0	0	0	0	0	0	0
ASV1264	0	0	0	0	0	0	0	0	0	20	0	0	0	0	0	30	0	20	0	0	0	127	0	0	0	0	0	0	0	0	0	0	18	0	0	0	0	17	0	0	0	0	0	0	0	0	0	0	0
ASV1265	0	0	0	0	0	0	0	0	0	0	0	0	0	0	0	0	0	0	0	4	0	0	0	0	0	12	0	19	115	45	0	0	0	0	0	0	0	68	0	0	0	0	0	0	0	0	0	0	0
ASV1266	0	0	0	0	0	0	0	0	0	0	0	0	0	0	0	0	0	0	0	0	0	0	0	0	0	0	111	103	30	7	0	0	0	0	0	0	0	0	0	0	0	0	0	0	0	0	0	0	0
ASV1267	0	0	0	0	0	0	0	0	0	0	0	0	0	0	0	0	0	0	0	0	0	0	0	0	0	0	0	0	0	0	0	0	0	0	0	0	0	0	0	0	0	0	0	170	75	0	0	0	0
ASV1268	0	11	0	0	0	0	0	0	0	0	0	0	0	0	0	0	0	0	0	3	0	0	0	0	0	0	0	22	0	0	16	0	0	0	0	0	0	2	0	0	0	25	23	0	0	0	0	0	17
ASV1269	0	0	0	0	0	0	0	0	0	0	0	0	0	0	0	0	0	0	47	0	0	9	0	0	19	0	37	37	55	0	9	0	0	0	0	0	0	0	0	6	0	24	0	0	0	0	0	9	5
ASV1270	0	0	0	0	0	0	0	0	0	0	0	0	0	0	0	0	0	0	0	0	0	0	0	0	0	0	0	0	0	0	92	0	0	0	0	155	0	0	0	0	0	0	0	0	0	0	0	0	0
ASV1271	0	0	0	0	0	0	0	0	0	0	0	0	0	0	0	0	0	0	0	0	0	0	0	0	0	0	0	0	0	0	0	0	0	0	0	0	0	0	0	0	0	0	0	0	0	0	0	0	0
ASV1272	0	1	0	0	41	0	15	4	0	0	0	0	0	0	11	0	30	11	0	0	0	0	0	0	0	3	49	0	0	0	0	0	0	0	0	13	0	0	12	21	0	0	0	0	0	0	0	0	0
ASV1273	0	0	0	0	0	0	0	0	0	0	0	0	0	0	0	0	0	0	0	0	0	0	0	0	0	0	0	0	0	0	0	252	0	0	0	0	0	0	0	0	0	0	0	0	0	0	0	0	0
ASV1274	0	0	0	0	0	0	0	0	0	0	0	0	0	0	0	0	0	0	0	0	0	0	0	0	0	0	0	0	0	0	0	0	108	0	0	0	0	22	0	0	0	0	0	0	0	0	0	0	0
ASV1275	0	0	0	0	0	0	0	0	0	0	0	0	0	0	0	0	0	0	0	0	0	0	0	0	0	0	0	0	0	0	0	0	0	0	0	0	0	0	0	0	0	0	0	0	0	0	0	0	0
ASV1276	0	0	0	0	3	0	0	0	0	0	0	0	0	0	0	0	0	8	0	0	0	7	0	0	7	7	27	40	41	0	0	0	0	0	0	7	0	0	0	0	0	0	0	0	0	0	0	0	0
ASV1277	0	0	0	0	0	0	0	2	4	35	10	0	31	27	19	8	109	24	0	0	0	0	0	0	0	0	0	0	0	0	0	0	0	0	0	0	0	0	0	0	0	0	0	0	0	0	0	0	0
ASV1278	0	0	0	0	0	0	0	0	0	0	0	0	0	0	0	0	13	0	0	4	28	27	3	8	0	51	0	19	8	47	0	0	0	0	0	0	0	0	0	0	0	0	0	13	13	27	0	0	0
ASV1279	0	0	0	0	0	0	0	0	0	0	0	0	0	0	0	0	0	0	0	0	0	0	0	0	0	0	0	0	0	0	0	60	0	0	0	0	149	0	0	0	0	0	0	0	0	0	0	0	0
ASV1280	0	0	0	0	0	0	3	0	0	0	0	0	10	0	0	0	0	0	8	7	21	0	8	27	0	9	0	0	7	5	11	7	22	6	0	0	0	0	0	0	5	0	0	9	0	0	0	6	4
ASV1281	0	0	0	0	0	0	0	0	0	0	0	0	0	0	0	0	0	0	0	0	0	0	0	258	0	0	0	0	0	0	0	0	0	0	0	0	0	0	0	0	0	0	0	0	0	0	0	0	0
ASV1282	0	0	0	0	0	0	0	0	0	0	0	0	0	0	0	0	0	0	0	0	0	0	0	0	0	0	0	0	0	0	0	0	0	0	40	0	0	0	0	216	0	0	0	0	0	0	0	0	0
ASV1283	0	0	0	0	0	0	0	0	0	0	0	0	0	0	0	0	0	0	0	42	0	0	18	0	44	0	0	0	0	0	0	0	0	0	0	0	0	0	0	0	0	0	0	0	0	0	0	0	0
ASV1284	0	0	0	0	0	0	0	0	0	0	0	0	0	0	0	0	0	0	0	0	0	0	0	0	0	0	0	0	0	13	0	5	0	0	86	0	30	0	0	37	0	0	0	0	0	0	0	0	69
ASV1285	0	0	0	0	0	0	0	0	0	0	0	0	0	0	0	0	0	0	0	0	0	0	0	0	0	0	0	0	0	0	0	2	0	0	0	0	267	0	0	0	0	0	0	0	0	0	0	0	0
ASV1286	0	0	0	0	0	0	0	0	0	0	0	0	0	0	0	0	0	0	0	0	0	0	0	0	0	0	0	0	0	0	0	0	0	0	0	0	0	0	0	0	0	0	8	0	0	0	0	0	0
ASV1287	0	0	0	0	0	0	0	0	0	0	0	0	0	0	0	0	0	0	0	109	0	0	0	0	0	26	0	0	0	122	0	0	0	0	0	0	0	0	0	0	0	0	0	0	0	0	0	0	0
ASV1288	0	0	0	0	0	0	0	0	0	0	0	0	0	0	0	0	0	0	0	0	0	0	0	0	0	0	0	0	0	0	0	0	0	0	0	0	0	0	0	0	0	0	0	0	0	0	0	0	0
ASV1289	0	0	0	0	0	0	0	0	0	0	0	0	0	0	0	20	0	10	0	0	8	0	0	88	0	0	0	0	0	0	0	0	0	6	122	0	0	0	4	3	0	0	0	0	0	0	0	0	0
ASV1290	0	0	0	0	0	0	0	0	0	0	0	0	0	0	0	0	0	0	0	0	0	0	27	60	0	84	6	53	10	22	0	0	0	0	0	0	0	0	0	0	0	0	0	0	0	0	0	0	0
ASV1291	0	0	0	0	0	0	0	0	0	0	0	0	0	0	0	0	0	0	0	0	0	0	0	0	0	0	0	0	0	0	0	137	0	0	0	0	108	0	0	0	0	0	0	0	0	0	0	0	0
ASV1292	0	0	0	0	0	0	0	0	0	0	0	0	0	0	0	0	0	0	0	0	0	0	0	0	0	0	0	0	0	0	0	0	0	0	0	0	0	0	0	0	253	0	0	0	0	0	0	0	0
ASV1293	0	0	0	0	0	0	0	0	0	0	0	0	0	0	0	0	0	0	0	0	0	1	15	39	0	2	0	43	58	40	0	0	30	0	0	0	0	7	0	0	0	1	4	0	0	0	2	0	10
ASV1294	28	26	4	126	10	52	0	0	0	0	0	0	0	0	0	0	0	0	0	0	0	0	0	0	0	0	0	0	0	0	0	0	0	0	0	0	0	0	0	0	0	0	0	0	0	0	0	0	0
ASV1295	0	0	0	0	0	0	0	0	0	0	0	0	0	0	0	0	40	0	0	0	0	12	0	0	0	24	0	18	0	0	0	0	0	0	0	0	0	0	0	0	0	0	0	43	0	0	0	0	0
ASV1296	0	0	0	0	0	269	0	0	0	0	0	0	0	0	0	0	0	0	0	0	0	0	0	0	0	0	0	0	0	0	0	0	0	0	0	0	0	0	0	0	0	0	0	0	0	0	0	0	0
ASV1297	11	0	0	21	0	3	0	0	0	15	69	0	4	0	0	5	3	0	0	7	0	13	0	0	0	0	0	4	0	0	0	0	4	0	0	0	4	6	0	11	0	0	0	43	0	0	0	0	7
ASV1298	0	0	0	0	0	0	0	12	0	0	0	0	0	0	0	0	0	0	0	0	45	0	0	0	0	18	21	0	40	0	0	0	0	0	17	0	0	0	68	34	0	0	0	0	0	0	0	0	0
ASV1299	0	0	0	0	0	0	0	0	0	0	0	0	0	0	0	0	0	0	0	98	0	0	0	0	4	0	0	0	0	0	0	0	0	0	0	0	0	0	0	157	0	0	0	0	0	0	0	0	0
ASV1300	0	63	0	0	180	0	0	0	0	0	0	0	0	0	0	0	0	0	0	0	0	0	0	0	0	0	0	0	0	0	0	0	0	0	0	0	0	0	0	0	0	0	0	0	0	0	0	0	0
ASV1301	0	0	0	70	0	0	0	0	0	0	0	0	0	0	0	0	0	0	0	0	0	0	17	0	0	0	7	0	0	0	0	0	0	0	0	0	0	0	0	0	0	0	0	0	0	109	0	0	0
ASV1302	0	0	0	0	0	7	7	2	0	0	0	0	0	7	0	0	0	1	8	0	10	0	0	1	7	3	19	2	1	8	4	0	13	31	5	0	0	27	0	0	0	0	16	0	0	0	0	1	23
[truncated: 19,724 more rows]
[truncated: 22 more columns]
